# Supplementary material for: Validating self-administration as an agile modality for high-frequency diet quality data collection
Source: PLoS One. 2025 Jun 25;20(6):e0317611. doi: 10.1371/journal.pone.0317611 (PMC12193772; doi:10.1371/journal.pone.0317611)
Supplement: S1 Data — (XLSX) [file pone.0317611.s004.xlsx]

## Sheet: Weighed_Food_Record
Persoonsnummer	Naam	Dagvoeding	Datum	Tijdstip	Maaltijdmoment	Code	Voedingsmiddel	DQQ Food group 1	DQQ Food group 2	DQQ Food group 3	Aantal	Verstrekkingseenheid	Gram	Energie (kcal) (kcal)	Eiwit totaal (g)	Vet totaal (g)	Koolhydraten totaal (g)	Voedingsvezel totaal (g)	Water (g)	Alcohol totaal (g)	Calcium (mg)	IJzer totaal (mg)	Zink (mg)	Retinol (ug)	Beta-caroteen (ug)	Vitamine B1 (mg)	Vitamine B2 (mg)	Vitamine B6 totaal (mg)	Vitamine B12 (ug)	Vitamine C (mg)	Nicotinezuur (mg)	Retinol activiteit equiv.(RAE) (ug)
RW001		2023-07-13	2023-07-13	00:00:00	Lunch	163	salt iodized	999			3	Gram	3	0	0	0	0	0	0	0	1	0	0	0	0	0	0	0	0	0	0	0
RW001		2023-07-13	2023-07-13	00:00:00	Lunch	138	Oil sunflower	999			15	Gram	15	135	0	15	0	0	0	0	0	0	0	0	0	0	0	0	0	0	0	0
RW044		2023-07-14	2023-07-14	00:00:00	Breakfast	16	Maize cob white, raw RTboiled	2			0	Gram	0	0	0	0	0	0	0	0	0	0	0	0	0	0	0	0	0	0	0	0
RW001		2023-07-13	2023-07-13	00:00:00	Lunch	69	Leaves amaranth,raw RTboiled	6			54	Gram	54	22	2.2	0.2	1.6	2.1	46.2	0	189	3.7	0.34	0	1390	0.02	0.1	0.102	0	22	0.3	116
RW001		2023-07-13	2023-07-13	00:00:00	Lunch	42	Beans Kidney red dry, boiled	4			229	Gram	229	268	18.1	1.8	35.5	18.5	151.8	0	82	4.8	2.2	0	5	0.21	0.11	0.275	0	0	1.4	0
RW001		2023-07-13	2023-07-13	00:00:00	Lunch	151	Water	999			445	Gram	445	0	0	0	0	0	445	0	4	0	0	0	0	0	0	0	0	0	0	0
RW001		2023-07-13	2023-07-13	00:00:00	Lunch	32	Root cassava white, raw RTboiled	3			627	Gram	627	890	8.2	1.9	198.1	23.2	389.4	0	219	8.8	12.23	0	0	0.25	0.19	0.414	0	132	3.8	0
RW003		2023-07-13	2023-07-13	00:00:00	Lunch	162	salt black	999			0	Gram	0	0	0	0	0	0	0	0	0	0	0	0	0	0	0	0	0	0	0	0
RW003		2023-07-13	2023-07-13	00:00:00	Dinner/supper	162	salt black	999			0	Gram	0	0	0	0	0	0	0	0	0	0	0	0	0	0	0	0	0	0	0	0
RW003		2023-07-13	2023-07-13	00:00:00	Dinner/supper	163	salt iodized	999			4	Gram	4	0	0	0	0	0	0	0	2	0	0	0	0	0	0	0	0	0	0	0
RW003		2023-07-13	2023-07-13	00:00:00	Lunch	163	salt iodized	999			5	Gram	5	0	0	0	0	0	0	0	2	0	0	0	0	0	0	0	0	0	0	0
RW195		2023-07-21	2023-07-21	00:00:00	Dinner/supper	16	Maize cob white, raw RTboiled	2			0	Gram	0	0	0	0	0	0	0	0	0	0	0	0	0	0	0	0	0	0	0	0
RW003		2023-07-13	2023-07-13	00:00:00	Dinner/supper	39	Beans fresh, boiled	4			140	Gram	140	203	12.2	0.7	31.9	10.4	93.7	0	39	4.1	1.5	0	0	0.22	0.08	0.168	0	1	0.8	0
RW003		2023-07-13	2023-07-13	00:00:00	Lunch	39	Beans fresh, boiled	4			173	Gram	173	251	15.1	0.9	39.4	12.8	115.7	0	48	5	1.85	0	0	0.28	0.1	0.208	0	2	1	0
RW003		2023-07-13	2023-07-13	00:00:00	Dinner/supper	151	Water	999			183	Gram	183	0	0	0	0	0	183	0	2	0	0	0	0	0	0	0	0	0	0	0
RW003		2023-07-13	2023-07-13	00:00:00	Dinner/supper	31	Potato sweet white, raw RTboiled	3			217	Gram	217	208	3.3	0.4	44.5	6.5	159.9	0	69	2.6	1.11	0	106	0.15	0.09	0.206	0	35	1.3	9
RW003		2023-07-13	2023-07-13	00:00:00	Lunch	151	Water	999			227	Gram	227	0	0	0	0	0	227	0	2	0	0	0	0	0	0	0	0	0	0	0
RW003		2023-07-13	2023-07-13	00:00:00	Lunch	31	Potato sweet white, raw RTboiled	3			269	Gram	269	258	4	0.5	55.1	8.1	198.3	0	86	3.2	1.37	0	132	0.19	0.11	0.256	0	43	1.6	11
RW003		2023-07-13	2023-07-13	00:00:00	Dinner/supper	61	Chayote, raw RTboiled	7			294	Gram	294	53	2.1	0.3	7.6	6.5	276.4	0	29	1.2	0.26	0	0	0.06	0.06	0.027	0	18	0.9	0
RW003		2023-07-13	2023-07-13	00:00:00	Lunch	61	Chayote, raw RTboiled	7			364	Gram	364	66	2.5	0.4	9.5	8	342.2	0	36	1.5	0.33	0	0	0.07	0.07	0.033	0	22	1.1	0
RW003		2023-07-13	2023-07-13	00:00:00	Breakfast	151	Water	999			647	Gram	647	0	0	0	0	0	647	0	6	0	0	0	0	0	0	0	0	0	0	0
RW004		2023-07-13	2023-07-13	00:00:00	Breakfast	163	salt iodized	999			0	Gram	0	0	0	0	0	0	0	0	0	0	0	0	0	0	0	0	0	0	0	0
RW004		2023-07-13	2023-07-13	00:00:00	Lunch	163	salt iodized	999			3	Gram	3	0	0	0	0	0	0	0	1	0	0	0	0	0	0	0	0	0	0	0
RW004		2023-07-13	2023-07-13	00:00:00	Dinner/supper	163	salt iodized	999			4	Gram	4	0	0	0	0	0	0	0	2	0	0	0	0	0	0	0	0	0	0	0
RW004		2023-07-13	2023-07-13	00:00:00	Lunch	138	Oil sunflower	999			5	Gram	5	45	0	5	0	0	0	0	0	0	0	0	0	0	0	0	0	0	0	0
RW004		2023-07-13	2023-07-13	00:00:00	Dinner/supper	49	Nut groundnut unsalted dry, raw RTfried	21			5	Gram	5	30	1	2.4	0.8	0.4	0.3	0	6	0.3	0.11	0	0	0.04	0.01	0.008	0	0	0.7	0
RW004		2023-07-13	2023-07-13	00:00:00	Dinner/supper	138	Oil sunflower	999			6	Gram	6	54	0	6	0	0	0	0	0	0	0	0	0	0	0	0	0	0	0	0
RW004		2023-07-13	2023-07-13	00:00:00	Lunch	103	Flour groundnut, raw RTboiled	21			7	Gram	7	41	1.8	3.2	0.7	0.7	0.4	0	4	0.2	0.2	0	1	0.02	0.01	0.015	0	0	0.6	0
RW004		2023-07-13	2023-07-13	00:00:00	Dinner/supper	94	Tomato red ripe, raw RTfried	7			22	Gram	22	5	0.2	0	0.7	0.3	20.5	0	3	0.2	0.05	0	104	0.01	0.01	0.015	0	6	0.1	9
RW004		2023-07-13	2023-07-13	00:00:00	Lunch	93	Tomato red ripe, raw RTboiled	7			28	Gram	28	6	0.3	0.1	1	0.4	26.2	0	4	0.2	0.06	0	140	0.02	0.01	0.019	0	8	0.2	12
RW004		2023-07-13	2023-07-13	00:00:00	Lunch	59	Carrots, raw RTboiled	5			29	Gram	29	9	0.2	0.1	1.4	1	26.1	0	9	0.1	0.03	0	1767	0.01	0.01	0.069	0	0	0.1	164
RW004		2023-07-13	2023-07-13	00:00:00	Lunch	69	Leaves amaranth,raw RTboiled	6			34	Gram	34	14	1.4	0.1	1	1.3	29.1	0	119	2.3	0.21	0	875	0.01	0.06	0.064	0	14	0.2	73
RW176		2023-08-08	2023-08-08	00:00:00	Geen specifiek maaltijdmoment	17	Maize cob white, raw RTgrilled	2			3	Gram	3	5	0.1	0.1	0.6	0.5	1.7	0	1	0	0.06	0	3	0	0	0.01	0	0	0	0
RW004		2023-07-13	2023-07-13	00:00:00	Geen specifiek maaltijdmoment	96	Avocado, raw	10			68	Gram	68	106	1.1	10.1	1.4	2.7	51.7	0	10	0.9	0.24	0	14	0.03	0.1	0.15	0	12	1.2	1
RW272		2023-07-25	2023-07-25	00:00:00	Dinner/supper	22	Rice white, raw RTboiled	1			0	Gram	0	0	0	0	0	0	0	0	0	0	0	0	0	0	0	0	0	0	0	0
RW004		2023-07-13	2023-07-13	00:00:00	Dinner/supper	42	Beans Kidney red dry, boiled	4			100	Gram	100	117	7.9	0.8	15.5	8.1	66.3	0	36	2.1	0.96	0	2	0.09	0.05	0.12	0	0	0.6	0
RW004		2023-07-13	2023-07-13	00:00:00	Lunch	151	Water	999			123	Gram	123	0	0	0	0	0	123	0	1	0	0	0	0	0	0	0	0	0	0	0
RW004		2023-07-13	2023-07-13	00:00:00	Lunch	42	Beans Kidney red dry, boiled	4			159	Gram	159	186	12.6	1.3	24.6	12.9	105.4	0	57	3.3	1.53	0	3	0.14	0.08	0.191	0	0	1	0
RW004		2023-07-13	2023-07-13	00:00:00	Breakfast	151	Water	999			287	Gram	287	0	0	0	0	0	287	0	3	0	0	0	0	0	0	0	0	0	0	0
RW004		2023-07-13	2023-07-13	00:00:00	Dinner/supper	58	Cabbage white, raw RTfried	7			335	Gram	335	87	5.4	0.3	12.1	7.4	307.2	0	144	4	0.54	0	13	0.1	0.13	0.392	0	154	1	1
RW004		2023-07-13	2023-07-13	00:00:00	Dinner/supper	151	Water	999			359	Gram	359	0	0	0	0	0	359	0	4	0	0	0	0	0	0	0	0	0	0	0
RW005		2023-07-13	2023-07-13	00:00:00	Lunch	163	salt iodized	999			5	Gram	5	0	0	0	0	0	0	0	2	0	0	0	0	0	0	0	0	0	0	0
RW294		2023-08-07	2023-08-07	00:00:00	Breakfast	2002	Porridge flour mix2, RTboiled	2			8	Gram	8	29	1.2	0.6	4.5	0.7	0.9	0	5	0.4	0.17	0	1	0.03	0.01	0.02	0	0	0.2	0
RW005		2023-07-13	2023-07-13	00:00:00	Lunch	42	Beans Kidney red dry, boiled	4			96	Gram	96	112	7.6	0.8	14.9	7.8	63.6	0	35	2	0.92	0	2	0.09	0.05	0.115	0	0	0.6	0
RW005		2023-07-13	2023-07-13	00:00:00	Lunch	151	Water	999			124	Gram	124	0	0	0	0	0	124	0	1	0	0	0	0	0	0	0	0	0	0	0
RW005		2023-07-13	2023-07-13	00:00:00	Dinner/supper	44	Beans Kidney red dry, raw RTboiled	4			225	Gram	225	686	46.1	4.5	91.4	47.7	27.2	0	203	11.5	5.31	0	11	0.47	0.29	0.581	0	0	3.6	1
RW005		2023-07-13	2023-07-13	00:00:00	Lunch	151	Water	999			290	Gram	290	0	0	0	0	0	290	0	3	0	0	0	0	0	0	0	0	0	0	0
RW005		2023-07-13	2023-07-13	00:00:00	Breakfast	151	Water	999			344	Gram	344	0	0	0	0	0	344	0	3	0	0	0	0	0	0	0	0	0	0	0
RW005		2023-07-13	2023-07-13	00:00:00	Lunch	31	Potato sweet white, raw RTboiled	3			400	Gram	400	384	6	0.8	82	12	294.8	0	128	4.8	2.04	0	196	0.28	0.16	0.38	0	64	2.4	16
RW005		2023-07-13	2023-07-13	00:00:00	Lunch	61	Chayote, raw RTboiled	7			483	Gram	483	87	3.4	0.5	12.6	10.6	454	0	48	1.9	0.43	0	0	0.1	0.1	0.044	0	29	1.4	0
RW005		2023-07-13	2023-07-13	00:00:00	Dinner/supper	151	Water	999			529	Gram	529	0	0	0	0	0	529	0	5	0	0	0	0	0	0	0	0	0	0	0
RW005		2023-07-13	2023-07-13	00:00:00	Lunch	28	Potato irish, raw RTboiled	3			557	Gram	557	446	8.4	0.6	96.9	9.5	435.6	0	33	5.6	1.95	0	0	0.33	0.22	0.635	0	56	6.7	0
RW007		2023-07-13	2023-07-13	00:00:00	Dinner/supper	83	Onion, raw RTfried	999			2	Gram	2	1	0	0	0.1	0	1.8	0	1	0	0.01	0	0	0	0	0.001	0	0	0	0
RW007		2023-07-13	2023-07-13	00:00:00	Lunch	83	Onion, raw RTfried	999			3	Gram	3	1	0	0	0.2	0.1	2.7	0	1	0	0.01	0	0	0	0	0.002	0	0	0	0
RW007		2023-07-13	2023-07-13	00:00:00	Dinner/supper	119	Fish small indagara dry, raw RTboiled	20			4	Gram	4	13	2.4	0.4	0	0	0.4	0	112	0.3	0.64	5	0	0.01	0.02	0.025	2.28	0	0.7	5
RW007		2023-07-13	2023-07-13	00:00:00	Dinner/supper	139	Oil vegetable fortified	999			4	Gram	4	36	0	4	0	0	0	0	0	0	0	70	0	0	0	0	0	0	0	70
RW007		2023-07-13	2023-07-13	00:00:00	Dinner/supper	163	salt iodized	999			4	Gram	4	0	0	0	0	0	0	0	2	0	0	0	0	0	0	0	0	0	0	0
RW007		2023-07-13	2023-07-13	00:00:00	Lunch	119	Fish small indagara dry, raw RTboiled	20			7	Gram	7	23	4.2	0.7	0	0	0.8	0	195	0.5	1.12	9	0	0.02	0.04	0.044	3.99	0	1.2	9
RW007		2023-07-13	2023-07-13	00:00:00	Lunch	139	Oil vegetable fortified	999			7	Gram	7	63	0	7	0	0	0	0	0	0	0	123	0	0	0	0	0	0	0	123
RW007		2023-07-13	2023-07-13	00:00:00	Lunch	163	salt iodized	999			7	Gram	7	0	0	0	0	0	0	0	3	0	0	0	0	0	0	0	0	0	0	0
RW007		2023-07-13	2023-07-13	00:00:00	Breakfast	167	Sugar	999			14	Gram	14	56	0	0	14	0	0	0	0	0	0	0	0	0	0	0	0	0	0	0
RW007		2023-07-13	2023-07-13	00:00:00	Dinner/supper	82	Onion, raw RTboiled	999			32	Gram	32	12	0.4	0	2.3	0.6	28.6	0	8	0.2	0.09	0	0	0.01	0.01	0.023	0	3	0.1	0
RW289		2023-07-26	2023-07-26	00:00:00	Dinner/supper	12	Grain maize white dry, raw RTboiled	2			10	Gram	10	34	0.8	0.5	6.3	0.9	1.4	0	2	0.3	0.19	0	0	0.02	0.01	0.032	0	0	0.2	0
RW007		2023-07-13	2023-07-13	00:00:00	Dinner/supper	44	Beans Kidney red dry, raw RTboiled	4			47	Gram	47	143	9.6	0.9	19.1	10	5.7	0	42	2.4	1.11	0	2	0.1	0.06	0.121	0	0	0.8	0
RW007		2023-07-13	2023-07-13	00:00:00	Lunch	82	Onion, raw RTboiled	999			57	Gram	57	21	0.6	0.1	4	1	50.9	0	14	0.4	0.15	0	0	0.01	0.02	0.041	0	5	0.1	0
RW007		2023-07-13	2023-07-13	00:00:00	Lunch	44	Beans Kidney red dry, raw RTboiled	4			84	Gram	84	256	17.2	1.7	34.1	17.8	10.2	0	76	4.3	1.98	0	4	0.18	0.11	0.217	0	0	1.3	0
RW007		2023-07-13	2023-07-13	00:00:00	Dinner/supper	151	Water	999			236	Gram	236	0	0	0	0	0	236	0	2	0	0	0	0	0	0	0	0	0	0	0
RW007		2023-07-13	2023-07-13	00:00:00	Breakfast	151	Water	999			357	Gram	357	0	0	0	0	0	357	0	4	0	0	0	0	0	0	0	0	0	0	0
RW007		2023-07-13	2023-07-13	00:00:00	Lunch	151	Water	999			422	Gram	422	0	0	0	0	0	422	0	4	0	0	0	0	0	0	0	0	0	0	0
RW007		2023-07-13	2023-07-13	00:00:00	Dinner/supper	28	Potato irish, raw RTboiled	3			428	Gram	428	342	6.4	0.4	74.5	7.3	334.7	0	26	4.3	1.5	0	0	0.26	0.17	0.488	0	43	5.1	0
RW007		2023-07-13	2023-07-13	00:00:00	Lunch	28	Potato irish, raw RTboiled	3			764	Gram	764	611	11.5	0.8	132.9	13	597.4	0	46	7.6	2.67	0	0	0.46	0.31	0.871	0	76	9.2	0
RW008		2023-08-02	2023-08-02	00:00:00	Lunch	162	salt black	999			0	Gram	0	0	0	0	0	0	0	0	0	0	0	0	0	0	0	0	0	0	0	0
RW008		2023-08-02	2023-08-02	00:00:00	Dinner/supper	162	salt black	999			0	Gram	0	0	0	0	0	0	0	0	0	0	0	0	0	0	0	0	0	0	0	0
RW008		2023-08-02	2023-08-02	00:00:00	Lunch	163	salt iodized	999			6	Gram	6	0	0	0	0	0	0	0	3	0	0	0	0	0	0	0	0	0	0	0
RW008		2023-08-02	2023-08-02	00:00:00	Dinner/supper	163	salt iodized	999			8	Gram	8	0	0	0	0	0	0	0	4	0	0	0	0	0	0	0	0	0	0	0
RW008		2023-08-02	2023-08-02	00:00:00	Lunch	141	Oil vegetable	999			9	Gram	9	81	0	9	0	0	0	0	0	0	0	0	0	0	0	0	0	0	0	0
RW008		2023-08-02	2023-08-02	00:00:00	Lunch	73	Leaves chayote, raw RTboiled	6			79	Gram	79	11	0	0.2	1.7	1.6	-0.8	0	55	0.8	0.15	0	0	0.02	0.05	0.078	0	12	0.3	0
RW008		2023-08-02	2023-08-02	00:00:00	Dinner/supper	37	Beans black dry, boiled	4			90	Gram	90	93	7.2	0.5	12.4	4.8	64.1	0	23	1.4	0.61	0	41	0.06	0.03	0.062	0	1	0.4	3
RW008		2023-08-02	2023-08-02	00:00:00	Dinner/supper	61	Chayote, raw RTboiled	7			126	Gram	126	23	0.9	0.1	3.3	2.8	118.4	0	13	0.5	0.11	0	0	0.03	0.03	0.011	0	8	0.4	0
RW008		2023-08-02	2023-08-02	00:00:00	Dinner/supper	28	Potato irish, raw RTboiled	3			262	Gram	262	210	3.9	0.3	45.6	4.5	204.9	0	16	2.6	0.92	0	0	0.16	0.1	0.299	0	26	3.1	0
RW008		2023-08-02	2023-08-02	00:00:00	Lunch	28	Potato irish, raw RTboiled	3			330	Gram	330	264	5	0.3	57.4	5.6	258.1	0	20	3.3	1.16	0	0	0.2	0.13	0.376	0	33	4	0
RW008		2023-08-02	2023-08-02	00:00:00	Lunch	31	Potato sweet white, raw RTboiled	3			368	Gram	368	353	5.5	0.7	75.4	11	271.2	0	118	4.4	1.88	0	180	0.26	0.15	0.35	0	59	2.2	15
RW008		2023-08-02	2023-08-02	00:00:00	Dinner/supper	151	Water	999			370	Gram	370	0	0	0	0	0	370	0	4	0	0	0	0	0	0	0	0	0	0	0
RW008		2023-08-02	2023-08-02	00:00:00	Lunch	151	Water	999			426	Gram	426	0	0	0	0	0	426	0	4	0	0	0	0	0	0	0	0	0	0	0
RW009		2023-07-13	2023-07-13	00:00:00	Lunch	163	salt iodized	999			2	Gram	2	0	0	0	0	0	0	0	1	0	0	0	0	0	0	0	0	0	0	0
RW009		2023-07-13	2023-07-13	00:00:00	Dinner/supper	163	salt iodized	999			3	Gram	3	0	0	0	0	0	0	0	1	0	0	0	0	0	0	0	0	0	0	0
RW009		2023-07-13	2023-07-13	00:00:00	Dinner/supper	73	Leaves chayote, raw RTboiled	6			20	Gram	20	3	0	0	0.4	0.4	-0.2	0	14	0.2	0.04	0	0	0.01	0.01	0.02	0	3	0.1	0
RW009		2023-07-13	2023-07-13	00:00:00	Dinner/supper	42	Beans Kidney red dry, boiled	4			91	Gram	91	106	7.2	0.7	14.1	7.4	60.3	0	33	1.9	0.87	0	2	0.08	0.05	0.109	0	0	0.5	0
RW121		2024-02-27	2024-02-27	00:00:00	Snack	7	Flour sorghum white, raw RTboiled	2			15	Gram	15	51	1.6	0.5	9.1	1.8	1.8	0	3	1	0.25	0	1	0.03	0.02	0.009	0	0	0.5	0
RW009		2023-07-13	2023-07-13	00:00:00	Dinner/supper	61	Chayote, raw RTboiled	7			124	Gram	124	22	0.9	0.1	3.2	2.7	116.6	0	12	0.5	0.11	0	0	0.02	0.02	0.011	0	7	0.4	0
RW009		2023-07-13	2023-07-13	00:00:00	Dinner/supper	151	Water	999			162	Gram	162	0	0	0	0	0	162	0	2	0	0	0	0	0	0	0	0	0	0	0
RW009		2023-07-13	2023-07-13	00:00:00	Lunch	151	Water	999			199	Gram	199	0	0	0	0	0	199	0	2	0	0	0	0	0	0	0	0	0	0	0
RW009		2023-07-13	2023-07-13	00:00:00	Breakfast	124	Milk cow whole fresh, boiled	25			212	Gram	212	174	8.3	8.9	15.3	0	177.7	0	297	0.2	1.57	100	0	0	0.64	0.127	2.12	0	0	100
RW009		2023-07-13	2023-07-13	00:00:00	Lunch	55	Beans green french,raw RTboiled	7			216	Gram	216	86	4.3	0.6	11.2	9.5	187.9	0	84	2.4	0.41	0	441	0.19	0.22	0.719	0	19	1.5	37
RW009		2023-07-13	2023-07-13	00:00:00	Dinner/supper	28	Potato irish, raw RTboiled	3			344	Gram	344	275	5.2	0.3	59.9	5.8	269	0	21	3.4	1.2	0	0	0.21	0.14	0.392	0	34	4.1	0
RW009		2023-07-13	2023-07-13	00:00:00	Lunch	28	Potato irish, raw RTboiled	3			411	Gram	411	329	6.2	0.4	71.5	7	321.4	0	25	4.1	1.44	0	0	0.25	0.16	0.469	0	41	4.9	0
RW009		2023-07-13	2023-07-13	00:00:00	Breakfast	151	Water	999			439	Gram	439	0	0	0	0	0	439	0	4	0	0	0	0	0	0	0	0	0	0	0
RW010		2023-08-07	2023-08-07	00:00:00	Dinner/supper	163	salt iodized	999			1	Gram	1	0	0	0	0	0	0	0	0	0	0	0	0	0	0	0	0	0	0	0
RW010		2023-08-07	2023-08-07	00:00:00	Lunch	163	salt iodized	999			2	Gram	2	0	0	0	0	0	0	0	1	0	0	0	0	0	0	0	0	0	0	0
RW010		2023-08-07	2023-08-07	00:00:00	Lunch	83	Onion, raw RTfried	999			4	Gram	4	1	0	0	0.3	0.1	3.6	0	1	0	0.01	0	0	0	0	0.003	0	0	0	0
RW010		2023-08-07	2023-08-07	00:00:00	Dinner/supper	141	Oil vegetable	999			4	Gram	4	36	0	4	0	0	0	0	0	0	0	0	0	0	0	0	0	0	0	0
RW010		2023-08-07	2023-08-07	00:00:00	Dinner/supper	91	Tomato paste	999			5	Gram	5	4	0.2	0	0.7	0.2	3.8	0	2	0	0.04	0	105	0.01	0.01	0.011	0	1	0.1	9
RW010		2023-08-07	2023-08-07	00:00:00	Lunch	141	Oil vegetable	999			6	Gram	6	54	0	6	0	0	0	0	0	0	0	0	0	0	0	0	0	0	0	0
RW010		2023-08-07	2023-08-07	00:00:00	Dinner/supper	163	salt iodized	999			7	Gram	7	0	0	0	0	0	0	0	3	0	0	0	0	0	0	0	0	0	0	0
RW010		2023-08-07	2023-08-07	00:00:00	Dinner/supper	83	Onion, raw RTfried	999			11	Gram	11	4	0.1	0	0.8	0.2	9.8	0	3	0.1	0.03	0	0	0	0	0.008	0	1	0	0
RW010		2023-08-07	2023-08-07	00:00:00	Dinner/supper	141	Oil vegetable	999			17	Gram	17	153	0	17	0	0	0	0	0	0	0	0	0	0	0	0	0	0	0	0
RW010		2023-08-07	2023-08-07	00:00:00	Breakfast	167	Sugar	999			23	Gram	23	92	0	0	23	0	0	0	0	0	0.01	0	0	0	0	0	0	0	0	0
RW010		2023-08-07	2023-08-07	00:00:00	Lunch	93	Tomato red ripe, raw RTboiled	7			45	Gram	45	10	0.5	0.1	1.5	0.6	42	0	6	0.3	0.1	0	225	0.03	0.02	0.03	0	12	0.3	19
RW010		2023-08-07	2023-08-07	00:00:00	Lunch	69	Leaves amaranth,raw RTboiled	6			56	Gram	56	22	2.3	0.2	1.7	2.1	47.9	0	196	3.8	0.35	0	1441	0.02	0.1	0.106	0	22	0.3	120
RW373		2023-07-30	2023-07-30	00:00:00	Geen specifiek maaltijdmoment	17	Maize cob white, raw RTgrilled	2			17	Gram	17	27	0.7	0.4	3.6	2.7	9.4	0	3	0.2	0.33	0	16	0.03	0.02	0.056	0	0	0.3	1
RW032		2023-08-06	2023-08-06	00:00:00	Dinner/supper	19	Pasta macaroni plain, raw RTboiled	1			2	Gram	2	7	0.3	0	1.5	0.1	0.1	0	0	0	0.01	0	0	0	0	0.002	0	0	0	0
RW010		2023-08-07	2023-08-07	00:00:00	Lunch	42	Beans Kidney red dry, boiled	4			92	Gram	92	108	7.3	0.7	14.3	7.5	61	0	33	1.9	0.88	0	2	0.08	0.05	0.11	0	0	0.6	0
RW010		2023-08-07	2023-08-07	00:00:00	Dinner/supper	151	Water	999			215	Gram	215	0	0	0	0	0	215	0	2	0	0	0	0	0	0	0	0	0	0	0
RW010		2023-08-07	2023-08-07	00:00:00	Dinner/supper	151	Water	999			303	Gram	303	0	0	0	0	0	303	0	3	0	0	0	0	0	0	0	0	0	0	0
RW010		2023-08-07	2023-08-07	00:00:00	Lunch	24	Banana green, raw RTboiled	3			352	Gram	352	341	4.9	1.4	70.8	12.7	259.1	0	25	2.8	0.77	0	11	0.18	0.14	0.95	0	63	1.1	1
RW010		2023-08-07	2023-08-07	00:00:00	Dinner/supper	28	Potato irish, raw RTboiled	3			361	Gram	361	289	5.4	0.4	62.8	6.1	282.3	0	22	3.6	1.26	0	0	0.22	0.14	0.412	0	36	4.3	0
RW010		2023-08-07	2023-08-07	00:00:00	Lunch	28	Potato irish, raw RTboiled	3			376	Gram	376	301	5.6	0.4	65.4	6.4	294	0	23	3.8	1.32	0	0	0.23	0.15	0.429	0	38	4.5	0
RW010		2023-08-07	2023-08-07	00:00:00	Dinner/supper	42	Beans Kidney red dry, boiled	4			472	Gram	472	552	37.3	3.8	73.2	38.2	312.9	0	170	9.9	4.53	0	9	0.42	0.24	0.566	0	0	2.8	1
RW010		2023-08-07	2023-08-07	00:00:00	Lunch	151	Water	999			475	Gram	475	0	0	0	0	0	475	0	5	0	0	0	0	0	0	0	0	0	0	0
RW010		2023-08-07	2023-08-07	00:00:00	Breakfast	151	Water	999			576	Gram	576	0	0	0	0	0	576	0	6	0	0	0	0	0	0	0	0	0	0	0
RW012		2023-07-13	2023-07-13	00:00:00	Dinner/supper	163	salt iodized	999			2	Gram	2	0	0	0	0	0	0	0	1	0	0	0	0	0	0	0	0	0	0	0
RW012		2023-07-13	2023-07-13	00:00:00	Dinner/supper	82	Onion, raw RTboiled	999			2	Gram	2	1	0	0	0.1	0	1.8	0	0	0	0.01	0	0	0	0	0.001	0	0	0	0
RW012		2023-07-13	2023-07-13	00:00:00	Dinner/supper	163	salt iodized	999			3	Gram	3	0	0	0	0	0	0	0	1	0	0	0	0	0	0	0	0	0	0	0
RW012		2023-07-13	2023-07-13	00:00:00	Lunch	82	Onion, raw RTboiled	999			5	Gram	5	2	0.1	0	0.4	0.1	4.5	0	1	0	0.01	0	0	0	0	0.004	0	0	0	0
RW012		2023-07-13	2023-07-13	00:00:00	Lunch	163	salt iodized	999			5	Gram	5	0	0	0	0	0	0	0	2	0	0	0	0	0	0	0	0	0	0	0
RW012		2023-07-13	2023-07-13	00:00:00	Lunch	69	Leaves amaranth,raw RTboiled	6			17	Gram	17	7	0.7	0.1	0.5	0.6	14.6	0	60	1.2	0.11	0	438	0.01	0.03	0.032	0	7	0.1	36
RW012		2023-07-13	2023-07-13	00:00:00	Breakfast	167	Sugar	999			30	Gram	30	120	0	0	30	0	0	0	0	0	0.01	0	0	0	0.01	0	0	0	0	0
RW012		2023-07-13	2023-07-13	00:00:00	Dinner/supper	167	Sugar	999			30	Gram	30	120	0	0	30	0	0	0	0	0	0.01	0	0	0	0.01	0	0	0	0	0
RW012		2023-07-13	2023-07-13	00:00:00	Geen specifiek maaltijdmoment	98	Lemon fresh	999			36	Gram	36	17	0.2	0.1	3.4	0.9	31.3	0	7	0.1	0	0	4	0.01	0	0.014	0	16	0.1	0
RW213		2023-07-22	2023-07-22	00:00:00	Dinner/supper	2007	Porridge flour mix7, RTboiled	2			19	Gram	19	69	2.4	1	11.9	1.3	2.2	0	8	1.6	0.4	0	2	0.05	0.02	0.058	0	0	0.4	0
RW012		2023-07-13	2023-07-13	00:00:00	Lunch	93	Tomato red ripe, raw RTboiled	7			38	Gram	38	9	0.4	0.1	1.3	0.5	35.5	0	5	0.3	0.08	0	190	0.02	0.02	0.025	0	10	0.2	16
RW101		2024-02-27	2024-02-27	00:00:00	Breakfast	2005	Porridge flour mix5, RTboiled	2			20	Gram	20	69	1.6	0.6	13.4	1.6	2.5	0	4	0.7	0.32	0	1	0.05	0.01	0.043	0	0	0.3	0
RW012		2023-07-13	2023-07-13	00:00:00	Lunch	24	Banana green, raw RTboiled	3			67	Gram	67	65	0.9	0.3	13.5	2.4	49.3	0	5	0.5	0.15	0	2	0.03	0.03	0.181	0	12	0.2	0
RW012		2023-07-13	2023-07-13	00:00:00	Dinner/supper	151	Water	999			80	Gram	80	0	0	0	0	0	80	0	1	0	0	0	0	0	0	0	0	0	0	0
RW012		2023-07-13	2023-07-13	00:00:00	Dinner/supper	93	Tomato red ripe, raw RTboiled	7			86	Gram	86	20	0.9	0.2	2.9	1.2	80.3	0	12	0.6	0.19	0	431	0.05	0.03	0.057	0	23	0.5	36
RW247		2023-07-24	2023-07-24	00:00:00	Dinner/supper	22	Rice white, raw RTboiled	1			11	Gram	11	39	0.8	0.1	8.6	0.1	1.3	0	2	0.1	0.14	0	0	0.01	0.01	0.011	0	0	0.1	0
RW012		2023-07-13	2023-07-13	00:00:00	Dinner/supper	42	Beans Kidney red dry, boiled	4			169	Gram	169	198	13.4	1.4	26.2	13.7	112	0	61	3.5	1.62	0	3	0.15	0.08	0.203	0	0	1	0
RW012		2023-07-13	2023-07-13	00:00:00	Dinner/supper	61	Chayote, raw RTboiled	7			169	Gram	169	30	1.2	0.2	4.4	3.7	158.9	0	17	0.7	0.15	0	0	0.03	0.03	0.015	0	10	0.5	0
RW012		2023-07-13	2023-07-13	00:00:00	Dinner/supper	151	Water	999			267	Gram	267	0	0	0	0	0	267	0	3	0	0	0	0	0	0	0	0	0	0	0
RW012		2023-07-13	2023-07-13	00:00:00	Dinner/supper	31	Potato sweet white, raw RTboiled	3			399	Gram	399	383	6	0.8	81.8	12	294.1	0	128	4.8	2.03	0	196	0.28	0.16	0.379	0	64	2.4	16
RW012		2023-07-13	2023-07-13	00:00:00	Lunch	28	Potato irish, raw RTboiled	3			419	Gram	419	335	6.3	0.4	72.9	7.1	327.7	0	25	4.2	1.47	0	0	0.25	0.17	0.478	0	42	5	0
RW012		2023-07-13	2023-07-13	00:00:00	Dinner/supper	151	Water	999			597	Gram	597	0	0	0	0	0	597	0	6	0	0	0	0	0	0	0	0	0	0	0
RW012		2023-07-13	2023-07-13	00:00:00	Breakfast	151	Water	999			604	Gram	604	0	0	0	0	0	604	0	6	0	0	0	0	0	0	0	0	0	0	0
RW012		2023-07-13	2023-07-13	00:00:00	Lunch	151	Water	999			718	Gram	718	0	0	0	0	0	718	0	7	0	0	0	0	0	0	0	0	0	0	0
RW013		2023-07-13	2023-07-13	00:00:00	Breakfast	167	Sugar	999			18	Gram	18	72	0	0	18	0	0	0	0	0	0.01	0	0	0	0	0	0	0	0	0
RW202		2023-07-21	2023-07-21	00:00:00	Breakfast	7	Flour sorghum white, raw RTboiled	2			25	Gram	25	85	2.7	0.9	15.1	3	3	0	5	1.6	0.42	0	2	0.05	0.03	0.016	0	0	0.8	0
RW013		2023-07-13	2023-07-13	00:00:00	Geen specifiek maaltijdmoment	1019	Matoke stew recipe	3			153	Gram	153	156	3.2	2.1	28	6	141.4	0	14	1.4	0.4	0	249	0.09	0.06	0.405	0	29	0.6	21
RW171		2023-07-20	2023-07-20	00:00:00	Breakfast	19	Pasta macaroni plain, raw RTboiled	1			18	Gram	18	67	2.5	0.3	13.3	0.6	1.3	0	4	0.3	0.11	0	0	0.01	0	0.019	0	0	0.1	0
RW013		2023-07-13	2023-07-13	00:00:00	Geen specifiek maaltijdmoment	1029	Vegetable stew recipe	7	5	6	301	Gram	301	181	5.4	9.9	13.5	8.4	390.1	0	244	5.4	0.87	0	6514	0.15	0.21	0.452	0	90	1.5	543
RW013		2023-07-13	2023-07-13	00:00:00	Geen specifiek maaltijdmoment	96	Avocado, raw	10			311	Gram	311	485	5	46	6.5	12.4	236.7	0	44	4	1.12	0	62	0.16	0.47	0.684	0	56	5.6	5
RW013		2023-07-13	2023-07-13	00:00:00	Breakfast	151	Water	999			361	Gram	361	0	0	0	0	0	361	0	4	0	0	0	0	0	0	0	0	0	0	0
RW213		2023-07-22	2023-07-22	00:00:00	Breakfast	2007	Porridge flour mix7, RTboiled	2			26	Gram	26	94	3.3	1.4	16.2	1.8	3	0	11	2.2	0.54	0	3	0.07	0.03	0.08	0	0	0.5	0
RW028		2023-07-14	2023-07-14	00:00:00	Snack	2002	Porridge flour mix2, RTboiled	2			27	Gram	27	99	4.1	1.9	15.1	2.3	3	0	16	1.2	0.57	0	5	0.09	0.03	0.067	0	0	0.6	0
RW014		2023-07-13	2023-07-13	00:00:00	Lunch	86	Pepper green sweet, raw RTboiled	7			0	Gram	0	0	0	0	0	0	0	0	0	0	0	0	0	0	0	0	0	0	0	0
RW014		2023-07-13	2023-07-13	00:00:00	Lunch	91	Tomato paste	999			5	Gram	5	4	0.2	0	0.7	0.2	3.8	0	2	0	0.04	0	105	0.01	0.01	0.011	0	1	0.1	9
RW014		2023-07-13	2023-07-13	00:00:00	Lunch	163	salt iodized	999			6	Gram	6	0	0	0	0	0	0	0	3	0	0	0	0	0	0	0	0	0	0	0
RW014		2023-07-13	2023-07-13	00:00:00	Lunch	132	Oil palm refined	999			6	Gram	6	54	0	6	0	0	0	0	0	0	0	0	0	0	0	0	0	0	0	0
RW014		2023-07-13	2023-07-13	00:00:00	Dinner/supper	91	Tomato paste	999			9	Gram	9	7	0.3	0	1.2	0.4	6.9	0	3	0.1	0.07	0	188	0.01	0.02	0.02	0	1	0.3	16
RW014		2023-07-13	2023-07-13	00:00:00	Dinner/supper	163	salt iodized	999			9	Gram	9	0	0	0	0	0	0	0	4	0	0	0	0	0	0	0	0	0	0	0
RW014		2023-07-13	2023-07-13	00:00:00	Lunch	83	Onion, raw RTfried	999			14	Gram	14	5	0.2	0	1	0.3	12.5	0	4	0.1	0.04	0	0	0	0.01	0.01	0	1	0	0
RW014		2023-07-13	2023-07-13	00:00:00	Dinner/supper	83	Onion, raw RTfried	999			20	Gram	20	7	0.2	0	1.4	0.4	17.9	0	5	0.1	0.06	0	0	0	0.01	0.014	0	2	0	0
RW014		2023-07-13	2023-07-13	00:00:00	Lunch	94	Tomato red ripe, raw RTfried	7			40	Gram	40	9	0.4	0.1	1.4	0.6	37.4	0	6	0.3	0.09	0	190	0.02	0.02	0.026	0	11	0.2	16
RW014		2023-07-13	2023-07-13	00:00:00	Dinner/supper	69	Leaves amaranth,raw RTboiled	6			60	Gram	60	24	2.5	0.2	1.8	2.3	51.4	0	210	4.1	0.38	0	1544	0.02	0.11	0.113	0	24	0.4	129
RW014		2023-07-13	2023-07-13	00:00:00	Dinner/supper	94	Tomato red ripe, raw RTfried	7			76	Gram	76	17	0.8	0.2	2.6	1.1	71	0	11	0.5	0.17	0	360	0.05	0.03	0.05	0	21	0.5	30
RW014		2023-07-13	2023-07-13	00:00:00	Lunch	42	Beans Kidney red dry, boiled	4			134	Gram	134	157	10.6	1.1	20.8	10.9	88.8	0	48	2.8	1.29	0	3	0.12	0.07	0.161	0	0	0.8	0
RW014		2023-07-13	2023-07-13	00:00:00	Lunch	24	Banana green, raw RTboiled	3			221	Gram	221	214	3.1	0.9	44.4	8	162.7	0	15	1.8	0.49	0	7	0.11	0.09	0.597	0	40	0.7	1
RW121		2024-02-27	2024-02-27	00:00:00	Snack	4	Flour maize white, raw RTboiled	1			21	Gram	21	74	1.3	0.6	15.2	1.1	2.7	0	4	0.3	0.32	0	0	0.06	0.01	0.07	0	0	0.2	0
RW014		2023-07-13	2023-07-13	00:00:00	Lunch	151	Water	999			502	Gram	502	0	0	0	0	0	502	0	5	0	0	0	0	0	0	0	0	0	0	0
RW014		2023-07-13	2023-07-13	00:00:00	Lunch	28	Potato irish, raw RTboiled	3			553	Gram	553	442	8.3	0.6	96.2	9.4	432.4	0	33	5.5	1.94	0	0	0.33	0.22	0.63	0	55	6.6	0
RW014		2023-07-13	2023-07-13	00:00:00	Geen specifiek maaltijdmoment	145	Beer sorghum (ca. 3% v/v alcohol)	999			780	Gram	780	250	4.7	0	23.4	0.8	728.5	19.5	39	1.6	1.09	0	0	1.56	0.31	0.39	0	0	2.3	0
RW014		2023-07-13	2023-07-13	00:00:00	Dinner/supper	151	Water	999			1298	Gram	1298	0	0	0	0	0	1298	0	13	0	0	0	0	0	0	0	0	0	0	0
RW015		2023-07-13	2023-07-13	00:00:00	Dinner/supper	163	salt iodized	999			9	Gram	9	0	0	0	0	0	0	0	4	0	0	0	0	0	0	0	0	0	0	0
RW015		2023-07-13	2023-07-13	00:00:00	Lunch	163	salt iodized	999			10	Gram	10	0	0	0	0	0	0.1	0	5	0	0	0	0	0	0	0	0	0	0	0
RW015		2023-07-13	2023-07-13	00:00:00	Geen specifiek maaltijdmoment	168	Sugarcane, raw	999			192	Gram	192	71	0.2	0.4	16.3	1.2	173.2	0	19	2.1	0.27	0	19	0.06	0.08	0	0	13	0.2	2
RW015		2023-07-13	2023-07-13	00:00:00	Dinner/supper	42	Beans Kidney red dry, boiled	4			227	Gram	227	266	17.9	1.8	35.2	18.4	150.5	0	82	4.8	2.18	0	5	0.2	0.11	0.272	0	0	1.4	0
RW015		2023-07-13	2023-07-13	00:00:00	Dinner/supper	151	Water	999			236	Gram	236	0	0	0	0	0	236	0	2	0	0	0	0	0	0	0	0	0	0	0
RW015		2023-07-13	2023-07-13	00:00:00	Lunch	42	Beans Kidney red dry, boiled	4			259	Gram	259	303	20.5	2.1	40.1	21	171.7	0	93	5.4	2.49	0	5	0.23	0.13	0.311	0	0	1.6	0
RW015		2023-07-13	2023-07-13	00:00:00	Lunch	151	Water	999			268	Gram	268	0	0	0	0	0	268	0	3	0	0	0	0	0	0	0	0	0	0	0
RW015		2023-07-13	2023-07-13	00:00:00	Dinner/supper	32	Root cassava white, raw RTboiled	3			454	Gram	454	645	5.9	1.4	143.5	16.8	281.9	0	159	6.4	8.85	0	0	0.18	0.14	0.3	0	95	2.7	0
RW015		2023-07-13	2023-07-13	00:00:00	Lunch	32	Root cassava white, raw RTboiled	3			516	Gram	516	733	6.7	1.5	163.1	19.1	320.4	0	181	7.2	10.06	0	0	0.21	0.15	0.341	0	108	3.1	0
RW017		2023-07-13	2023-07-13	00:00:00	Lunch	163	salt iodized	999			5	Gram	5	0	0	0	0	0	0	0	2	0	0	0	0	0	0	0	0	0	0	0
RW017		2023-07-13	2023-07-13	00:00:00	Lunch	37	Beans black dry, boiled	4			220	Gram	220	227	17.6	1.3	30.4	11.7	156.6	0	55	3.5	1.5	0	101	0.15	0.07	0.152	0	2	0.9	8
RW017		2023-07-13	2023-07-13	00:00:00	Lunch	151	Water	999			261	Gram	261	0	0	0	0	0	261	0	3	0	0	0	0	0	0	0	0	0	0	0
RW017		2023-07-13	2023-07-13	00:00:00	Lunch	28	Potato irish, raw RTboiled	3			302	Gram	302	242	4.5	0.3	52.5	5.1	236.2	0	18	3	1.06	0	0	0.18	0.12	0.344	0	30	3.6	0
RW017		2023-07-13	2023-07-13	00:00:00	Lunch	61	Chayote, raw RTboiled	7			564	Gram	564	102	3.9	0.6	14.7	12.4	530.2	0	56	2.3	0.51	0	0	0.11	0.11	0.051	0	34	1.7	0
RW017		2023-07-13	2023-07-13	00:00:00	Geen specifiek maaltijdmoment	1024	Sorghum drink wo alcohol	999			1287	Gram	1287	1364	42.5	14.2	242	47.6	1257.4	0	77	25.7	6.69	0	26	0.77	0.39	0.257	0	0	11.6	2
RW018		2023-07-13	2023-07-13	00:00:00	Lunch	163	salt iodized	999			3	Gram	3	0	0	0	0	0	0	0	1	0	0	0	0	0	0	0	0	0	0	0
RW018		2023-07-13	2023-07-13	00:00:00	Dinner/supper	163	salt iodized	999			8	Gram	8	0	0	0	0	0	0	0	4	0	0	0	0	0	0	0	0	0	0	0
RW018		2023-07-13	2023-07-13	00:00:00	Dinner/supper	83	Onion, raw RTfried	999			13	Gram	13	5	0.1	0	0.9	0.2	11.6	0	3	0.1	0.04	0	0	0	0.01	0.009	0	1	0	0
RW018		2023-07-13	2023-07-13	00:00:00	Dinner/supper	138	Oil sunflower	999			18	Gram	18	162	0	18	0	0	0	0	0	0	0	0	0	0	0	0	0	0	0	0
RW018		2023-07-13	2023-07-13	00:00:00	Lunch	168	Sugarcane, raw	999			28	Gram	28	10	0	0.1	2.4	0.2	25.3	0	3	0.3	0.04	0	3	0.01	0.01	0	0	2	0	0
RW018		2023-07-13	2023-07-13	00:00:00	Dinner/supper	151	Water	999			162	Gram	162	0	0	0	0	0	162	0	2	0	0	0	0	0	0	0	0	0	0	0
RW018		2023-07-13	2023-07-13	00:00:00	Lunch	61	Chayote, raw RTboiled	7			165	Gram	165	30	1.2	0.2	4.3	3.6	155.1	0	17	0.7	0.15	0	0	0.03	0.03	0.015	0	10	0.5	0
RW018		2023-07-13	2023-07-13	00:00:00	Lunch	31	Potato sweet white, raw RTboiled	3			167	Gram	167	160	2.5	0.3	34.2	5	123.1	0	53	2	0.85	0	82	0.12	0.07	0.159	0	27	1	7
RW018		2023-07-13	2023-07-13	00:00:00	Lunch	36	Beans white dry, raw RTboiled	4			223	Gram	223	714	47.5	5.1	98.6	41.5	21.9	0	78	5.1	2.1	0	0	0.29	0.04	0.161	0	0	0.7	0
RW018		2023-07-13	2023-07-13	00:00:00	Lunch	151	Water	999			245	Gram	245	0	0	0	0	0	245	0	2	0	0	0	0	0	0	0	0	0	0	0
RW407		2023-08-01	2023-08-01	00:00:00	Dinner/supper	22	Rice white, raw RTboiled	1			34	Gram	34	120	2.6	0.3	26.6	0.2	4.1	0	7	0.3	0.43	0	0	0.02	0.03	0.034	0	0	0.3	0
RW018		2023-07-13	2023-07-13	00:00:00	Dinner/supper	57	Cabbage white, raw RTboiled	7			448	Gram	448	116	7.2	0.4	16.1	9.9	410.8	0	184	4.9	0.67	0	18	0.13	0.18	0.524	0	193	1.3	1
RW018		2023-07-13	2023-07-13	00:00:00	Dinner/supper	35	Beans white dry, boiled	4			487	Gram	487	599	39.9	4.4	82.8	34.6	318	0	200	14.1	5.41	0	0	1.07	0.15	0.536	0	0	1.9	0
RW018		2023-07-13	2023-07-13	00:00:00	Dinner/supper	151	Water	999			993	Gram	993	0	0	0	0	0	993	0	10	0	0	0	0	0	0	0	0	0	0	0
RW019		2023-08-02	2023-08-02	00:00:00	Lunch	83	Onion, raw RTfried	999			2	Gram	2	1	0	0	0.1	0	1.8	0	1	0	0.01	0	0	0	0	0.001	0	0	0	0
RW019		2023-08-02	2023-08-02	00:00:00	Lunch	163	salt iodized	999			2	Gram	2	0	0	0	0	0	0	0	1	0	0	0	0	0	0	0	0	0	0	0
RW019		2023-08-02	2023-08-02	00:00:00	Lunch	163	salt iodized	999			2	Gram	2	0	0	0	0	0	0	0	1	0	0	0	0	0	0	0	0	0	0	0
RW019		2023-08-02	2023-08-02	00:00:00	Dinner/supper	83	Onion, raw RTfried	999			2	Gram	2	1	0	0	0.1	0	1.8	0	1	0	0.01	0	0	0	0	0.001	0	0	0	0
RW019		2023-08-02	2023-08-02	00:00:00	Dinner/supper	82	Onion, raw RTboiled	999			2	Gram	2	1	0	0	0.1	0	1.8	0	0	0	0.01	0	0	0	0	0.001	0	0	0	0
RW019		2023-08-02	2023-08-02	00:00:00	Dinner/supper	141	Oil vegetable	999			7	Gram	7	63	0	7	0	0	0	0	0	0	0	0	0	0	0	0	0	0	0	0
RW019		2023-08-02	2023-08-02	00:00:00	Lunch	141	Oil vegetable	999			8	Gram	8	72	0	8	0	0	0	0	0	0	0	0	0	0	0	0	0	0	0	0
RW019		2023-08-02	2023-08-02	00:00:00	Snack	167	Sugar	999			36	Gram	36	144	0	0	36	0	0	0	0	0	0.01	0	0	0	0.01	0	0	0	0	0
RW019		2023-08-02	2023-08-02	00:00:00	Lunch	69	Leaves amaranth,raw RTboiled	6			68	Gram	68	27	2.8	0.3	2	2.6	58.2	0	238	4.6	0.43	0	1750	0.03	0.12	0.129	0	27	0.4	146
RW019		2023-08-02	2023-08-02	00:00:00	Dinner/supper	42	Beans Kidney red dry, boiled	4			71	Gram	71	83	5.6	0.6	11	5.8	47.1	0	26	1.5	0.68	0	1	0.06	0.04	0.085	0	0	0.4	0
RW126		2023-07-18	2023-07-18	00:00:00	Geen specifiek maaltijdmoment	17	Maize cob white, raw RTgrilled	2			27	Gram	27	42	1.1	0.7	5.8	4.3	14.9	0	5	0.3	0.53	0	25	0.04	0.03	0.09	0	0	0.4	2
RW019		2023-08-02	2023-08-02	00:00:00	Dinner/supper	151	Water	999			137	Gram	137	0	0	0	0	0	137	0	1	0	0	0	0	0	0	0	0	0	0	0
RW019		2023-08-02	2023-08-02	00:00:00	Lunch	42	Beans Kidney red dry, boiled	4			151	Gram	151	177	11.9	1.2	23.4	12.2	100.1	0	54	3.2	1.45	0	3	0.14	0.08	0.181	0	0	0.9	0
RW195		2023-07-21	2023-07-21	00:00:00	Breakfast	4	Flour maize white, raw RTboiled	1			46	Gram	46	161	2.9	1.3	33.2	2.3	6	0	9	0.6	0.7	0	0	0.14	0.02	0.153	0	0	0.4	0
RW239		2023-07-23	2023-07-23	00:00:00	Dinner/supper	22	Rice white, raw RTboiled	1			56	Gram	56	198	4.3	0.6	43.7	0.4	6.8	0	11	0.4	0.7	0	0	0.03	0.06	0.055	0	0	0.6	0
RW019		2023-08-02	2023-08-02	00:00:00	Dinner/supper	62	Chayote, raw RTfried	7			208	Gram	208	37	1.5	0.2	5.4	4.6	195.5	0	23	0.8	0.19	0	0	0.04	0.04	0.019	0	12	0.6	0
RW019		2023-08-02	2023-08-02	00:00:00	Dinner/supper	151	Water	999			244	Gram	244	0	0	0	0	0	244	0	2	0	0	0	0	0	0	0	0	0	0	0
RW019		2023-08-02	2023-08-02	00:00:00	Lunch	24	Banana green, raw RTboiled	3			300	Gram	300	291	4.2	1.2	60.3	10.8	220.8	0	21	2.4	0.66	0	9	0.15	0.12	0.81	0	54	0.9	1
RW019		2023-08-02	2023-08-02	00:00:00	Lunch	151	Water	999			410	Gram	410	0	0	0	0	0	410	0	4	0	0	0	0	0	0	0	0	0	0	0
RW019		2023-08-02	2023-08-02	00:00:00	Snack	151	Water	999			650	Gram	650	0	0	0	0	0	650	0	7	0	0	0	0	0	0	0	0	0	0	0
RW019		2023-08-02	2023-08-02	00:00:00	Lunch	151	Water	999			677	Gram	677	0	0	0	0	0	677	0	7	0	0	0	0	0	0	0	0	0	0	0
RW020		2023-07-14	2023-07-14	00:00:00	Breakfast	66	Garlic fresh, raw RTboiled	999			0	Gram	0	0	0	0	0	0	0	0	0	0	0	0	0	0	0	0	0	0	0	0
RW020		2023-07-14	2023-07-14	00:00:00	Breakfast	163	salt iodized	999			0	Gram	0	0	0	0	0	0	0	0	0	0	0	0	0	0	0	0	0	0	0	0
RW020		2023-07-14	2023-07-14	00:00:00	Dinner/supper	83	Onion, raw RTfried	999			2	Gram	2	1	0	0	0.1	0	1.8	0	1	0	0.01	0	0	0	0	0.001	0	0	0	0
RW020		2023-07-14	2023-07-14	00:00:00	Dinner/supper	151	Water	999			2	Gram	2	0	0	0	0	0	2	0	0	0	0	0	0	0	0	0	0	0	0	0
RW020		2023-07-14	2023-07-14	00:00:00	Dinner/supper	31	Potato sweet white, raw RTboiled	3			2	Gram	2	2	0	0	0.4	0.1	1.5	0	1	0	0.01	0	1	0	0	0.002	0	0	0	0
RW020		2023-07-14	2023-07-14	00:00:00	Dinner/supper	163	salt iodized	999			3	Gram	3	0	0	0	0	0	0	0	1	0	0	0	0	0	0	0	0	0	0	0
RW020		2023-07-14	2023-07-14	00:00:00	Dinner/supper	138	Oil sunflower	999			3	Gram	3	27	0	3	0	0	0	0	0	0	0	0	0	0	0	0	0	0	0	0
RW020		2023-07-14	2023-07-14	00:00:00	Breakfast	83	Onion, raw RTfried	999			5	Gram	5	2	0.1	0	0.4	0.1	4.5	0	1	0	0.01	0	0	0	0	0.004	0	0	0	0
RW020		2023-07-14	2023-07-14	00:00:00	Breakfast	138	Oil sunflower	999			5	Gram	5	45	0	5	0	0	0	0	0	0	0	0	0	0	0	0	0	0	0	0
RW020		2023-07-14	2023-07-14	00:00:00	Breakfast	1019	Matoke stew recipe	3			5	Gram	5	5	0.1	0.1	0.9	0.2	4.6	0	0	0	0.01	0	8	0	0	0.013	0	1	0	1
RW020		2023-07-14	2023-07-14	00:00:00	Breakfast	93	Tomato red ripe, raw RTboiled	7			5	Gram	5	1	0.1	0	0.2	0.1	4.7	0	1	0	0.01	0	25	0	0	0.003	0	1	0	2
RW020		2023-07-14	2023-07-14	00:00:00	Dinner/supper	48	Nut groundnut unsalted dry, raw RTboiled	21			7	Gram	7	42	1.4	3.4	1.1	0.6	0.4	0	8	0.4	0.16	0	0	0.05	0.01	0.011	0	0	1	0
RW020		2023-07-14	2023-07-14	00:00:00	Breakfast	59	Carrots, raw RTboiled	5			10	Gram	10	3	0.1	0	0.5	0.3	9	0	3	0.1	0.01	0	609	0	0	0.024	0	0	0	56
RW020		2023-07-14	2023-07-14	00:00:00	Breakfast	86	Pepper green sweet, raw RTboiled	7			10	Gram	10	2	0.2	0	0.3	0.2	9.3	0	1	0.1	0.02	0	30	0	0	0.014	0	9	0	2
RW020		2023-07-14	2023-07-14	00:00:00	Dinner/supper	179	Fish small indagara dry, raw RTfried	20			11	Gram	11	37	6.5	1.2	0	0	1.2	0	307	0.8	1.76	13	0	0.03	0.06	0.069	4.95	0	2	13
RW020		2023-07-14	2023-07-14	00:00:00	Lunch	163	salt iodized	999			13	Gram	13	0	0	0	0	0	0.1	0	6	0	0	0	0	0	0	0	0	0	0	0
RW020		2023-07-14	2023-07-14	00:00:00	Geen specifiek maaltijdmoment	102	Tree tomato, raw	8			13	Gram	13	5	0.3	0	0.6	0.8	11.1	0	7	0.1	0.05	0	71	0.02	0.01	0.01	0	2	0.2	6
RW020		2023-07-14	2023-07-14	00:00:00	Breakfast	55	Beans green french,raw RTboiled	7			15	Gram	15	6	0.3	0	0.8	0.7	13.1	0	6	0.2	0.03	0	31	0.01	0.02	0.05	0	1	0.1	3
RW020		2023-07-14	2023-07-14	00:00:00	Dinner/supper	94	Tomato red ripe, raw RTfried	7			29	Gram	29	7	0.3	0.1	1	0.4	27.1	0	4	0.2	0.06	0	137	0.02	0.01	0.019	0	8	0.2	11
RW020		2023-07-14	2023-07-14	00:00:00	Breakfast	40	Beans fresh, raw RTboiled	4			31	Gram	31	41	4	0.1	4.5	2.8	19.1	0	3	0.6	0.26	0	5	0.04	0.02	0.086	0	6	0.4	0
RW020		2023-07-14	2023-07-14	00:00:00	Dinner/supper	151	Water	999			47	Gram	47	0	0	0	0	0	47	0	0	0	0	0	0	0	0	0	0	0	0	0
RW020		2023-07-14	2023-07-14	00:00:00	Dinner/supper	37	Beans black dry, boiled	4			56	Gram	56	58	4.5	0.3	7.7	3	39.9	0	14	0.9	0.38	0	26	0.04	0.02	0.039	0	1	0.2	2
RW020		2023-07-14	2023-07-14	00:00:00	Breakfast	151	Water	999			95	Gram	95	0	0	0	0	0	95	0	1	0	0	0	0	0	0	0	0	0	0	0
RW020		2023-07-14	2023-07-14	00:00:00	Dinner/supper	57	Cabbage white, raw RTboiled	7			103	Gram	103	27	1.6	0.1	3.7	2.3	94.5	0	42	1.1	0.15	0	4	0.03	0.04	0.121	0	44	0.3	0
RW020		2023-07-14	2023-07-14	00:00:00	Lunch	61	Chayote, raw RTboiled	7			161	Gram	161	29	1.1	0.2	4.2	3.5	151.3	0	16	0.6	0.14	0	0	0.03	0.03	0.015	0	10	0.5	0
RW020		2023-07-14	2023-07-14	00:00:00	Geen specifiek maaltijdmoment	168	Sugarcane, raw	999			222	Gram	222	82	0.2	0.4	18.9	1.3	200.2	0	22	2.4	0.31	0	22	0.07	0.09	0	0	16	0.2	2
RW020		2023-07-14	2023-07-14	00:00:00	Lunch	37	Beans black dry, boiled	4			427	Gram	427	440	34.2	2.6	58.9	22.6	304	0	107	6.8	2.9	0	196	0.3	0.13	0.295	0	4	1.7	16
RW020		2023-07-14	2023-07-14	00:00:00	Breakfast	24	Banana green, raw RTboiled	3			445	Gram	445	432	6.2	1.8	89.4	16	327.5	0	31	3.6	0.98	0	13	0.22	0.18	1.202	0	80	1.3	1
RW020		2023-07-14	2023-07-14	00:00:00	Lunch	151	Water	999			673	Gram	673	0	0	0	0	0	673	0	7	0	0	0	0	0	0	0	0	0	0	0
RW020		2023-07-14	2023-07-14	00:00:00	Lunch	32	Root cassava white, raw RTboiled	3			841	Gram	841	1194	10.9	2.5	265.8	31.1	522.3	0	294	11.8	16.4	0	0	0.34	0.25	0.555	0	177	5	0
RW022		2023-07-13	2023-07-13	00:00:00	Lunch	83	Onion, raw RTfried	999			1	Gram	1	0	0	0	0.1	0	0.9	0	0	0	0	0	0	0	0	0.001	0	0	0	0
RW022		2023-07-13	2023-07-13	00:00:00	Dinner/supper	82	Onion, raw RTboiled	999			1	Gram	1	0	0	0	0.1	0	0.9	0	0	0	0	0	0	0	0	0.001	0	0	0	0
RW022		2023-07-13	2023-07-13	00:00:00	Lunch	141	Oil vegetable	999			2	Gram	2	18	0	2	0	0	0	0	0	0	0	0	0	0	0	0	0	0	0	0
RW022		2023-07-13	2023-07-13	00:00:00	Dinner/supper	141	Oil vegetable	999			2	Gram	2	18	0	2	0	0	0	0	0	0	0	0	0	0	0	0	0	0	0	0
RW022		2023-07-13	2023-07-13	00:00:00	Dinner/supper	163	salt iodized	999			2	Gram	2	0	0	0	0	0	0	0	1	0	0	0	0	0	0	0	0	0	0	0
RW022		2023-07-13	2023-07-13	00:00:00	Lunch	163	salt iodized	999			3	Gram	3	0	0	0	0	0	0	0	1	0	0	0	0	0	0	0	0	0	0	0
RW022		2023-07-13	2023-07-13	00:00:00	Dinner/supper	48	Nut groundnut unsalted dry, raw RTboiled	21			8	Gram	8	47	1.6	3.9	1.2	0.7	0.5	0	9	0.4	0.18	0	0	0.06	0.01	0.013	0	0	1.1	0
RW022		2023-07-13	2023-07-13	00:00:00	Lunch	48	Nut groundnut unsalted dry, raw RTboiled	21			9	Gram	9	53	1.8	4.4	1.4	0.7	0.5	0	11	0.5	0.2	0	0	0.06	0.01	0.015	0	0	1.3	0
RW022		2023-07-13	2023-07-13	00:00:00	Dinner/supper	93	Tomato red ripe, raw RTboiled	7			16	Gram	16	4	0.2	0	0.5	0.2	14.9	0	2	0.1	0.04	0	80	0.01	0.01	0.011	0	4	0.1	7
RW022		2023-07-13	2023-07-13	00:00:00	Lunch	93	Tomato red ripe, raw RTboiled	7			19	Gram	19	4	0.2	0	0.6	0.3	17.7	0	3	0.1	0.04	0	95	0.01	0.01	0.013	0	5	0.1	8
RW022		2023-07-13	2023-07-13	00:00:00	Dinner/supper	42	Beans Kidney red dry, boiled	4			41	Gram	41	48	3.2	0.3	6.4	3.3	27.2	0	15	0.9	0.39	0	1	0.04	0.02	0.049	0	0	0.2	0
RW022		2023-07-13	2023-07-13	00:00:00	Lunch	42	Beans Kidney red dry, boiled	4			47	Gram	47	55	3.7	0.4	7.3	3.8	31.2	0	17	1	0.45	0	1	0.04	0.02	0.056	0	0	0.3	0
RW022		2023-07-13	2023-07-13	00:00:00	Dinner/supper	151	Water	999			87	Gram	87	0	0	0	0	0	87	0	1	0	0	0	0	0	0	0	0	0	0	0
RW022		2023-07-13	2023-07-13	00:00:00	Lunch	151	Water	999			132	Gram	132	0	0	0	0	0	132	0	1	0	0	0	0	0	0	0	0	0	0	0
RW022		2023-07-13	2023-07-13	00:00:00	Dinner/supper	151	Water	999			186	Gram	186	0	0	0	0	0	186	0	2	0	0	0	0	0	0	0	0	0	0	0
RW022		2023-07-13	2023-07-13	00:00:00	Lunch	151	Water	999			212	Gram	212	0	0	0	0	0	212	0	2	0	0	0	0	0	0	0	0	0	0	0
RW022		2023-07-13	2023-07-13	00:00:00	Dinner/supper	28	Potato irish, raw RTboiled	3			214	Gram	214	171	3.2	0.2	37.2	3.6	167.3	0	13	2.1	0.75	0	0	0.13	0.09	0.244	0	21	2.6	0
RW022		2023-07-13	2023-07-13	00:00:00	Lunch	28	Potato irish, raw RTboiled	3			244	Gram	244	195	3.7	0.2	42.5	4.1	190.8	0	15	2.4	0.85	0	0	0.15	0.1	0.278	0	24	2.9	0
RW022		2023-07-13	2023-07-13	00:00:00	Dinner/supper	31	Potato sweet white, raw RTboiled	3			333	Gram	333	320	5	0.7	68.3	10	245.4	0	107	4	1.7	0	163	0.23	0.13	0.316	0	53	2	14
RW022		2023-07-13	2023-07-13	00:00:00	Lunch	31	Potato sweet white, raw RTboiled	3			504	Gram	504	484	7.6	1	103.3	15.1	371.4	0	161	6	2.57	0	247	0.35	0.2	0.479	0	81	3	21
RW023		2023-07-13	2023-07-13	00:00:00	Dinner/supper	141	Oil vegetable	999			0	Gram	0	0	0	0	0	0	0	0	0	0	0	0	0	0	0	0	0	0	0	0
RW023		2023-07-13	2023-07-13	00:00:00	Dinner/supper	163	salt iodized	999			6	Gram	6	0	0	0	0	0	0	0	3	0	0	0	0	0	0	0	0	0	0	0
RW023		2023-07-13	2023-07-13	00:00:00	Breakfast	141	Oil vegetable	999			14	Gram	14	126	0	14	0	0	0	0	0	0	0	0	0	0	0	0	0	0	0	0
RW023		2023-07-13	2023-07-13	00:00:00	Breakfast	119	Fish small indagara dry, raw RTboiled	20			37	Gram	37	123	22	3.9	0	0	4.1	0	1032	2.6	5.92	50	0	0.11	0.19	0.233	21.09	0	6.4	50
RW023		2023-07-13	2023-07-13	00:00:00	Breakfast	163	salt iodized	999			37	Gram	37	0	0	0	0	0	0.2	0	17	0	0	0	0	0	0	0	0	0	0	0
RW023		2023-07-13	2023-07-13	00:00:00	Breakfast	151	Water	999			120	Gram	120	0	0	0	0	0	120	0	1	0	0	0	0	0	0	0	0	0	0	0
RW023		2023-07-13	2023-07-13	00:00:00	Geen specifiek maaltijdmoment	168	Sugarcane, raw	999			180	Gram	180	67	0.2	0.4	15.3	1.1	162.4	0	18	2	0.25	0	18	0.05	0.07	0	0	13	0.2	1
RW023		2023-07-13	2023-07-13	00:00:00	Dinner/supper	42	Beans Kidney red dry, boiled	4			280	Gram	280	328	22.1	2.2	43.4	22.7	185.6	0	101	5.9	2.69	0	6	0.25	0.14	0.336	0	0	1.7	0
RW023		2023-07-13	2023-07-13	00:00:00	Breakfast	24	Banana green, raw RTboiled	3			289	Gram	289	280	4	1.2	58.1	10.4	212.7	0	20	2.3	0.64	0	9	0.14	0.12	0.78	0	52	0.9	1
RW023		2023-07-13	2023-07-13	00:00:00	Dinner/supper	34	Root yam pale raw RTboiled	3			291	Gram	291	326	5.5	0.6	69	11.9	200.8	0	44	2.3	0.76	0	0	0.26	0.06	0.634	0	12	1.2	0
RW023		2023-07-13	2023-07-13	00:00:00	Breakfast	42	Beans Kidney red dry, boiled	4			363	Gram	363	425	28.7	2.9	56.3	29.4	240.7	0	131	7.6	3.48	0	7	0.33	0.18	0.436	0	0	2.2	1
RW023		2023-07-13	2023-07-13	00:00:00	Dinner/supper	24	Banana green, raw RTboiled	3			381	Gram	381	370	5.3	1.5	76.6	13.7	280.4	0	27	3	0.84	0	11	0.19	0.15	1.029	0	69	1.1	1
RW023		2023-07-13	2023-07-13	00:00:00	Dinner/supper	151	Water	999			462	Gram	462	0	0	0	0	0	462	0	5	0	0	0	0	0	0	0	0	0	0	0
RW023		2023-07-13	2023-07-13	00:00:00	Breakfast	31	Potato sweet white, raw RTboiled	3			559	Gram	559	537	8.4	1.1	114.6	16.8	412	0	179	6.7	2.85	0	274	0.39	0.22	0.531	0	89	3.4	23
RW023		2023-07-13	2023-07-13	00:00:00	Breakfast	151	Water	999			790	Gram	790	0	0	0	0	0	790	0	8	0	0	0	0	0	0	0	0	0	0	0
RW026		2023-07-14	2023-07-14	00:00:00	Dinner/supper	151	Water	999			0	Gram	0	0	0	0	0	0	0	0	0	0	0	0	0	0	0	0	0	0	0	0
RW026		2023-07-14	2023-07-14	00:00:00	Lunch	119	Fish small indagara dry, raw RTboiled	20			3	Gram	3	10	1.8	0.3	0	0	0.3	0	84	0.2	0.48	4	0	0.01	0.02	0.019	1.71	0	0.5	4
RW026		2023-07-14	2023-07-14	00:00:00	Lunch	163	salt iodized	999			5	Gram	5	0	0	0	0	0	0	0	2	0	0	0	0	0	0	0	0	0	0	0
RW026		2023-07-14	2023-07-14	00:00:00	Dinner/supper	119	Fish small indagara dry, raw RTboiled	20			5	Gram	5	17	3	0.5	0	0	0.6	0	140	0.3	0.8	7	0	0.02	0.03	0.032	2.85	0	0.9	7
RW026		2023-07-14	2023-07-14	00:00:00	Dinner/supper	163	salt iodized	999			7	Gram	7	0	0	0	0	0	0	0	3	0	0	0	0	0	0	0	0	0	0	0
RW026		2023-07-14	2023-07-14	00:00:00	Dinner/supper	138	Oil sunflower	999			13	Gram	13	117	0	13	0	0	0	0	0	0	0	0	0	0	0	0	0	0	0	0
RW026		2023-07-14	2023-07-14	00:00:00	Lunch	138	Oil sunflower	999			15	Gram	15	135	0	15	0	0	0	0	0	0	0	0	0	0	0	0	0	0	0	0
RW026		2023-07-14	2023-07-14	00:00:00	Lunch	103	Flour groundnut, raw RTboiled	21			25	Gram	25	145	6.5	11.6	2.4	2.5	1.6	0	16	0.9	0.7	0	5	0.08	0.03	0.052	0	0	2.2	0
RW026		2023-07-14	2023-07-14	00:00:00	Dinner/supper	30	Potato sweet white, boiled	3			41	Gram	41	39	0.6	0.1	8.4	1.2	30.2	0	13	0.5	0.2	0	23	0.03	0.01	0.029	0	7	0.2	2
RW026		2023-07-14	2023-07-14	00:00:00	Lunch	42	Beans Kidney red dry, boiled	4			43	Gram	43	50	3.4	0.3	6.7	3.5	28.5	0	15	0.9	0.41	0	1	0.04	0.02	0.052	0	0	0.3	0
RW026		2023-07-14	2023-07-14	00:00:00	Dinner/supper	73	Leaves chayote, raw RTboiled	6			47	Gram	47	7	0	0.1	1	0.9	-0.5	0	33	0.5	0.09	0	0	0.01	0.03	0.047	0	7	0.2	0
RW026		2023-07-14	2023-07-14	00:00:00	Lunch	93	Tomato red ripe, raw RTboiled	7			57	Gram	57	13	0.6	0.1	1.9	0.8	53.2	0	8	0.4	0.13	0	286	0.03	0.02	0.038	0	15	0.3	24
RW178		2023-07-21	2023-07-21	00:00:00	Breakfast	1021	Porridge sosoma recipe	2			27	Gram	27	93	0.7	0.4	21.6	0.3	3.9	0	6	0.2	0.1	1	1	0.01	0.02	0.009	0.02	0	0.1	1
RW026		2023-07-14	2023-07-14	00:00:00	Dinner/supper	93	Tomato red ripe, raw RTboiled	7			70	Gram	70	16	0.8	0.1	2.4	1	65.4	0	10	0.5	0.15	0	351	0.04	0.03	0.046	0	19	0.4	29
RW026		2023-07-14	2023-07-14	00:00:00	Dinner/supper	151	Water	999			196	Gram	196	0	0	0	0	0	196	0	2	0	0	0	0	0	0	0	0	0	0	0
RW026		2023-07-14	2023-07-14	00:00:00	Lunch	61	Chayote, raw RTboiled	7			233	Gram	233	42	1.6	0.2	6.1	5.1	219	0	23	0.9	0.21	0	0	0.05	0.05	0.021	0	14	0.7	0
RW026		2023-07-14	2023-07-14	00:00:00	Lunch	151	Water	999			307	Gram	307	0	0	0	0	0	307	0	3	0	0	0	0	0	0	0	0	0	0	0
RW026		2023-07-14	2023-07-14	00:00:00	Lunch	28	Potato irish, raw RTboiled	3			577	Gram	577	462	8.7	0.6	100.4	9.8	451.2	0	35	5.8	2.02	0	0	0.35	0.23	0.658	0	58	6.9	0
RW027		2023-08-06	2023-08-06	00:00:00	Dinner/supper	163	salt iodized	999			0	Gram	0	0	0	0	0	0	0	0	0	0	0	0	0	0	0	0	0	0	0	0
RW027		2023-08-06	2023-08-06	00:00:00	Lunch	83	Onion, raw RTfried	999			1	Gram	1	0	0	0	0.1	0	0.9	0	0	0	0	0	0	0	0	0.001	0	0	0	0
RW027		2023-08-06	2023-08-06	00:00:00	Lunch	163	salt iodized	999			2	Gram	2	0	0	0	0	0	0	0	1	0	0	0	0	0	0	0	0	0	0	0
RW027		2023-08-06	2023-08-06	00:00:00	Dinner/supper	163	salt iodized	999			2	Gram	2	0	0	0	0	0	0	0	1	0	0	0	0	0	0	0	0	0	0	0
RW027		2023-08-06	2023-08-06	00:00:00	Dinner/supper	83	Onion, raw RTfried	999			3	Gram	3	1	0	0	0.2	0.1	2.7	0	1	0	0.01	0	0	0	0	0.002	0	0	0	0
RW027		2023-08-06	2023-08-06	00:00:00	Lunch	163	salt iodized	999			4	Gram	4	0	0	0	0	0	0	0	2	0	0	0	0	0	0	0	0	0	0	0
RW027		2023-08-06	2023-08-06	00:00:00	Lunch	138	Oil sunflower	999			7	Gram	7	63	0	7	0	0	0	0	0	0	0	0	0	0	0	0	0	0	0	0
RW027		2023-08-06	2023-08-06	00:00:00	Dinner/supper	103	Flour groundnut, raw RTboiled	21			9	Gram	9	52	2.3	4.2	0.9	0.9	0.6	0	6	0.3	0.25	0	2	0.03	0.01	0.019	0	0	0.8	0
RW027		2023-08-06	2023-08-06	00:00:00	Lunch	104	Flour groundnut, raw RTfried	21			14	Gram	14	81	3.6	6.5	1.3	1.4	0.9	0	9	0.5	0.39	0	3	0.04	0.02	0.029	0	0	1.2	0
RW027		2023-08-06	2023-08-06	00:00:00	Dinner/supper	138	Oil sunflower	999			14	Gram	14	126	0	14	0	0	0	0	0	0	0	0	0	0	0	0	0	0	0	0
RW027		2023-08-06	2023-08-06	00:00:00	Dinner/supper	94	Tomato red ripe, raw RTfried	7			52	Gram	52	12	0.6	0.1	1.8	0.7	48.6	0	7	0.4	0.11	0	246	0.03	0.02	0.034	0	14	0.3	21
RW027		2023-08-06	2023-08-06	00:00:00	Dinner/supper	151	Water	999			60	Gram	60	0	0	0	0	0	60	0	1	0	0	0	0	0	0	0	0	0	0	0
RW027		2023-08-06	2023-08-06	00:00:00	Dinner/supper	70	Leaves amaranth,raw RTfried	6			62	Gram	62	25	2.5	0.2	1.9	2.4	53.1	0	228	4.5	0.41	0	1512	0.03	0.11	0.123	0	35	0.4	126
RW027		2023-08-06	2023-08-06	00:00:00	Dinner/supper	42	Beans Kidney red dry, boiled	4			62	Gram	62	73	4.9	0.5	9.6	5	41.1	0	22	1.3	0.6	0	1	0.06	0.03	0.074	0	0	0.4	0
RW027		2023-08-06	2023-08-06	00:00:00	Dinner/supper	59	Carrots, raw RTboiled	5			87	Gram	87	28	0.7	0.3	4.2	3	78.3	0	28	0.4	0.09	0	5301	0.03	0.02	0.207	0	1	0.2	491
RW027		2023-08-06	2023-08-06	00:00:00	Lunch	94	Tomato red ripe, raw RTfried	7			98	Gram	98	23	1.1	0.2	3.3	1.4	91.5	0	14	0.7	0.22	0	465	0.06	0.04	0.065	0	26	0.6	39
RW073		2023-07-15	2023-07-15	00:00:00	Dinner/supper	5	Flour millet white, raw RTboiled	2			28	Gram	28	99	2.9	1.5	17.3	2.5	3.1	0	9	9.1	1.16	0	0	0.06	0.04	0.081	0	1	0.4	0
RW027		2023-08-06	2023-08-06	00:00:00	Dinner/supper	151	Water	999			137	Gram	137	0	0	0	0	0	137	0	1	0	0	0	0	0	0	0	0	0	0	0
RW027		2023-08-06	2023-08-06	00:00:00	Dinner/supper	28	Potato irish, raw RTboiled	3			142	Gram	142	114	2.1	0.1	24.7	2.4	111	0	9	1.4	0.5	0	0	0.09	0.06	0.162	0	14	1.7	0
RW027		2023-08-06	2023-08-06	00:00:00	Geen specifiek maaltijdmoment	96	Avocado, raw	10			153	Gram	153	239	2.4	22.6	3.2	6.1	116.4	0	21	2	0.55	0	31	0.08	0.23	0.337	0	28	2.8	3
RW147		2023-07-19	2023-07-19	00:00:00	Dinner/supper	4	Flour maize white, raw RTboiled	1			60	Gram	60	210	3.7	1.7	43.3	3.1	7.8	0	12	0.7	0.92	0	0	0.18	0.03	0.2	0	0	0.5	0
RW027		2023-08-06	2023-08-06	00:00:00	Lunch	151	Water	999			167	Gram	167	0	0	0	0	0	167	0	2	0	0	0	0	0	0	0	0	0	0	0
RW027		2023-08-06	2023-08-06	00:00:00	Lunch	42	Beans Kidney red dry, boiled	4			201	Gram	201	235	15.9	1.6	31.2	16.3	133.3	0	72	4.2	1.93	0	4	0.18	0.1	0.241	0	0	1.2	0
RW027		2023-08-06	2023-08-06	00:00:00	Lunch	151	Water	999			447	Gram	447	0	0	0	0	0	447	0	4	0	0	0	0	0	0	0	0	0	0	0
RW027		2023-08-06	2023-08-06	00:00:00	Geen specifiek maaltijdmoment	145	Beer sorghum (ca. 3% v/v alcohol)	999			484	Gram	484	155	2.9	0	14.5	0.5	452.1	12.1	24	1	0.68	0	0	0.97	0.19	0.242	0	0	1.5	0
RW027		2023-08-06	2023-08-06	00:00:00	Geen specifiek maaltijdmoment	151	Water	999			1010	Gram	1010	0	0	0	0	0	1010	0	10	0	0	0	0	0	0	0	0	0	0	0
RW028		2023-07-14	2023-07-14	00:00:00	Lunch	163	salt iodized	999			1	Gram	1	0	0	0	0	0	0	0	0	0	0	0	0	0	0	0	0	0	0	0
RW028		2023-07-14	2023-07-14	00:00:00	Dinner/supper	163	salt iodized	999			1	Gram	1	0	0	0	0	0	0	0	0	0	0	0	0	0	0	0	0	0	0	0
RW028		2023-07-14	2023-07-14	00:00:00	Dinner/supper	87	Pepper green sweet, raw RTfried	7			1	Gram	1	0	0	0	0	0	0.9	0	0	0	0	0	3	0	0	0.001	0	1	0	0
RW028		2023-07-14	2023-07-14	00:00:00	Lunch	163	salt iodized	999			4	Gram	4	0	0	0	0	0	0	0	2	0	0	0	0	0	0	0	0	0	0	0
RW028		2023-07-14	2023-07-14	00:00:00	Dinner/supper	82	Onion, raw RTboiled	999			4	Gram	4	1	0	0	0.3	0.1	3.6	0	1	0	0.01	0	0	0	0	0.003	0	0	0	0
RW028		2023-07-14	2023-07-14	00:00:00	Lunch	82	Onion, raw RTboiled	999			7	Gram	7	3	0.1	0	0.5	0.1	6.3	0	2	0	0.02	0	0	0	0	0.005	0	1	0	0
RW028		2023-07-14	2023-07-14	00:00:00	Dinner/supper	179	Fish small indagara dry, raw RTfried	20			15	Gram	15	50	8.9	1.6	0	0	1.7	0	419	1	2.4	18	0	0.04	0.08	0.095	6.75	0	2.7	18
RW028		2023-07-14	2023-07-14	00:00:00	Lunch	179	Fish small indagara dry, raw RTfried	20			20	Gram	20	67	11.9	2.1	0	0	2.2	0	558	1.4	3.2	24	0	0.06	0.1	0.126	9	0	3.6	24
RW028		2023-07-14	2023-07-14	00:00:00	Dinner/supper	141	Oil vegetable	999			20	Gram	20	180	0	20	0	0	0	0	0	0	0	0	0	0	0	0	0	0	0	0
RW028		2023-07-14	2023-07-14	00:00:00	Snack	167	Sugar	999			20	Gram	20	80	0	0	20	0	0	0	0	0	0.01	0	0	0	0	0	0	0	0	0
RW028		2023-07-14	2023-07-14	00:00:00	Lunch	141	Oil vegetable	999			23	Gram	23	207	0	23	0	0	0	0	0	0	0	0	0	0	0	0	0	0	0	0
RW028		2023-07-14	2023-07-14	00:00:00	Dinner/supper	103	Flour groundnut, raw RTboiled	21			25	Gram	25	145	6.5	11.6	2.4	2.5	1.6	0	16	0.9	0.7	0	5	0.08	0.03	0.052	0	0	2.2	0
RW088		2023-07-19	2023-07-19	00:00:00	Breakfast	1021	Porridge sosoma recipe	2			29	Gram	29	100	0.7	0.4	23.2	0.3	4.2	0	7	0.2	0.1	1	1	0.01	0.02	0.009	0.02	0	0.1	1
RW028		2023-07-14	2023-07-14	00:00:00	Lunch	93	Tomato red ripe, raw RTboiled	7			45	Gram	45	10	0.5	0.1	1.5	0.6	42	0	6	0.3	0.1	0	225	0.03	0.02	0.03	0	12	0.3	19
RW028		2023-07-14	2023-07-14	00:00:00	Dinner/supper	59	Carrots, raw RTboiled	5			54	Gram	54	17	0.4	0.2	2.6	1.8	48.6	0	17	0.3	0.05	0	3290	0.02	0.01	0.129	0	1	0.1	305
RW479		2023-08-05	2023-08-05	00:00:00	Dinner/supper	19	Pasta macaroni plain, raw RTboiled	1			68	Gram	68	252	9.3	1	50.2	2.2	4.8	0	14	1	0.41	0	0	0.03	0.01	0.071	0	0	0.5	0
RW028		2023-07-14	2023-07-14	00:00:00	Dinner/supper	93	Tomato red ripe, raw RTboiled	7			90	Gram	90	21	1	0.2	3.1	1.3	84.1	0	13	0.6	0.2	0	451	0.05	0.04	0.059	0	24	0.5	38
RW028		2023-07-14	2023-07-14	00:00:00	Lunch	70	Leaves amaranth,raw RTfried	6			94	Gram	94	38	3.9	0.4	2.8	3.6	80.5	0	346	6.8	0.62	0	2293	0.05	0.17	0.187	0	54	0.7	191
RW028		2023-07-14	2023-07-14	00:00:00	Lunch	39	Beans fresh, boiled	4			151	Gram	151	219	13.1	0.8	34.4	11.2	101	0	42	4.4	1.62	0	0	0.24	0.09	0.181	0	2	0.9	0
RW408		2023-08-07	2023-08-07	00:00:00	Lunch	4	Flour maize white, raw RTboiled	1			69	Gram	69	242	4.3	2	49.8	3.5	9	0	14	0.8	1.06	0	0	0.21	0.03	0.23	0	0	0.6	0
RW028		2023-07-14	2023-07-14	00:00:00	Dinner/supper	24	Banana green, raw RTboiled	3			196	Gram	196	190	2.7	0.8	39.4	7.1	144.3	0	14	1.6	0.43	0	6	0.1	0.08	0.529	0	35	0.6	0
RW028		2023-07-14	2023-07-14	00:00:00	Lunch	151	Water	999			218	Gram	218	0	0	0	0	0	218	0	2	0	0	0	0	0	0	0	0	0	0	0
RW028		2023-07-14	2023-07-14	00:00:00	Dinner/supper	28	Potato irish, raw RTboiled	3			297	Gram	297	238	4.5	0.3	51.7	5	232.3	0	18	3	1.04	0	0	0.18	0.12	0.339	0	30	3.6	0
RW028		2023-07-14	2023-07-14	00:00:00	Snack	151	Water	999			363	Gram	363	0	0	0	0	0	363	0	4	0	0	0	0	0	0	0	0	0	0	0
RW028		2023-07-14	2023-07-14	00:00:00	Dinner/supper	151	Water	999			459	Gram	459	0	0	0	0	0	459	0	5	0	0	0	0	0	0	0	0	0	0	0
RW028		2023-07-14	2023-07-14	00:00:00	Lunch	151	Water	999			493	Gram	493	0	0	0	0	0	493	0	5	0	0	0	0	0	0	0	0	0	0	0
RW028		2023-07-14	2023-07-14	00:00:00	Geen specifiek maaltijdmoment	145	Beer sorghum (ca. 3% v/v alcohol)	999			827	Gram	827	265	5	0	24.8	0.8	772.4	20.7	41	1.7	1.16	0	0	1.65	0.33	0.414	0	0	2.5	0
RW029		2023-07-14	2023-07-14	00:00:00	Breakfast	163	salt iodized	999			1	Gram	1	0	0	0	0	0	0	0	0	0	0	0	0	0	0	0	0	0	0	0
RW029		2023-07-14	2023-07-14	00:00:00	Dinner/supper	163	salt iodized	999			4	Gram	4	0	0	0	0	0	0	0	2	0	0	0	0	0	0	0	0	0	0	0
RW029		2023-07-14	2023-07-14	00:00:00	Dinner/supper	118	Fish small indagara dry, raw	20			6	Gram	6	20	3.6	0.6	0	0	0.7	0	167	0.4	0.96	8	0	0.02	0.03	0.042	3.6	0	1.1	8
RW029		2023-07-14	2023-07-14	00:00:00	Dinner/supper	132	Oil palm refined	999			6	Gram	6	54	0	6	0	0	0	0	0	0	0	0	0	0	0	0	0	0	0	0
RW029		2023-07-14	2023-07-14	00:00:00	Breakfast	42	Beans Kidney red dry, boiled	4			7	Gram	7	8	0.6	0.1	1.1	0.6	4.6	0	3	0.1	0.07	0	0	0.01	0	0.008	0	0	0	0
RW029		2023-07-14	2023-07-14	00:00:00	Dinner/supper	94	Tomato red ripe, raw RTfried	7			45	Gram	45	10	0.5	0.1	1.5	0.6	42	0	6	0.3	0.1	0	213	0.03	0.02	0.03	0	12	0.3	18
RW029		2023-07-14	2023-07-14	00:00:00	Breakfast	151	Water	999			50	Gram	50	0	0	0	0	0	50	0	1	0	0	0	0	0	0	0	0	0	0	0
RW029		2023-07-14	2023-07-14	00:00:00	Breakfast	28	Potato irish, raw RTboiled	3			58	Gram	58	46	0.9	0.1	10.1	1	45.4	0	3	0.6	0.2	0	0	0.03	0.02	0.066	0	6	0.7	0
RW029		2023-07-14	2023-07-14	00:00:00	Dinner/supper	69	Leaves amaranth,raw RTboiled	6			67	Gram	67	27	2.7	0.3	2	2.5	57.4	0	235	4.6	0.42	0	1725	0.03	0.12	0.127	0	27	0.4	144
RW029		2023-07-14	2023-07-14	00:00:00	Geen specifiek maaltijdmoment	97	Banana sweet ripe, raw	10			73	Gram	73	89	0.9	0.1	20.2	1.4	49.8	0	6	0.7	0.15	0	26	0.02	0.02	0.263	0	7	0.4	2
RW029		2023-07-14	2023-07-14	00:00:00	Dinner/supper	42	Beans Kidney red dry, boiled	4			123	Gram	123	144	9.7	1	19.1	10	81.5	0	44	2.6	1.18	0	2	0.11	0.06	0.148	0	0	0.7	0
RW434		2023-08-02	2023-08-02	00:00:00	Lunch	22	Rice white, raw RTboiled	1			69	Gram	69	244	5.2	0.7	53.9	0.5	8.4	0	14	0.6	0.86	0	0	0.03	0.07	0.068	0	0	0.7	0
RW200		2023-07-21	2023-07-21	00:00:00	Breakfast	2002	Porridge flour mix2, RTboiled	2			29	Gram	29	106	4.4	2.1	16.3	2.5	3.2	0	18	1.3	0.61	0	5	0.1	0.03	0.072	0	0	0.7	0
RW029		2023-07-14	2023-07-14	00:00:00	Dinner/supper	151	Water	999			220	Gram	220	0	0	0	0	0	220	0	2	0	0	0	0	0	0	0	0	0	0	0
RW029		2023-07-14	2023-07-14	00:00:00	Dinner/supper	28	Potato irish, raw RTboiled	3			389	Gram	389	311	5.8	0.4	67.7	6.6	304.2	0	23	3.9	1.36	0	0	0.23	0.16	0.444	0	39	4.7	0
RW030		2023-07-14	2023-07-14	00:00:00	Dinner/supper	154	Bouillon cube	999			1	Gram	1	3	0.2	0.1	0.2	0	0	0	2	0	0	0	0	0	0	0.001	0	0	0	0
RW030		2023-07-14	2023-07-14	00:00:00	Dinner/supper	82	Onion, raw RTboiled	999			4	Gram	4	1	0	0	0.3	0.1	3.6	0	1	0	0.01	0	0	0	0	0.003	0	0	0	0
RW030		2023-07-14	2023-07-14	00:00:00	Dinner/supper	163	salt iodized	999			4	Gram	4	0	0	0	0	0	0	0	2	0	0	0	0	0	0	0	0	0	0	0
RW030		2023-07-14	2023-07-14	00:00:00	Lunch	163	salt iodized	999			5	Gram	5	0	0	0	0	0	0	0	2	0	0	0	0	0	0	0	0	0	0	0
RW030		2023-07-14	2023-07-14	00:00:00	Dinner/supper	138	Oil sunflower	999			5	Gram	5	45	0	5	0	0	0	0	0	0	0	0	0	0	0	0	0	0	0	0
RW030		2023-07-14	2023-07-14	00:00:00	Lunch	138	Oil sunflower	999			7	Gram	7	63	0	7	0	0	0	0	0	0	0	0	0	0	0	0	0	0	0	0
RW030		2023-07-14	2023-07-14	00:00:00	Lunch	83	Onion, raw RTfried	999			8	Gram	8	3	0.1	0	0.6	0.1	7.1	0	2	0.1	0.02	0	0	0	0	0.006	0	1	0	0
RW030		2023-07-14	2023-07-14	00:00:00	Geen specifiek maaltijdmoment	98	Lemon fresh	999			11	Gram	11	5	0.1	0	1	0.3	9.6	0	2	0	0	0	1	0	0	0.004	0	5	0	0
RW030		2023-07-14	2023-07-14	00:00:00	Dinner/supper	93	Tomato red ripe, raw RTboiled	7			12	Gram	12	3	0.1	0	0.4	0.2	11.2	0	2	0.1	0.03	0	60	0.01	0	0.008	0	3	0.1	5
RW030		2023-07-14	2023-07-14	00:00:00	Dinner/supper	119	Fish small indagara dry, raw RTboiled	20			16	Gram	16	53	9.5	1.7	0	0	1.8	0	446	1.1	2.56	21	0	0.05	0.08	0.101	9.12	0	2.8	21
RW030		2023-07-14	2023-07-14	00:00:00	Lunch	119	Fish small indagara dry, raw RTboiled	20			19	Gram	19	63	11.3	2	0	0	2.1	0	530	1.3	3.04	25	0	0.06	0.1	0.12	10.83	0	3.3	25
RW030		2023-07-14	2023-07-14	00:00:00	Geen specifiek maaltijdmoment	48	Nut groundnut unsalted dry, raw RTboiled	21			25	Gram	25	148	5	12.1	3.8	2.1	1.5	0	29	1.4	0.56	0	1	0.18	0.03	0.041	0	0	3.6	0
RW030		2023-07-14	2023-07-14	00:00:00	Geen specifiek maaltijdmoment	112	Meat goat, roasted	17			47	Gram	47	63	12.7	1.4	0	0	32.1	0	8	1.7	2.48	0	0	0.04	0.29	0	0.56	0	1.9	0
RW030		2023-07-14	2023-07-14	00:00:00	Geen specifiek maaltijdmoment	115	Egg chicken, raw RTboiled	13			54	Gram	54	72	6.9	4.4	1.3	0	41	0	29	0.9	0.61	100	0	0.05	0.26	0.062	0.78	0	0	100
RW030		2023-07-14	2023-07-14	00:00:00	Dinner/supper	63	Eggplant green, raw RTboiled	7			64	Gram	64	17	0.8	0.2	1.8	2.6	58.1	0	11	0.3	0.13	0	84	0.03	0.03	0.04	0	1	0.6	7
RW030		2023-07-14	2023-07-14	00:00:00	Lunch	93	Tomato red ripe, raw RTboiled	7			75	Gram	75	17	0.8	0.2	2.6	1.1	70.1	0	11	0.5	0.17	0	376	0.05	0.03	0.05	0	20	0.5	31
RW030		2023-07-14	2023-07-14	00:00:00	Geen specifiek maaltijdmoment	96	Avocado, raw	10			78	Gram	78	122	1.2	11.5	1.6	3.1	59.4	0	11	1	0.28	0	16	0.04	0.12	0.172	0	14	1.4	1
RW030		2023-07-14	2023-07-14	00:00:00	Lunch	69	Leaves amaranth,raw RTboiled	6			89	Gram	89	36	3.6	0.4	2.7	3.4	76.2	0	312	6.1	0.56	0	2291	0.04	0.16	0.168	0	36	0.5	191
RW030		2023-07-14	2023-07-14	00:00:00	Lunch	59	Carrots, raw RTboiled	5			102	Gram	102	33	0.8	0.3	4.9	3.5	91.8	0	33	0.5	0.1	0	6215	0.03	0.02	0.243	0	1	0.2	575
RW030		2023-07-14	2023-07-14	00:00:00	Geen specifiek maaltijdmoment	97	Banana sweet ripe, raw	10			109	Gram	109	133	1.4	0.2	30.2	2.1	74.3	0	9	1	0.23	0	39	0.03	0.03	0.392	0	11	0.7	3
RW030		2023-07-14	2023-07-14	00:00:00	Dinner/supper	44	Beans Kidney red dry, raw RTboiled	4			134	Gram	134	409	27.5	2.7	54.4	28.4	16.2	0	121	6.8	3.16	0	7	0.28	0.17	0.346	0	0	2.1	1
RW030		2023-07-14	2023-07-14	00:00:00	Lunch	44	Beans Kidney red dry, raw RTboiled	4			230	Gram	230	702	47.2	4.6	93.4	48.8	27.8	0	207	11.7	5.43	0	12	0.48	0.3	0.593	0	0	3.7	1
RW030		2023-07-14	2023-07-14	00:00:00	Dinner/supper	24	Banana green, raw RTboiled	3			285	Gram	285	276	4	1.1	57.3	10.3	209.8	0	20	2.3	0.63	0	9	0.14	0.11	0.77	0	51	0.9	1
RW030		2023-07-14	2023-07-14	00:00:00	Geen specifiek maaltijdmoment	148	Soft drink cola fanta etc	28			300	Gram	300	120	0	0.3	29.7	0	270	0	6	0.3	0.18	0	0	0	0	0	0	0	0	0
RW030		2023-07-14	2023-07-14	00:00:00	Dinner/supper	151	Water	999			358	Gram	358	0	0	0	0	0	358	0	4	0	0	0	0	0	0	0	0	0	0	0
RW030		2023-07-14	2023-07-14	00:00:00	Lunch	151	Water	999			389	Gram	389	0	0	0	0	0	389	0	4	0	0	0	0	0	0	0	0	0	0	0
RW030		2023-07-14	2023-07-14	00:00:00	Geen specifiek maaltijdmoment	1015	Ikivugutu recipe	15			431	Gram	431	323	15.5	16.4	28.4	0	401.7	0	552	0.4	2.93	185	86	0	1.25	0.138	2.76	0	0	193
RW030		2023-07-14	2023-07-14	00:00:00	Geen specifiek maaltijdmoment	144	Beer european (ca. 4.6 v/v alcohol)	999			713	Gram	713	292	2.1	0	26.4	0	658.1	25.7	29	0	0.07	0	0	0	0.14	0.178	0	0	3.6	0
RW030		2023-07-14	2023-07-14	00:00:00	Lunch	28	Potato irish, raw RTboiled	3			833	Gram	833	666	12.5	0.8	144.9	14.2	651.4	0	50	8.3	2.92	0	0	0.5	0.33	0.95	0	83	10	0
RW032		2023-08-06	2023-08-06	00:00:00	Lunch	162	salt black	999			0	Gram	0	0	0	0	0	0	0	0	0	0	0	0	0	0	0	0	0	0	0	0
RW032		2023-08-06	2023-08-06	00:00:00	Dinner/supper	84	Pepper chilli yellow, raw RTfried	999			0	Gram	0	0	0	0	0	0	0	0	0	0	0	0	0	0	0	0	0	0	0	0
RW032		2023-08-06	2023-08-06	00:00:00	Dinner/supper	132	Oil palm refined	999			1	Gram	1	9	0	1	0	0	0	0	0	0	0	0	0	0	0	0	0	0	0	0
RW032		2023-08-06	2023-08-06	00:00:00	Dinner/supper	163	salt iodized	999			1	Gram	1	0	0	0	0	0	0	0	0	0	0	0	0	0	0	0	0	0	0	0
RW032		2023-08-06	2023-08-06	00:00:00	Dinner/supper	163	salt iodized	999			1	Gram	1	0	0	0	0	0	0	0	0	0	0	0	0	0	0	0	0	0	0	0
RW010		2023-08-07	2023-08-07	00:00:00	Dinner/supper	19	Pasta macaroni plain, raw RTboiled	1			70	Gram	70	259	9.6	1.1	51.7	2.3	5	0	14	1	0.42	0	0	0.04	0.01	0.073	0	0	0.5	0
RW032		2023-08-06	2023-08-06	00:00:00	Lunch	163	salt iodized	999			3	Gram	3	0	0	0	0	0	0	0	1	0	0	0	0	0	0	0	0	0	0	0
RW032		2023-08-06	2023-08-06	00:00:00	Dinner/supper	103	Flour groundnut, raw RTboiled	21			7	Gram	7	41	1.8	3.2	0.7	0.7	0.4	0	4	0.2	0.2	0	1	0.02	0.01	0.015	0	0	0.6	0
RW032		2023-08-06	2023-08-06	00:00:00	Dinner/supper	94	Tomato red ripe, raw RTfried	7			25	Gram	25	6	0.3	0.1	0.9	0.4	23.4	0	4	0.2	0.06	0	119	0.02	0.01	0.017	0	7	0.2	10
RW032		2023-08-06	2023-08-06	00:00:00	Dinner/supper	75	Leaves spinach, raw RTboiled	6			35	Gram	35	8	1	0.1	0.3	0.9	32.1	0	33	0.9	0.18	0	0	0.02	0.06	0.062	0	6	0.2	0
RW032		2023-08-06	2023-08-06	00:00:00	Dinner/supper	35	Beans white dry, boiled	4			64	Gram	64	79	5.2	0.6	10.9	4.5	41.8	0	26	1.9	0.71	0	0	0.14	0.02	0.07	0	0	0.3	0
RW032		2023-08-06	2023-08-06	00:00:00	Lunch	75	Leaves spinach, raw RTboiled	6			73	Gram	73	18	2.1	0.3	0.6	2	66.9	0	69	1.9	0.37	0	0	0.05	0.13	0.129	0	12	0.4	0
RW032		2023-08-06	2023-08-06	00:00:00	Lunch	35	Beans white dry, boiled	4			90	Gram	90	111	7.4	0.8	15.3	6.4	58.8	0	37	2.6	1	0	0	0.2	0.03	0.099	0	0	0.4	0
RW032		2023-08-06	2023-08-06	00:00:00	Dinner/supper	151	Water	999			99	Gram	99	0	0	0	0	0	99	0	1	0	0	0	0	0	0	0	0	0	0	0
RW059		2023-07-15	2023-07-15	00:00:00	Lunch	180	Kawunga	1			70	Gram	70	104	2.4	1.3	19.1	2.8	44	0	8	0.8	0.57	0	0	0.06	0.03	0	0	0	0.6	0
RW032		2023-08-06	2023-08-06	00:00:00	Lunch	151	Water	999			325	Gram	325	0	0	0	0	0	325	0	3	0	0	0	0	0	0	0	0	0	0	0
RW032		2023-08-06	2023-08-06	00:00:00	Dinner/supper	151	Water	999			420	Gram	420	0	0	0	0	0	420	0	4	0	0	0	0	0	0	0	0	0	0	0
RW032		2023-08-06	2023-08-06	00:00:00	Lunch	28	Potato irish, raw RTboiled	3			662	Gram	662	530	9.9	0.7	115.2	11.3	517.7	0	40	6.6	2.32	0	0	0.4	0.26	0.755	0	66	7.9	0
RW033		2023-07-14	2023-07-14	00:00:00	Lunch	138	Oil sunflower	999			1	Gram	1	9	0	1	0	0	0	0	0	0	0	0	0	0	0	0	0	0	0	0
RW033		2023-07-14	2023-07-14	00:00:00	Dinner/supper	141	Oil vegetable	999			1	Gram	1	9	0	1	0	0	0	0	0	0	0	0	0	0	0	0	0	0	0	0
RW033		2023-07-14	2023-07-14	00:00:00	Lunch	163	salt iodized	999			2	Gram	2	0	0	0	0	0	0	0	1	0	0	0	0	0	0	0	0	0	0	0
RW033		2023-07-14	2023-07-14	00:00:00	Lunch	118	Fish small indagara dry, raw	20			3	Gram	3	10	1.8	0.3	0	0	0.3	0	84	0.2	0.48	4	0	0.01	0.02	0.021	1.8	0	0.5	4
RW033		2023-07-14	2023-07-14	00:00:00	Dinner/supper	81	Onion, raw	999			3	Gram	3	1	0	0	0.2	0.1	2.7	0	1	0	0.01	0	0	0	0	0.002	0	0	0	0
RW033		2023-07-14	2023-07-14	00:00:00	Dinner/supper	91	Tomato paste	999			3	Gram	3	2	0.1	0	0.4	0.1	2.3	0	1	0	0.02	0	63	0	0.01	0.007	0	0	0.1	5
RW033		2023-07-14	2023-07-14	00:00:00	Dinner/supper	163	salt iodized	999			3	Gram	3	0	0	0	0	0	0	0	1	0	0	0	0	0	0	0	0	0	0	0
RW033		2023-07-14	2023-07-14	00:00:00	Dinner/supper	119	Fish small indagara dry, raw RTboiled	20			4	Gram	4	13	2.4	0.4	0	0	0.4	0	112	0.3	0.64	5	0	0.01	0.02	0.025	2.28	0	0.7	5
RW033		2023-07-14	2023-07-14	00:00:00	Lunch	81	Onion, raw	999			6	Gram	6	2	0.1	0	0.4	0.1	5.4	0	2	0	0.02	0	0	0	0	0.005	0	1	0	0
RW033		2023-07-14	2023-07-14	00:00:00	Dinner/supper	48	Nut groundnut unsalted dry, raw RTboiled	21			6	Gram	6	36	1.2	2.9	0.9	0.5	0.4	0	7	0.3	0.13	0	0	0.04	0.01	0.01	0	0	0.9	0
RW033		2023-07-14	2023-07-14	00:00:00	Lunch	91	Tomato paste	999			7	Gram	7	6	0.2	0	1	0.3	5.3	0	2	0.1	0.05	0	146	0.01	0.01	0.015	0	1	0.2	12
RW033		2023-07-14	2023-07-14	00:00:00	Lunch	48	Nut groundnut unsalted dry, raw RTboiled	21			8	Gram	8	47	1.6	3.9	1.2	0.7	0.5	0	9	0.4	0.18	0	0	0.06	0.01	0.013	0	0	1.1	0
RW033		2023-07-14	2023-07-14	00:00:00	Lunch	187	Leaves amaranth,raw	6			19	Gram	19	8	0.8	0.1	0.6	0.7	16.3	0	70	1.4	0.13	0	515	0.01	0.04	0.04	0	13	0.1	43
RW033		2023-07-14	2023-07-14	00:00:00	Dinner/supper	73	Leaves chayote, raw RTboiled	6			27	Gram	27	4	0	0.1	0.6	0.5	-0.3	0	19	0.3	0.05	0	0	0.01	0.02	0.027	0	4	0.1	0
RW033		2023-07-14	2023-07-14	00:00:00	Dinner/supper	186	Tomato red ripe, raw	7			29	Gram	29	7	0.3	0.1	1	0.4	27.1	0	4	0.2	0.06	0	153	0.02	0.01	0.02	0	8	0.2	13
RW033		2023-07-14	2023-07-14	00:00:00	Lunch	186	Tomato red ripe, raw	7			43	Gram	43	10	0.5	0.1	1.5	0.6	40.2	0	6	0.3	0.09	0	227	0.03	0.02	0.03	0	12	0.3	19
RW033		2023-07-14	2023-07-14	00:00:00	Dinner/supper	44	Beans Kidney red dry, raw RTboiled	4			60	Gram	60	183	12.3	1.2	24.4	12.7	7.3	0	54	3.1	1.42	0	3	0.13	0.08	0.155	0	0	1	0
RW033		2023-07-14	2023-07-14	00:00:00	Lunch	52	Pea green fresh, raw RTboiled	4			105	Gram	105	98	8.3	0.7	10.3	8.4	76.1	0	28	2.6	4.64	0	343	0.26	0.13	0.16	0	32	2.2	29
RW033		2023-07-14	2023-07-14	00:00:00	Dinner/supper	151	Water	999			201	Gram	201	0	0	0	0	0	201	0	2	0	0	0	0	0	0	0	0	0	0	0
RW033		2023-07-14	2023-07-14	00:00:00	Lunch	151	Water	999			204	Gram	204	0	0	0	0	0	204	0	2	0	0	0	0	0	0	0	0	0	0	0
RW033		2023-07-14	2023-07-14	00:00:00	Lunch	28	Potato irish, raw RTboiled	3			334	Gram	334	267	5	0.3	58.1	5.7	261.2	0	20	3.3	1.17	0	0	0.2	0.13	0.381	0	33	4	0
RW033		2023-07-14	2023-07-14	00:00:00	Dinner/supper	28	Potato irish, raw RTboiled	3			343	Gram	343	274	5.1	0.3	59.7	5.8	268.2	0	21	3.4	1.2	0	0	0.21	0.14	0.391	0	34	4.1	0
RW034		2023-08-05	2023-08-05	00:00:00	Lunch	162	salt black	999			0	Gram	0	0	0	0	0	0	0	0	0	0	0	0	0	0	0	0	0	0	0	0
RW034		2023-08-05	2023-08-05	00:00:00	Lunch	78	Onion spring, raw RTboiled	999			2	Gram	2	1	0	0	0.1	0	1.8	0	1	0	0.01	0	11	0	0	0.001	0	0	0	1
RW034		2023-08-05	2023-08-05	00:00:00	Lunch	141	Oil vegetable	999			4	Gram	4	36	0	4	0	0	0	0	0	0	0	0	0	0	0	0	0	0	0	0
RW034		2023-08-05	2023-08-05	00:00:00	Lunch	163	salt iodized	999			5	Gram	5	0	0	0	0	0	0	0	2	0	0	0	0	0	0	0	0	0	0	0
RW034		2023-08-05	2023-08-05	00:00:00	Lunch	103	Flour groundnut, raw RTboiled	21			10	Gram	10	58	2.6	4.6	1	1	0.6	0	6	0.4	0.28	0	2	0.03	0.01	0.021	0	0	0.9	0
RW034		2023-08-05	2023-08-05	00:00:00	Lunch	119	Fish small indagara dry, raw RTboiled	20			13	Gram	13	43	7.7	1.4	0	0	1.5	0	363	0.9	2.08	17	0	0.04	0.07	0.082	7.41	0	2.2	17
RW034		2023-08-05	2023-08-05	00:00:00	Geen specifiek maaltijdmoment	115	Egg chicken, raw RTboiled	13			45	Gram	45	60	5.7	3.6	1.1	0	34.2	0	24	0.8	0.51	84	0	0.05	0.22	0.051	0.65	0	0	84
RW034		2023-08-05	2023-08-05	00:00:00	Lunch	42	Beans Kidney red dry, boiled	4			98	Gram	98	115	7.7	0.8	15.2	7.9	65	0	35	2.1	0.94	0	2	0.09	0.05	0.118	0	0	0.6	0
RW258		2023-07-24	2023-07-24	00:00:00	Lunch	16	Maize cob white, raw RTboiled	2			29	Gram	29	46	1.2	0.7	6.2	4.7	16	0	5	0.3	0.54	0	26	0.04	0.03	0.091	0	0	0.4	2
RW034		2023-08-05	2023-08-05	00:00:00	Lunch	73	Leaves chayote, raw RTboiled	6			107	Gram	107	15	0	0.2	2.2	2.1	-1.1	0	75	1.1	0.2	0	0	0.03	0.06	0.106	0	16	0.4	0
RW034		2023-08-05	2023-08-05	00:00:00	Lunch	151	Water	999			220	Gram	220	0	0	0	0	0	220	0	2	0	0	0	0	0	0	0	0	0	0	0
RW034		2023-08-05	2023-08-05	00:00:00	Lunch	28	Potato irish, raw RTboiled	3			360	Gram	360	288	5.4	0.4	62.6	6.1	281.5	0	22	3.6	1.26	0	0	0.22	0.14	0.41	0	36	4.3	0
RW034		2023-08-05	2023-08-05	00:00:00	Geen specifiek maaltijdmoment	151	Water	999			944	Gram	944	0	0	0	0	0	944	0	9	0	0	0	0	0	0	0	0	0	0	0
RW036		2023-08-06	2023-08-06	00:00:00	Breakfast	166	Spices mixture	999			1	Gram	1	4	0.1	0.2	0.3	0.4	0.1	0	7	0.4	0.04	0	7	0	0	0.002	0	0	0	1
RW036		2023-08-06	2023-08-06	00:00:00	Breakfast	66	Garlic fresh, raw RTboiled	999			5	Gram	5	8	0.3	0.1	1.1	0.3	3.1	0	1	0.1	0.05	0	0	0.01	0.02	0.03	0	0	0	0
RW036		2023-08-06	2023-08-06	00:00:00	Breakfast	167	Sugar	999			10	Gram	10	40	0	0	10	0	0	0	0	0	0	0	0	0	0	0	0	0	0	0
RW036		2023-08-06	2023-08-06	00:00:00	Dinner/supper	163	salt iodized	999			13	Gram	13	0	0	0	0	0	0.1	0	6	0	0	0	0	0	0	0	0	0	0	0
RW036		2023-08-06	2023-08-06	00:00:00	Dinner/supper	90	Root ginger fresh	999			13	Gram	13	8	0.2	0.1	1.5	0.4	10.6	0	2	0.1	0.03	0	0	0.01	0	0.013	0	1	0.2	0
RW036		2023-08-06	2023-08-06	00:00:00	Breakfast	163	salt iodized	999			14	Gram	14	0	0	0	0	0	0.1	0	6	0	0	0	0	0	0	0	0	0	0	0
RW036		2023-08-06	2023-08-06	00:00:00	Breakfast	46	Flour soya, raw RTboiled	4			15	Gram	15	66	5.6	3	3.3	1.4	1.1	0	30	0.9	0.58	0	10	0.1	0.04	0.062	0	0	0.6	1
RW036		2023-08-06	2023-08-06	00:00:00	Breakfast	86	Pepper green sweet, raw RTboiled	7			16	Gram	16	4	0.2	0	0.5	0.3	14.9	0	1	0.1	0.03	0	47	0	0	0.022	0	15	0.1	4
RW036		2023-08-06	2023-08-06	00:00:00	Breakfast	138	Oil sunflower	999			22	Gram	22	198	0	22	0	0	0	0	0	0	0	0	0	0	0	0	0	0	0	0
RW036		2023-08-06	2023-08-06	00:00:00	Breakfast	83	Onion, raw RTfried	999			23	Gram	23	9	0.3	0	1.6	0.4	20.5	0	6	0.2	0.06	0	0	0	0.01	0.017	0	2	0	0
RW036		2023-08-06	2023-08-06	00:00:00	Dinner/supper	167	Sugar	999			30	Gram	30	120	0	0	30	0	0	0	0	0	0.01	0	0	0	0.01	0	0	0	0	0
RW479		2023-08-05	2023-08-05	00:00:00	Breakfast	2003	Porridge flour mix3, RTboiled	2			31	Gram	31	112	4.2	1.9	18.4	2.3	3.5	0	16	2.6	0.67	0	4	0.09	0.04	0.091	0	0	0.7	0
RW036		2023-08-06	2023-08-06	00:00:00	Dinner/supper	169	Tea black leaves	999			42	Gram	42	0	0	0	0.1	0	0	0	1	0	0	0	0	0	0	0	0	0	0	0
RW036		2023-08-06	2023-08-06	00:00:00	Dinner/supper		Tea with sugar	26
RW036		2023-08-06	2023-08-06	00:00:00	Breakfast	59	Carrots, raw RTboiled	5			49	Gram	49	16	0.4	0.1	2.4	1.7	44.1	0	16	0.2	0.05	0	2986	0.01	0.01	0.117	0	0	0.1	276
RW036		2023-08-06	2023-08-06	00:00:00	Breakfast	93	Tomato red ripe, raw RTboiled	7			65	Gram	65	15	0.7	0.1	2.2	0.9	60.7	0	9	0.5	0.14	0	326	0.04	0.03	0.043	0	18	0.4	27
RW036		2023-08-06	2023-08-06	00:00:00	Breakfast	42	Beans Kidney red dry, boiled	4			123	Gram	123	144	9.7	1	19.1	10	81.5	0	44	2.6	1.18	0	2	0.11	0.06	0.148	0	0	0.7	0
RW036		2023-08-06	2023-08-06	00:00:00	Breakfast	70	Leaves amaranth,raw RTfried	6			131	Gram	131	52	5.4	0.5	3.9	5	112.1	0	482	9.4	0.86	0	3195	0.07	0.24	0.261	0	75	0.9	266
RW036		2023-08-06	2023-08-06	00:00:00	Dinner/supper	61	Chayote, raw RTboiled	7			193	Gram	193	35	1.4	0.2	5	4.2	181.4	0	19	0.8	0.17	0	0	0.04	0.04	0.017	0	12	0.6	0
RW036		2023-08-06	2023-08-06	00:00:00	Dinner/supper	28	Potato irish, raw RTboiled	3			211	Gram	211	169	3.2	0.2	36.7	3.6	165	0	13	2.1	0.74	0	0	0.13	0.08	0.241	0	21	2.5	0
RW036		2023-08-06	2023-08-06	00:00:00	Dinner/supper	42	Beans Kidney red dry, boiled	4			228	Gram	228	267	18	1.8	35.3	18.5	151.2	0	82	4.8	2.19	0	5	0.21	0.11	0.274	0	0	1.4	0
RW036		2023-08-06	2023-08-06	00:00:00	Breakfast	151	Water	999			233	Gram	233	0	0	0	0	0	233	0	2	0	0	0	0	0	0	0	0	0	0	0
RW036		2023-08-06	2023-08-06	00:00:00	Dinner/supper	32	Root cassava white, raw RTboiled	3			235	Gram	235	334	3.1	0.7	74.3	8.7	145.9	0	82	3.3	4.58	0	0	0.09	0.07	0.155	0	49	1.4	0
RW036		2023-08-06	2023-08-06	00:00:00	Dinner/supper	151	Water	999			252	Gram	252	0	0	0	0	0	252	0	3	0	0	0	0	0	0	0	0	0	0	0
RW036		2023-08-06	2023-08-06	00:00:00	Dinner/supper	151	Water	999			258	Gram	258	0	0	0	0	0	258	0	3	0	0	0	0	0	0	0	0	0	0	0
RW036		2023-08-06	2023-08-06	00:00:00	Breakfast	151	Water	999			423	Gram	423	0	0	0	0	0	423	0	4	0	0	0	0	0	0	0	0	0	0	0
RW036		2023-08-06	2023-08-06	00:00:00	Breakfast	28	Potato irish, raw RTboiled	3			598	Gram	598	478	9	0.6	104.1	10.2	467.6	0	36	6	2.09	0	0	0.36	0.24	0.682	0	60	7.2	0
RW037		2023-07-14	2023-07-14	00:00:00	Lunch	163	salt iodized	999			1	Gram	1	0	0	0	0	0	0	0	0	0	0	0	0	0	0	0	0	0	0	0
RW037		2023-07-14	2023-07-14	00:00:00	Dinner/supper	163	salt iodized	999			1	Gram	1	0	0	0	0	0	0	0	0	0	0	0	0	0	0	0	0	0	0	0
RW037		2023-07-14	2023-07-14	00:00:00	Lunch	163	salt iodized	999			2	Gram	2	0	0	0	0	0	0	0	1	0	0	0	0	0	0	0	0	0	0	0
RW037		2023-07-14	2023-07-14	00:00:00	Dinner/supper	163	salt iodized	999			2	Gram	2	0	0	0	0	0	0	0	1	0	0	0	0	0	0	0	0	0	0	0
RW037		2023-07-14	2023-07-14	00:00:00	Lunch	82	Onion, raw RTboiled	999			7	Gram	7	3	0.1	0	0.5	0.1	6.3	0	2	0	0.02	0	0	0	0	0.005	0	1	0	0
RW037		2023-07-14	2023-07-14	00:00:00	Dinner/supper	141	Oil vegetable	999			9	Gram	9	81	0	9	0	0	0	0	0	0	0	0	0	0	0	0	0	0	0	0
RW037		2023-07-14	2023-07-14	00:00:00	Lunch	91	Tomato paste	999			11	Gram	11	9	0.4	0.1	1.5	0.5	8.4	0	3	0.1	0.08	0	230	0.02	0.02	0.024	0	2	0.3	19
RW037		2023-07-14	2023-07-14	00:00:00	Lunch	141	Oil vegetable	999			18	Gram	18	162	0	18	0	0	0	0	0	0	0	0	0	0	0	0	0	0	0	0
RW037		2023-07-14	2023-07-14	00:00:00	Dinner/supper	103	Flour groundnut, raw RTboiled	21			24	Gram	24	139	6.2	11.1	2.3	2.4	1.5	0	15	0.8	0.67	0	5	0.07	0.03	0.05	0	0	2.1	0
RW036		2023-08-06	2023-08-06	00:00:00	Breakfast	2011	Porridge flour mix11, RTboiled	2			32	Gram	32	116	4.9	2.2	17.9	2.9	3.6	0	20	1.4	0.68	0	5	0.11	0.04	0.08	0	0	0.7	0
RW037		2023-07-14	2023-07-14	00:00:00	Lunch	42	Beans Kidney red dry, boiled	4			88	Gram	88	103	7	0.7	13.6	7.1	58.3	0	32	1.8	0.84	0	2	0.08	0.04	0.106	0	0	0.5	0
RW037		2023-07-14	2023-07-14	00:00:00	Lunch	151	Water	999			106	Gram	106	0	0	0	0	0	106	0	1	0	0	0	0	0	0	0	0	0	0	0
RW037		2023-07-14	2023-07-14	00:00:00	Dinner/supper	72	Leaves cassava, raw RTboiled	6			108	Gram	108	99	8.2	1.2	9.8	8.5	77.9	0	306	5.6	1.33	0	3529	0.23	0.48	0.467	0	22	2.4	294
RW159		2023-07-20	2023-07-20	00:00:00	Geen specifiek maaltijdmoment	1012	Chapati white recipe	1			70	Gram	70	247	4.6	11.6	30.5	1.2	27.4	0	20	0.8	0.27	4	2	0.07	0.06	0.17	0.06	0	0.9	4
RW080		2023-07-21	2023-07-21	00:00:00	Breakfast	22	Rice white, raw RTboiled	1			71	Gram	71	251	5.4	0.7	55.5	0.5	8.7	0	14	0.6	0.89	0	0	0.04	0.07	0.07	0	0	0.7	0
RW007		2023-07-13	2023-07-13	00:00:00	Breakfast	7	Flour sorghum white, raw RTboiled	2			33	Gram	33	112	3.6	1.2	20	3.9	3.9	0	6	2.1	0.56	0	2	0.06	0.03	0.021	0	0	1	0
RW037		2023-07-14	2023-07-14	00:00:00	Lunch	61	Chayote, raw RTboiled	7			222	Gram	222	40	1.6	0.2	5.8	4.9	208.7	0	22	0.9	0.2	0	0	0.04	0.04	0.02	0	13	0.7	0
RW037		2023-07-14	2023-07-14	00:00:00	Dinner/supper	151	Water	999			323	Gram	323	0	0	0	0	0	323	0	3	0	0	0	0	0	0	0	0	0	0	0
RW037		2023-07-14	2023-07-14	00:00:00	Dinner/supper	151	Water	999			436	Gram	436	0	0	0	0	0	436	0	4	0	0	0	0	0	0	0	0	0	0	0
RW037		2023-07-14	2023-07-14	00:00:00	Lunch	151	Water	999			445	Gram	445	0	0	0	0	0	445	0	4	0	0	0	0	0	0	0	0	0	0	0
RW037		2023-07-14	2023-07-14	00:00:00	Breakfast	151	Water	999			474	Gram	474	0	0	0	0	0	474	0	5	0	0	0	0	0	0	0	0	0	0	0
RW037		2023-07-14	2023-07-14	00:00:00	Geen specifiek maaltijdmoment	151	Water	999			954	Gram	954	0	0	0	0	0	954	0	10	0	0	0	0	0	0	0	0	0	0	0
RW038		2023-08-07	2023-08-07	00:00:00	Lunch	163	salt iodized	999			5	Gram	5	0	0	0	0	0	0	0	2	0	0	0	0	0	0	0	0	0	0	0
RW038		2023-08-07	2023-08-07	00:00:00	Dinner/supper	163	salt iodized	999			9	Gram	9	0	0	0	0	0	0	0	4	0	0	0	0	0	0	0	0	0	0	0
RW038		2023-08-07	2023-08-07	00:00:00	Dinner/supper	83	Onion, raw RTfried	999			10	Gram	10	4	0.1	0	0.7	0.2	8.9	0	3	0.1	0.03	0	0	0	0	0.007	0	1	0	0
RW038		2023-08-07	2023-08-07	00:00:00	Dinner/supper	163	salt iodized	999			10	Gram	10	0	0	0	0	0	0.1	0	5	0	0	0	0	0	0	0	0	0	0	0
RW038		2023-08-07	2023-08-07	00:00:00	Dinner/supper	138	Oil sunflower	999			12	Gram	12	108	0	12	0	0	0	0	0	0	0	0	0	0	0	0	0	0	0	0
RW038		2023-08-07	2023-08-07	00:00:00	Dinner/supper	167	Sugar	999			75	Gram	75	300	0	0	75	0	0	0	1	0.1	0.02	0	0	0	0.02	0	0	0	0	0
RW038		2023-08-07	2023-08-07	00:00:00	Dinner/supper	42	Beans Kidney red dry, boiled	4			122	Gram	122	143	9.6	1	18.9	9.9	80.9	0	44	2.6	1.17	0	2	0.11	0.06	0.146	0	0	0.7	0
RW001		2023-07-13	2023-07-13	00:00:00	Breakfast	2004	Porridge flour mix4, RTboiled	2			35	Gram	35	128	5.1	2.5	19.8	3	3.9	0	20	3.9	0.93	0	5	0.11	0.05	0.094	0	0	0.7	0
RW038		2023-08-07	2023-08-07	00:00:00	Dinner/supper	70	Leaves amaranth,raw RTfried	6			173	Gram	173	69	7.1	0.7	5.2	6.6	148.1	0	637	12.5	1.14	0	4219	0.09	0.31	0.344	0	99	1.2	352
RW038		2023-08-07	2023-08-07	00:00:00	Lunch	44	Beans Kidney red dry, raw RTboiled	4			192	Gram	192	586	39.4	3.8	78	40.7	23.2	0	173	9.8	4.53	0	10	0.4	0.25	0.495	0	0	3.1	1
RW038		2023-08-07	2023-08-07	00:00:00	Lunch	28	Potato irish, raw RTboiled	3			297	Gram	297	238	4.5	0.3	51.7	5	232.3	0	18	3	1.04	0	0	0.18	0.12	0.339	0	30	3.6	0
RW087		2023-07-16	2023-07-16	00:00:00	Dinner/supper	22	Rice white, raw RTboiled	1			73	Gram	73	258	5.5	0.7	57	0.5	8.9	0	15	0.6	0.91	0	0	0.04	0.07	0.072	0	0	0.7	0
RW038		2023-08-07	2023-08-07	00:00:00	Lunch	31	Potato sweet white, raw RTboiled	3			470	Gram	470	451	7.1	0.9	96.4	14.1	346.4	0	150	5.6	2.4	0	230	0.33	0.19	0.447	0	75	2.8	19
RW038		2023-08-07	2023-08-07	00:00:00	Dinner/supper	151	Water	999			601	Gram	601	0	0	0	0	0	601	0	6	0	0	0	0	0	0	0	0	0	0	0
RW038		2023-08-07	2023-08-07	00:00:00	Lunch	151	Water	999			1004	Gram	1004	0	0	0	0	0	1004	0	10	0	0	0	0	0	0	0	0	0	0	0
RW038		2023-08-07	2023-08-07	00:00:00	Geen specifiek maaltijdmoment	144	Beer european (ca. 4.6 v/v alcohol)	999			1300	Gram	1300	533	3.9	0	48.1	0	1199.9	46.8	52	0	0.13	0	0	0	0.26	0.325	0	0	6.5	0
RW038		2023-08-07	2023-08-07	00:00:00	Dinner/supper	151	Water	999			1456	Gram	1456	0	0	0	0	0	1456	0	15	0	0	0	0	0	0	0	0	0	0	0
RW040		2023-07-19	2023-07-19	00:00:00	Dinner/supper	163	salt iodized	999			0	Gram	0	0	0	0	0	0	0	0	0	0	0	0	0	0	0	0	0	0	0	0
RW040		2023-07-19	2023-07-19	00:00:00	Dinner/supper	82	Onion, raw RTboiled	999			1	Gram	1	0	0	0	0.1	0	0.9	0	0	0	0	0	0	0	0	0.001	0	0	0	0
RW040		2023-07-19	2023-07-19	00:00:00	Lunch	82	Onion, raw RTboiled	999			2	Gram	2	1	0	0	0.1	0	1.8	0	0	0	0.01	0	0	0	0	0.001	0	0	0	0
RW040		2023-07-19	2023-07-19	00:00:00	Dinner/supper	103	Flour groundnut, raw RTboiled	21			2	Gram	2	12	0.5	0.9	0.2	0.2	0.1	0	1	0.1	0.06	0	0	0.01	0	0.004	0	0	0.2	0
RW040		2023-07-19	2023-07-19	00:00:00	Lunch	163	salt iodized	999			3	Gram	3	0	0	0	0	0	0	0	1	0	0	0	0	0	0	0	0	0	0	0
RW040		2023-07-19	2023-07-19	00:00:00	Dinner/supper	91	Tomato paste	999			3	Gram	3	2	0.1	0	0.4	0.1	2.3	0	1	0	0.02	0	63	0	0.01	0.007	0	0	0.1	5
RW040		2023-07-19	2023-07-19	00:00:00	Lunch	132	Oil palm refined	999			4	Gram	4	36	0	4	0	0	0	0	0	0	0	0	0	0	0	0	0	0	0	0
RW040		2023-07-19	2023-07-19	00:00:00	Lunch	91	Tomato paste	999			4	Gram	4	3	0.1	0	0.5	0.2	3	0	1	0	0.03	0	84	0.01	0.01	0.009	0	1	0.1	7
RW040		2023-07-19	2023-07-19	00:00:00	Dinner/supper	132	Oil palm refined	999			6	Gram	6	54	0	6	0	0	0	0	0	0	0	0	0	0	0	0	0	0	0	0
RW040		2023-07-19	2023-07-19	00:00:00	Dinner/supper	151	Water	999			28	Gram	28	0	0	0	0	0	28	0	0	0	0	0	0	0	0	0	0	0	0	0
RW040		2023-07-19	2023-07-19	00:00:00	Dinner/supper	42	Beans Kidney red dry, boiled	4			37	Gram	37	43	2.9	0.3	5.7	3	24.5	0	13	0.8	0.36	0	1	0.03	0.02	0.044	0	0	0.2	0
RW040		2023-07-19	2023-07-19	00:00:00	Dinner/supper	57	Cabbage white, raw RTboiled	7			75	Gram	75	20	1.2	0.1	2.7	1.7	68.8	0	31	0.8	0.11	0	3	0.02	0.03	0.088	0	32	0.2	0
RW040		2023-07-19	2023-07-19	00:00:00	Geen specifiek maaltijdmoment	143	Beer banana	999			150	Gram	150	96	0	0	5.6	0.3	-1.5	10.5	8	0	0	0	0	0.02	0.05	0.075	0.03	0	0.8	0
RW040		2023-07-19	2023-07-19	00:00:00	Lunch	42	Beans Kidney red dry, boiled	4			154	Gram	154	180	12.2	1.2	23.9	12.5	102.1	0	55	3.2	1.48	0	3	0.14	0.08	0.185	0	0	0.9	0
RW040		2023-07-19	2023-07-19	00:00:00	Lunch	151	Water	999			245	Gram	245	0	0	0	0	0	245	0	2	0	0	0	0	0	0	0	0	0	0	0
RW040		2023-07-19	2023-07-19	00:00:00	Lunch	28	Potato irish, raw RTboiled	3			406	Gram	406	325	6.1	0.4	70.6	6.9	317.5	0	24	4.1	1.42	0	0	0.24	0.16	0.463	0	41	4.9	0
RW040		2023-07-19	2023-07-19	00:00:00	Dinner/supper	151	Water	999			531	Gram	531	0	0	0	0	0	531	0	5	0	0	0	0	0	0	0	0	0	0	0
RW040		2023-07-19	2023-07-19	00:00:00	Dinner/supper	31	Potato sweet white, raw RTboiled	3			956	Gram	956	918	14.3	1.9	196	28.7	704.6	0	306	11.5	4.88	0	468	0.67	0.38	0.908	0	153	5.7	39
RW043		2023-07-14	2023-07-14	00:00:00	Lunch	78	Onion spring, raw RTboiled	999			2	Gram	2	1	0	0	0.1	0	1.8	0	1	0	0.01	0	11	0	0	0.001	0	0	0	1
RW043		2023-07-14	2023-07-14	00:00:00	Lunch	138	Oil sunflower	999			4	Gram	4	36	0	4	0	0	0	0	0	0	0	0	0	0	0	0	0	0	0	0
RW043		2023-07-14	2023-07-14	00:00:00	Lunch	163	salt iodized	999			4	Gram	4	0	0	0	0	0	0	0	2	0	0	0	0	0	0	0	0	0	0	0
RW043		2023-07-14	2023-07-14	00:00:00	Dinner/supper	163	salt iodized	999			5	Gram	5	0	0	0	0	0	0	0	2	0	0	0	0	0	0	0	0	0	0	0
RW043		2023-07-14	2023-07-14	00:00:00	Dinner/supper	163	salt iodized	999			24	Gram	24	0	0	0	0	0	0.1	0	11	0	0	0	0	0	0	0	0	0	0	0
RW043		2023-07-14	2023-07-14	00:00:00	Dinner/supper	138	Oil sunflower	999			28	Gram	28	252	0	28	0	0	0	0	0	0	0	0	0	0	0	0	0	0	0	0
RW043		2023-07-14	2023-07-14	00:00:00	Lunch	96	Avocado, raw	10			35	Gram	35	55	0.6	5.2	0.7	1.4	26.6	0	5	0.5	0.13	0	7	0.02	0.05	0.077	0	6	0.6	1
RW043		2023-07-14	2023-07-14	00:00:00	Lunch	69	Leaves amaranth,raw RTboiled	6			55	Gram	55	22	2.3	0.2	1.7	2.1	47.1	0	193	3.7	0.35	0	1416	0.02	0.1	0.104	0	22	0.3	118
RW043		2023-07-14	2023-07-14	00:00:00	Lunch	35	Beans white dry, boiled	4			93	Gram	93	114	7.6	0.8	15.8	6.6	60.7	0	38	2.7	1.03	0	0	0.2	0.03	0.102	0	0	0.4	0
RW043		2023-07-14	2023-07-14	00:00:00	Lunch	24	Banana green, raw RTboiled	3			116	Gram	116	113	1.6	0.5	23.3	4.2	85.4	0	8	0.9	0.26	0	3	0.06	0.05	0.313	0	21	0.3	0
RW136		2023-07-19	2023-07-19	00:00:00	Geen specifiek maaltijdmoment	1012	Chapati white recipe	1			73	Gram	73	258	4.8	12.1	31.8	1.2	28.5	0	20	0.9	0.28	4	2	0.07	0.07	0.177	0.07	0	0.9	5
RW043		2023-07-14	2023-07-14	00:00:00	Lunch	151	Water	999			324	Gram	324	0	0	0	0	0	324	0	3	0	0	0	0	0	0	0	0	0	0	0
RW043		2023-07-14	2023-07-14	00:00:00	Lunch	28	Potato irish, raw RTboiled	3			373	Gram	373	298	5.6	0.4	64.9	6.3	291.7	0	22	3.7	1.31	0	0	0.22	0.15	0.425	0	37	4.5	0
RW043		2023-07-14	2023-07-14	00:00:00	Dinner/supper	35	Beans white dry, boiled	4			452	Gram	452	556	37.1	4.1	76.8	32.1	295.2	0	185	13.1	5.02	0	0	0.99	0.14	0.497	0	0	1.8	0
RW043		2023-07-14	2023-07-14	00:00:00	Dinner/supper	151	Water	999			785	Gram	785	0	0	0	0	0	785	0	8	0	0	0	0	0	0	0	0	0	0	0
RW043		2023-07-14	2023-07-14	00:00:00	Dinner/supper	62	Chayote, raw RTfried	7			2373	Gram	2373	427	16.6	2.4	61.7	52.2	2230.6	0	261	9.5	2.14	0	0	0.47	0.47	0.214	0	142	7.1	0
RW142		2023-07-18	2023-07-18	00:00:00	Breakfast	5	Flour millet white, raw RTboiled	2			35	Gram	35	124	3.7	1.9	21.6	3.1	3.9	0	11	11.3	1.45	0	0	0.08	0.05	0.101	0	1	0.5	0
RW044		2023-07-14	2023-07-14	00:00:00	Breakfast	163	salt iodized	999			1	Gram	1	0	0	0	0	0	0	0	0	0	0	0	0	0	0	0	0	0	0	0
RW044		2023-07-14	2023-07-14	00:00:00	Breakfast	132	Oil palm refined	999			1	Gram	1	9	0	1	0	0	0	0	0	0	0	0	0	0	0	0	0	0	0	0
RW044		2023-07-14	2023-07-14	00:00:00	Dinner/supper	163	salt iodized	999			1	Gram	1	0	0	0	0	0	0	0	0	0	0	0	0	0	0	0	0	0	0	0
RW044		2023-07-14	2023-07-14	00:00:00	Breakfast	64	Eggplant white, raw RTboiled	7			37	Gram	37	12	0.5	0.1	1.4	1.5	33.2	0	4	0.4	0.08	0	44	0.02	0.04	0.02	0	1	0.2	4
RW044		2023-07-14	2023-07-14	00:00:00	Breakfast	42	Beans Kidney red dry, boiled	4			50	Gram	50	59	4	0.4	7.8	4.1	33.2	0	18	1.1	0.48	0	1	0.05	0.03	0.06	0	0	0.3	0
RW044		2023-07-14	2023-07-14	00:00:00	Dinner/supper	73	Leaves chayote, raw RTboiled	6			61	Gram	61	9	0	0.1	1.3	1.2	-0.6	0	43	0.6	0.12	0	0	0.02	0.04	0.06	0	9	0.2	0
RW278		2023-07-25	2023-07-25	00:00:00	Breakfast	2002	Porridge flour mix2, RTboiled	2			36	Gram	36	132	5.4	2.6	20.2	3.1	4	0	22	1.6	0.76	0	6	0.12	0.04	0.089	0	0	0.8	1
RW044		2023-07-14	2023-07-14	00:00:00	Dinner/supper	42	Beans Kidney red dry, boiled	4			125	Gram	125	146	9.9	1	19.4	10.1	82.9	0	45	2.6	1.2	0	3	0.11	0.06	0.15	0	0	0.8	0
RW044		2023-07-14	2023-07-14	00:00:00	Breakfast	151	Water	999			198	Gram	198	0	0	0	0	0	198	0	2	0	0	0	0	0	0	0	0	0	0	0
RW044		2023-07-14	2023-07-14	00:00:00	Dinner/supper	151	Water	999			277	Gram	277	0	0	0	0	0	277	0	3	0	0	0	0	0	0	0	0	0	0	0
RW044		2023-07-14	2023-07-14	00:00:00	Breakfast	151	Water	999			615	Gram	615	0	0	0	0	0	615	0	6	0	0	0	0	0	0	0	0	0	0	0
RW049		2023-07-14	2023-07-14	00:00:00	Dinner/supper	86	Pepper green sweet, raw RTboiled	7			1	Gram	1	0	0	0	0	0	0.9	0	0	0	0	0	3	0	0	0.001	0	1	0	0
RW049		2023-07-14	2023-07-14	00:00:00	Lunch	163	salt iodized	999			2	Gram	2	0	0	0	0	0	0	0	1	0	0	0	0	0	0	0	0	0	0	0
RW049		2023-07-14	2023-07-14	00:00:00	Dinner/supper	83	Onion, raw RTfried	999			3	Gram	3	1	0	0	0.2	0.1	2.7	0	1	0	0.01	0	0	0	0	0.002	0	0	0	0
RW049		2023-07-14	2023-07-14	00:00:00	Dinner/supper	163	salt iodized	999			3	Gram	3	0	0	0	0	0	0	0	1	0	0	0	0	0	0	0	0	0	0	0
RW049		2023-07-14	2023-07-14	00:00:00	Dinner/supper	141	Oil vegetable	999			11	Gram	11	99	0	11	0	0	0	0	0	0	0	0	0	0	0	0	0	0	0	0
RW049		2023-07-14	2023-07-14	00:00:00	Dinner/supper	119	Fish small indagara dry, raw RTboiled	20			20	Gram	20	67	11.9	2.1	0	0	2.2	0	558	1.4	3.2	27	0	0.06	0.1	0.126	11.4	0	3.5	27
RW049		2023-07-14	2023-07-14	00:00:00	Dinner/supper	103	Flour groundnut, raw RTboiled	21			22	Gram	22	127	5.7	10.2	2.1	2.2	1.4	0	14	0.8	0.62	0	5	0.07	0.03	0.046	0	0	2	0
RW049		2023-07-14	2023-07-14	00:00:00	Lunch	69	Leaves amaranth,raw RTboiled	6			84	Gram	84	34	3.4	0.3	2.5	3.2	71.9	0	294	5.7	0.53	0	2162	0.03	0.15	0.159	0	34	0.5	180
RW049		2023-07-14	2023-07-14	00:00:00	Dinner/supper	151	Water	999			124	Gram	124	0	0	0	0	0	124	0	1	0	0	0	0	0	0	0	0	0	0	0
RW049		2023-07-14	2023-07-14	00:00:00	Lunch	151	Water	999			190	Gram	190	0	0	0	0	0	190	0	2	0	0	0	0	0	0	0	0	0	0	0
RW049		2023-07-14	2023-07-14	00:00:00	Dinner/supper	69	Leaves amaranth,raw RTboiled	6			301	Gram	301	120	12.3	1.2	9	11.4	257.7	0	1054	20.5	1.9	0	7748	0.12	0.54	0.569	0	120	1.8	646
RW049		2023-07-14	2023-07-14	00:00:00	Lunch	42	Beans Kidney red dry, boiled	4			331	Gram	331	387	26.1	2.6	51.3	26.8	219.5	0	119	7	3.18	0	7	0.3	0.17	0.397	0	0	2	1
RW049		2023-07-14	2023-07-14	00:00:00	Dinner/supper	42	Beans Kidney red dry, boiled	4			416	Gram	416	487	32.9	3.3	64.5	33.7	275.8	0	150	8.7	3.99	0	8	0.37	0.21	0.499	0	0	2.5	1
RW049		2023-07-14	2023-07-14	00:00:00	Lunch	31	Potato sweet white, raw RTboiled	3			628	Gram	628	603	9.4	1.3	128.7	18.8	462.8	0	201	7.5	3.2	0	308	0.44	0.25	0.597	0	100	3.8	26
RW050		2023-07-14	2023-07-14	00:00:00	Dinner/supper	163	salt iodized	999			0	Gram	0	0	0	0	0	0	0	0	0	0	0	0	0	0	0	0	0	0	0	0
RW050		2023-07-14	2023-07-14	00:00:00	Dinner/supper	132	Oil palm refined	999			0	Gram	0	0	0	0	0	0	0	0	0	0	0	0	0	0	0	0	0	0	0	0
RW050		2023-07-14	2023-07-14	00:00:00	Dinner/supper	82	Onion, raw RTboiled	999			0	Gram	0	0	0	0	0	0	0	0	0	0	0	0	0	0	0	0	0	0	0	0
RW050		2023-07-14	2023-07-14	00:00:00	Dinner/supper	119	Fish small indagara dry, raw RTboiled	20			1	Gram	1	3	0.6	0.1	0	0	0.1	0	28	0.1	0.16	1	0	0	0.01	0.006	0.57	0	0.2	1
RW050		2023-07-14	2023-07-14	00:00:00	Dinner/supper	103	Flour groundnut, raw RTboiled	21			2	Gram	2	12	0.5	0.9	0.2	0.2	0.1	0	1	0.1	0.06	0	0	0.01	0	0.004	0	0	0.2	0
RW050		2023-07-14	2023-07-14	00:00:00	Dinner/supper	132	Oil palm refined	999			5	Gram	5	45	0	5	0	0	0	0	0	0	0	0	0	0	0	0	0	0	0	0
RW050		2023-07-14	2023-07-14	00:00:00	Dinner/supper	163	salt iodized	999			5	Gram	5	0	0	0	0	0	0	0	2	0	0	0	0	0	0	0	0	0	0	0
RW050		2023-07-14	2023-07-14	00:00:00	Dinner/supper	93	Tomato red ripe, raw RTboiled	7			5	Gram	5	1	0.1	0	0.2	0.1	4.7	0	1	0	0.01	0	25	0	0	0.003	0	1	0	2
RW050		2023-07-14	2023-07-14	00:00:00	Dinner/supper	179	Fish small indagara dry, raw RTfried	20			7	Gram	7	23	4.2	0.7	0	0	0.8	0	195	0.5	1.12	8	0	0.02	0.04	0.044	3.15	0	1.3	8
RW050		2023-07-14	2023-07-14	00:00:00	Lunch	163	salt iodized	999			10	Gram	10	0	0	0	0	0	0.1	0	5	0	0	0	0	0	0	0	0	0	0	0
RW050		2023-07-14	2023-07-14	00:00:00	Dinner/supper	103	Flour groundnut, raw RTboiled	21			10	Gram	10	58	2.6	4.6	1	1	0.6	0	6	0.4	0.28	0	2	0.03	0.01	0.021	0	0	0.9	0
RW050		2023-07-14	2023-07-14	00:00:00	Dinner/supper	82	Onion, raw RTboiled	999			13	Gram	13	5	0.1	0	0.9	0.2	11.6	0	3	0.1	0.04	0	0	0	0.01	0.009	0	1	0	0
RW050		2023-07-14	2023-07-14	00:00:00	Lunch	132	Oil palm refined	999			14	Gram	14	126	0	14	0	0	0	0	0	0	0	0	0	0	0	0	0	0	0	0
RW050		2023-07-14	2023-07-14	00:00:00	Lunch	82	Onion, raw RTboiled	999			15	Gram	15	6	0.2	0	1.1	0.3	13.4	0	4	0.1	0.04	0	0	0	0.01	0.011	0	1	0	0
RW050		2023-07-14	2023-07-14	00:00:00	Dinner/supper	42	Beans Kidney red dry, boiled	4			16	Gram	16	19	1.3	0.1	2.5	1.3	10.6	0	6	0.3	0.15	0	0	0.01	0.01	0.019	0	0	0.1	0
RW050		2023-07-14	2023-07-14	00:00:00	Dinner/supper	151	Water	999			25	Gram	25	0	0	0	0	0	25	0	0	0	0	0	0	0	0	0	0	0	0	0
RW050		2023-07-14	2023-07-14	00:00:00	Dinner/supper	31	Potato sweet white, raw RTboiled	3			28	Gram	28	27	0.4	0.1	5.7	0.8	20.6	0	9	0.3	0.14	0	14	0.02	0.01	0.027	0	4	0.2	1
RW050		2023-07-14	2023-07-14	00:00:00	Lunch	119	Fish small indagara dry, raw RTboiled	20			32	Gram	32	107	19	3.4	0	0	3.6	0	893	2.2	5.12	43	0	0.1	0.17	0.202	18.24	0	5.5	43
RW050		2023-07-14	2023-07-14	00:00:00	Dinner/supper	93	Tomato red ripe, raw RTboiled	7			40	Gram	40	9	0.4	0.1	1.4	0.6	37.4	0	6	0.3	0.09	0	200	0.02	0.02	0.026	0	11	0.2	17
RW050		2023-07-14	2023-07-14	00:00:00	Lunch	103	Flour groundnut, raw RTboiled	21			45	Gram	45	261	11.7	20.9	4.3	4.5	2.8	0	28	1.6	1.26	0	9	0.14	0.06	0.093	0	0	4	1
RW050		2023-07-14	2023-07-14	00:00:00	Dinner/supper	24	Banana green, raw RTboiled	3			46	Gram	46	45	0.6	0.2	9.2	1.7	33.9	0	3	0.4	0.1	0	1	0.02	0.02	0.124	0	8	0.1	0
RW004		2023-07-13	2023-07-13	00:00:00	Dinner/supper	2002	Porridge flour mix2, RTboiled	2			37	Gram	37	135	5.6	2.6	20.8	3.2	4.1	0	23	1.6	0.78	0	7	0.13	0.04	0.091	0	0	0.9	1
RW050		2023-07-14	2023-07-14	00:00:00	Dinner/supper	70	Leaves amaranth,raw RTfried	6			78	Gram	78	31	3.2	0.3	2.3	3	66.8	0	287	5.6	0.51	0	1902	0.04	0.14	0.155	0	44	0.5	159
RW050		2023-07-14	2023-07-14	00:00:00	Lunch	93	Tomato red ripe, raw RTboiled	7			88	Gram	88	20	1	0.2	3	1.2	82.2	0	12	0.6	0.19	0	441	0.05	0.04	0.058	0	24	0.5	37
RW050		2023-07-14	2023-07-14	00:00:00	Dinner/supper	42	Beans Kidney red dry, boiled	4			127	Gram	127	149	10	1	19.7	10.3	84.2	0	46	2.7	1.22	0	3	0.11	0.06	0.152	0	0	0.8	0
RW050		2023-07-14	2023-07-14	00:00:00	Geen specifiek maaltijdmoment	143	Beer banana	999			140	Gram	140	90	0	0	5.2	0.3	-1.4	9.8	7	0	0	0	0	0.01	0.04	0.07	0.03	0	0.7	0
RW050		2023-07-14	2023-07-14	00:00:00	Lunch	42	Beans Kidney red dry, boiled	4			262	Gram	262	307	20.7	2.1	40.6	21.2	173.7	0	94	5.5	2.52	0	5	0.24	0.13	0.314	0	0	1.6	0
RW050		2023-07-14	2023-07-14	00:00:00	Geen specifiek maaltijdmoment	96	Avocado, raw	10			274	Gram	274	427	4.4	40.6	5.8	11	208.5	0	38	3.6	0.99	0	55	0.14	0.41	0.603	0	49	4.9	5
RW050		2023-07-14	2023-07-14	00:00:00	Breakfast	151	Water	999			282	Gram	282	0	0	0	0	0	282	0	3	0	0	0	0	0	0	0	0	0	0	0
RW050		2023-07-14	2023-07-14	00:00:00	Dinner/supper	151	Water	999			397	Gram	397	0	0	0	0	0	397	0	4	0	0	0	0	0	0	0	0	0	0	0
RW050		2023-07-14	2023-07-14	00:00:00	Lunch	151	Water	999			413	Gram	413	0	0	0	0	0	413	0	4	0	0	0	0	0	0	0	0	0	0	0
RW050		2023-07-14	2023-07-14	00:00:00	Lunch	31	Potato sweet white, raw RTboiled	3			464	Gram	464	445	7	0.9	95.1	13.9	342	0	148	5.6	2.37	0	227	0.32	0.19	0.441	0	74	2.8	19
RW050		2023-07-14	2023-07-14	00:00:00	Lunch	24	Banana green, raw RTboiled	3			770	Gram	770	747	10.8	3.1	154.8	27.7	566.7	0	54	6.2	1.69	0	23	0.39	0.31	2.079	0	139	2.3	2
RW051		2023-07-19	2023-07-19	00:00:00	Dinner/supper	138	Oil sunflower	999			6	Gram	6	54	0	6	0	0	0	0	0	0	0	0	0	0	0	0	0	0	0	0
RW051		2023-07-19	2023-07-19	00:00:00	Lunch	138	Oil sunflower	999			7	Gram	7	63	0	7	0	0	0	0	0	0	0	0	0	0	0	0	0	0	0	0
RW051		2023-07-19	2023-07-19	00:00:00	Dinner/supper	163	salt iodized	999			8	Gram	8	0	0	0	0	0	0	0	4	0	0	0	0	0	0	0	0	0	0	0
RW051		2023-07-19	2023-07-19	00:00:00	Dinner/supper	82	Onion, raw RTboiled	999			9	Gram	9	3	0.1	0	0.6	0.2	8	0	2	0.1	0.02	0	0	0	0	0.007	0	1	0	0
RW051		2023-07-19	2023-07-19	00:00:00	Lunch	163	salt iodized	999			10	Gram	10	0	0	0	0	0	0.1	0	5	0	0	0	0	0	0	0	0	0	0	0
RW051		2023-07-19	2023-07-19	00:00:00	Dinner/supper	119	Fish small indagara dry, raw RTboiled	20			11	Gram	11	37	6.5	1.2	0	0	1.2	0	307	0.8	1.76	15	0	0.03	0.06	0.069	6.27	0	1.9	15
RW051		2023-07-19	2023-07-19	00:00:00	Dinner/supper	103	Flour groundnut, raw RTboiled	21			14	Gram	14	81	3.6	6.5	1.3	1.4	0.9	0	9	0.5	0.39	0	3	0.04	0.02	0.029	0	0	1.2	0
RW051		2023-07-19	2023-07-19	00:00:00	Lunch	120	Fish small sambasa fresh, raw RTboiled	20			15	Gram	15	22	2.9	1.1	0	0	10.7	0	6	0.2	0.18	2	0	0	0.01	0.176	0.07	0	0.1	2
RW051		2023-07-19	2023-07-19	00:00:00	Lunch	103	Flour groundnut, raw RTboiled	21			23	Gram	23	133	6	10.7	2.2	2.3	1.4	0	14	0.8	0.64	0	5	0.07	0.03	0.048	0	0	2	0
RW051		2023-07-19	2023-07-19	00:00:00	Geen specifiek maaltijdmoment	99	Orange, raw	9			45	Gram	45	20	0.3	0.2	3.9	0.8	39.6	0	13	0.1	0.04	0	44	0.01	0.01	0.023	0	21	0.1	4
RW051		2023-07-19	2023-07-19	00:00:00	Dinner/supper	69	Leaves amaranth,raw RTboiled	6			53	Gram	53	21	2.2	0.2	1.6	2	45.4	0	186	3.6	0.33	0	1364	0.02	0.1	0.1	0	21	0.3	114
RW051		2023-07-19	2023-07-19	00:00:00	Dinner/supper	59	Carrots, raw RTboiled	5			54	Gram	54	17	0.4	0.2	2.6	1.8	48.6	0	17	0.3	0.05	0	3290	0.02	0.01	0.129	0	1	0.1	305
RW051		2023-07-19	2023-07-19	00:00:00	Breakfast	167	Sugar	999			56	Gram	56	224	0	0	56	0	0	0	1	0.1	0.02	0	0	0	0.01	0	0	0	0	0
RW051		2023-07-19	2023-07-19	00:00:00	Lunch	93	Tomato red ripe, raw RTboiled	7			73	Gram	73	17	0.8	0.1	2.5	1	68.2	0	10	0.5	0.16	0	366	0.04	0.03	0.048	0	20	0.4	30
RW051		2023-07-19	2023-07-19	00:00:00	Lunch	69	Leaves amaranth,raw RTboiled	6			83	Gram	83	33	3.4	0.3	2.5	3.2	71	0	291	5.6	0.52	0	2136	0.03	0.15	0.157	0	33	0.5	178
RW051		2023-07-19	2023-07-19	00:00:00	Dinner/supper	42	Beans Kidney red dry, boiled	4			110	Gram	110	129	8.7	0.9	17.1	8.9	72.9	0	40	2.3	1.06	0	2	0.1	0.06	0.132	0	0	0.7	0
RW051		2023-07-19	2023-07-19	00:00:00	Lunch	42	Beans Kidney red dry, boiled	4			147	Gram	147	172	11.6	1.2	22.8	11.9	97.5	0	53	3.1	1.41	0	3	0.13	0.07	0.176	0	0	0.9	0
RW051		2023-07-19	2023-07-19	00:00:00	Dinner/supper	151	Water	999			229	Gram	229	0	0	0	0	0	229	0	2	0	0	0	0	0	0	0	0	0	0	0
RW286		2023-07-26	2023-07-26	00:00:00	Breakfast	5	Flour millet white, raw RTboiled	2			37	Gram	37	131	3.9	2	22.9	3.3	4.1	0	12	12	1.53	0	0	0.08	0.06	0.107	0	1	0.5	0
RW051		2023-07-19	2023-07-19	00:00:00	Lunch	151	Water	999			287	Gram	287	0	0	0	0	0	287	0	3	0	0	0	0	0	0	0	0	0	0	0
RW051		2023-07-19	2023-07-19	00:00:00	Lunch	28	Potato irish, raw RTboiled	3			409	Gram	409	327	6.1	0.4	71.2	7	319.8	0	25	4.1	1.43	0	0	0.25	0.16	0.466	0	41	4.9	0
RW051		2023-07-19	2023-07-19	00:00:00	Dinner/supper	28	Potato irish, raw RTboiled	3			411	Gram	411	329	6.2	0.4	71.5	7	321.4	0	25	4.1	1.44	0	0	0.25	0.16	0.469	0	41	4.9	0
RW051		2023-07-19	2023-07-19	00:00:00	Geen specifiek maaltijdmoment	151	Water	999			500	Gram	500	0	0	0	0	0	500	0	5	0	0	0	0	0	0	0	0	0	0	0
RW051		2023-07-19	2023-07-19	00:00:00	Breakfast	151	Water	999			937	Gram	937	0	0	0	0	0	937	0	9	0	0	0	0	0	0	0	0	0	0	0
RW053		2023-07-23	2023-07-23	00:00:00	Lunch	163	salt iodized	999			0	Gram	0	0	0	0	0	0	0	0	0	0	0	0	0	0	0	0	0	0	0	0
RW053		2023-07-23	2023-07-23	00:00:00	Lunch	82	Onion, raw RTboiled	999			1	Gram	1	0	0	0	0.1	0	0.9	0	0	0	0	0	0	0	0	0.001	0	0	0	0
RW053		2023-07-23	2023-07-23	00:00:00	Dinner/supper	82	Onion, raw RTboiled	999			1	Gram	1	0	0	0	0.1	0	0.9	0	0	0	0	0	0	0	0	0.001	0	0	0	0
RW053		2023-07-23	2023-07-23	00:00:00	Dinner/supper	163	salt iodized	999			1	Gram	1	0	0	0	0	0	0	0	0	0	0	0	0	0	0	0	0	0	0	0
RW053		2023-07-23	2023-07-23	00:00:00	Lunch	163	salt iodized	999			2	Gram	2	0	0	0	0	0	0	0	1	0	0	0	0	0	0	0	0	0	0	0
RW053		2023-07-23	2023-07-23	00:00:00	Dinner/supper	132	Oil palm refined	999			2	Gram	2	18	0	2	0	0	0	0	0	0	0	0	0	0	0	0	0	0	0	0
RW053		2023-07-23	2023-07-23	00:00:00	Lunch	132	Oil palm refined	999			3	Gram	3	27	0	3	0	0	0	0	0	0	0	0	0	0	0	0	0	0	0	0
RW053		2023-07-23	2023-07-23	00:00:00	Dinner/supper	42	Beans Kidney red dry, boiled	4			73	Gram	73	85	5.8	0.6	11.3	5.9	48.4	0	26	1.5	0.7	0	1	0.07	0.04	0.088	0	0	0.4	0
RW053		2023-07-23	2023-07-23	00:00:00	Lunch	42	Beans Kidney red dry, boiled	4			112	Gram	112	131	8.8	0.9	17.4	9.1	74.3	0	40	2.4	1.08	0	2	0.1	0.06	0.134	0	0	0.7	0
RW053		2023-07-23	2023-07-23	00:00:00	Dinner/supper	151	Water	999			181	Gram	181	0	0	0	0	0	181	0	2	0	0	0	0	0	0	0	0	0	0	0
RW064		2023-07-15	2023-07-15	00:00:00	Dinner/supper	22	Rice white, raw RTboiled	1			78	Gram	78	275	5.9	0.8	60.9	0.5	9.5	0	16	0.6	0.98	0	0	0.04	0.08	0.077	0	0	0.8	0
RW053		2023-07-23	2023-07-23	00:00:00	Lunch	151	Water	999			277	Gram	277	0	0	0	0	0	277	0	3	0	0	0	0	0	0	0	0	0	0	0
RW053		2023-07-23	2023-07-23	00:00:00	Lunch	151	Water	999			362	Gram	362	0	0	0	0	0	362	0	4	0	0	0	0	0	0	0	0	0	0	0
RW053		2023-07-23	2023-07-23	00:00:00	Geen specifiek maaltijdmoment	145	Beer sorghum (ca. 3% v/v alcohol)	999			400	Gram	400	128	2.4	0	12	0.4	373.6	10	20	0.8	0.56	0	0	0.8	0.16	0.2	0	0	1.2	0
RW053		2023-07-23	2023-07-23	00:00:00	Dinner/supper	28	Potato irish, raw RTboiled	3			498	Gram	498	398	7.5	0.5	86.7	8.5	389.4	0	30	5	1.74	0	0	0.3	0.2	0.568	0	50	6	0
RW053		2023-07-23	2023-07-23	00:00:00	Lunch	28	Potato irish, raw RTboiled	3			762	Gram	762	610	11.4	0.8	132.6	13	595.9	0	46	7.6	2.67	0	0	0.46	0.3	0.869	0	76	9.1	0
RW054		2023-07-15	2023-07-15	00:00:00	Lunch	163	salt iodized	999			1	Gram	1	0	0	0	0	0	0	0	0	0	0	0	0	0	0	0	0	0	0	0
RW054		2023-07-15	2023-07-15	00:00:00	Dinner/supper	163	salt iodized	999			1	Gram	1	0	0	0	0	0	0	0	0	0	0	0	0	0	0	0	0	0	0	0
RW054		2023-07-15	2023-07-15	00:00:00	Lunch	138	Oil sunflower	999			2	Gram	2	18	0	2	0	0	0	0	0	0	0	0	0	0	0	0	0	0	0	0
RW054		2023-07-15	2023-07-15	00:00:00	Dinner/supper	83	Onion, raw RTfried	999			2	Gram	2	1	0	0	0.1	0	1.8	0	1	0	0.01	0	0	0	0	0.001	0	0	0	0
RW054		2023-07-15	2023-07-15	00:00:00	Lunch	83	Onion, raw RTfried	999			3	Gram	3	1	0	0	0.2	0.1	2.7	0	1	0	0.01	0	0	0	0	0.002	0	0	0	0
RW054		2023-07-15	2023-07-15	00:00:00	Lunch	163	salt iodized	999			3	Gram	3	0	0	0	0	0	0	0	1	0	0	0	0	0	0	0	0	0	0	0
RW054		2023-07-15	2023-07-15	00:00:00	Dinner/supper	163	salt iodized	999			3	Gram	3	0	0	0	0	0	0	0	1	0	0	0	0	0	0	0	0	0	0	0
RW054		2023-07-15	2023-07-15	00:00:00	Dinner/supper	138	Oil sunflower	999			4	Gram	4	36	0	4	0	0	0	0	0	0	0	0	0	0	0	0	0	0	0	0
RW054		2023-07-15	2023-07-15	00:00:00	Breakfast	167	Sugar	999			16	Gram	16	64	0	0	16	0	0	0	0	0	0	0	0	0	0	0	0	0	0	0
RW054		2023-07-15	2023-07-15	00:00:00	Dinner/supper	59	Carrots, raw RTboiled	5			21	Gram	21	7	0.2	0.1	1	0.7	18.9	0	7	0.1	0.02	0	1280	0.01	0	0.05	0	0	0	118
RW054		2023-07-15	2023-07-15	00:00:00	Lunch	73	Leaves chayote, raw RTboiled	6			63	Gram	63	9	0	0.1	1.3	1.3	-0.6	0	44	0.6	0.12	0	0	0.02	0.04	0.062	0	9	0.3	0
RW054		2023-07-15	2023-07-15	00:00:00	Dinner/supper	151	Water	999			67	Gram	67	0	0	0	0	0	67	0	1	0	0	0	0	0	0	0	0	0	0	0
RW012		2023-07-13	2023-07-13	00:00:00	Breakfast	16	Maize cob white, raw RTboiled	2			38	Gram	38	60	1.6	1	8.1	6.1	20.9	0	6	0.4	0.7	0	33	0.06	0.04	0.12	0	0	0.5	3
RW054		2023-07-15	2023-07-15	00:00:00	Lunch	59	Carrots, raw RTboiled	5			88	Gram	88	28	0.7	0.3	4.2	3	79.2	0	28	0.4	0.09	0	5362	0.03	0.02	0.209	0	1	0.2	496
RW054		2023-07-15	2023-07-15	00:00:00	Lunch	44	Beans Kidney red dry, raw RTboiled	4			130	Gram	130	397	26.7	2.6	52.8	27.6	15.7	0	117	6.6	3.07	0	7	0.27	0.17	0.335	0	0	2.1	1
RW054		2023-07-15	2023-07-15	00:00:00	Lunch	151	Water	999			140	Gram	140	0	0	0	0	0	140	0	1	0	0	0	0	0	0	0	0	0	0	0
RW054		2023-07-15	2023-07-15	00:00:00	Dinner/supper	44	Beans Kidney red dry, raw RTboiled	4			223	Gram	223	680	45.7	4.5	90.5	47.3	27	0	201	11.4	5.26	0	11	0.47	0.29	0.575	0	0	3.6	1
RW054		2023-07-15	2023-07-15	00:00:00	Dinner/supper	28	Potato irish, raw RTboiled	3			234	Gram	234	187	3.5	0.2	40.7	4	183	0	14	2.3	0.82	0	0	0.14	0.09	0.267	0	23	2.8	0
RW054		2023-07-15	2023-07-15	00:00:00	Dinner/supper	61	Chayote, raw RTboiled	7			310	Gram	310	56	2.2	0.3	8.1	6.8	291.4	0	31	1.2	0.28	0	0	0.06	0.06	0.028	0	19	0.9	0
RW054		2023-07-15	2023-07-15	00:00:00	Lunch	28	Potato irish, raw RTboiled	3			388	Gram	388	310	5.8	0.4	67.5	6.6	303.4	0	23	3.9	1.36	0	0	0.23	0.16	0.442	0	39	4.7	0
RW054		2023-07-15	2023-07-15	00:00:00	Breakfast	151	Water	999			682	Gram	682	0	0	0	0	0	682	0	7	0	0	0	0	0	0	0	0	0	0	0
RW058		2023-07-15	2023-07-15	00:00:00	Breakfast	164	salt noniodized	999			1	Gram	1	0	0	0	0	0	0	0	0	0	0	0	0	0	0	0	0	0	0	0
RW058		2023-07-15	2023-07-15	00:00:00	Lunch	83	Onion, raw RTfried	999			2	Gram	2	1	0	0	0.1	0	1.8	0	1	0	0.01	0	0	0	0	0.001	0	0	0	0
RW058		2023-07-15	2023-07-15	00:00:00	Dinner/supper	83	Onion, raw RTfried	999			2	Gram	2	1	0	0	0.1	0	1.8	0	1	0	0.01	0	0	0	0	0.001	0	0	0	0
RW058		2023-07-15	2023-07-15	00:00:00	Dinner/supper	163	salt iodized	999			4	Gram	4	0	0	0	0	0	0	0	2	0	0	0	0	0	0	0	0	0	0	0
RW058		2023-07-15	2023-07-15	00:00:00	Lunch	163	salt iodized	999			5	Gram	5	0	0	0	0	0	0	0	2	0	0	0	0	0	0	0	0	0	0	0
RW058		2023-07-15	2023-07-15	00:00:00	Lunch	163	salt iodized	999			6	Gram	6	0	0	0	0	0	0	0	3	0	0	0	0	0	0	0	0	0	0	0
RW058		2023-07-15	2023-07-15	00:00:00	Lunch	141	Oil vegetable	999			6	Gram	6	54	0	6	0	0	0	0	0	0	0	0	0	0	0	0	0	0	0	0
RW058		2023-07-15	2023-07-15	00:00:00	Dinner/supper	141	Oil vegetable	999			9	Gram	9	81	0	9	0	0	0	0	0	0	0	0	0	0	0	0	0	0	0	0
RW058		2023-07-15	2023-07-15	00:00:00	Breakfast	1005	Beans mixture dry, raw RTboiled	4			18	Gram	18	56	3.9	0.4	7.6	3.5	2.1	0	13	0.8	0.34	0	6	0.03	0.02	0.035	0	0	0.2	0
RW058		2023-07-15	2023-07-15	00:00:00	Dinner/supper	120	Fish small sambasa fresh, raw RTboiled	20			19	Gram	19	28	3.7	1.4	0	0	13.5	0	8	0.2	0.23	2	0	0	0.01	0.222	0.09	0	0.2	2
RW058		2023-07-15	2023-07-15	00:00:00	Lunch	186	Tomato red ripe, raw	7			60	Gram	60	14	0.7	0.1	2	0.8	56	0	8	0.4	0.13	0	316	0.04	0.02	0.042	0	17	0.4	26
RW058		2023-07-15	2023-07-15	00:00:00	Dinner/supper	93	Tomato red ripe, raw RTboiled	7			60	Gram	60	14	0.7	0.1	2	0.8	56	0	8	0.4	0.13	0	301	0.04	0.02	0.04	0	16	0.4	25
RW058		2023-07-15	2023-07-15	00:00:00	Dinner/supper	42	Beans Kidney red dry, boiled	4			126	Gram	126	147	10	1	19.5	10.2	83.5	0	45	2.6	1.21	0	3	0.11	0.06	0.151	0	0	0.8	0
RW058		2023-07-15	2023-07-15	00:00:00	Lunch	151	Water	999			133	Gram	133	0	0	0	0	0	133	0	1	0	0	0	0	0	0	0	0	0	0	0
RW058		2023-07-15	2023-07-15	00:00:00	Lunch	42	Beans Kidney red dry, boiled	4			135	Gram	135	158	10.7	1.1	20.9	10.9	89.5	0	49	2.8	1.3	0	3	0.12	0.07	0.162	0	0	0.8	0
RW058		2023-07-15	2023-07-15	00:00:00	Lunch	69	Leaves amaranth,raw RTboiled	6			156	Gram	156	62	6.4	0.6	4.7	5.9	133.5	0	546	10.6	0.98	0	4015	0.06	0.28	0.295	0	62	0.9	335
RW251		2023-07-24	2023-07-24	00:00:00	Lunch	4	Flour maize white, raw RTboiled	1			79	Gram	79	277	4.9	2.3	57	4	10.3	0	16	0.9	1.21	0	0	0.24	0.04	0.263	0	0	0.6	0
RW058		2023-07-15	2023-07-15	00:00:00	Lunch	151	Water	999			172	Gram	172	0	0	0	0	0	172	0	2	0	0	0	0	0	0	0	0	0	0	0
RW058		2023-07-15	2023-07-15	00:00:00	Breakfast	32	Root cassava white, raw RTboiled	3			225	Gram	225	320	2.9	0.7	71.1	8.3	139.7	0	79	3.2	4.39	0	0	0.09	0.07	0.149	0	47	1.4	0
RW058		2023-07-15	2023-07-15	00:00:00	Geen specifiek maaltijdmoment	96	Avocado, raw	10			344	Gram	344	537	5.5	50.9	7.2	13.8	261.8	0	48	4.5	1.24	0	69	0.17	0.52	0.757	0	62	6.2	6
RW058		2023-07-15	2023-07-15	00:00:00	Geen specifiek maaltijdmoment	97	Banana sweet ripe, raw	10			344	Gram	344	420	4.5	0.7	95.3	6.5	234.6	0	28	3.1	0.72	0	124	0.1	0.1	1.238	0	34	2.1	10
RW058		2023-07-15	2023-07-15	00:00:00	Dinner/supper	151	Water	999			489	Gram	489	0	0	0	0	0	489	0	5	0	0	0	0	0	0	0	0	0	0	0
RW058		2023-07-15	2023-07-15	00:00:00	Dinner/supper	28	Potato irish, raw RTboiled	3			491	Gram	491	393	7.4	0.5	85.4	8.3	384	0	29	4.9	1.72	0	0	0.29	0.2	0.56	0	49	5.9	0
RW059		2023-07-15	2023-07-15	00:00:00	Dinner/supper	162	salt black	999			0	Gram	0	0	0	0	0	0	0	0	0	0	0	0	0	0	0	0	0	0	0	0
RW059		2023-07-15	2023-07-15	00:00:00	Lunch	163	salt iodized	999			3	Gram	3	0	0	0	0	0	0	0	1	0	0	0	0	0	0	0	0	0	0	0
RW059		2023-07-15	2023-07-15	00:00:00	Dinner/supper	163	salt iodized	999			3	Gram	3	0	0	0	0	0	0	0	1	0	0	0	0	0	0	0	0	0	0	0
RW059		2023-07-15	2023-07-15	00:00:00	Breakfast	167	Sugar	999			11	Gram	11	44	0	0	11	0	0	0	0	0	0	0	0	0	0	0	0	0	0	0
RW059		2023-07-15	2023-07-15	00:00:00	Lunch	69	Leaves amaranth,raw RTboiled	6			34	Gram	34	14	1.4	0.1	1	1.3	29.1	0	119	2.3	0.21	0	875	0.01	0.06	0.064	0	14	0.2	73
RW012		2023-07-13	2023-07-13	00:00:00	Dinner/supper	16	Maize cob white, raw RTboiled	2			38	Gram	38	60	1.6	1	8.1	6.1	20.9	0	6	0.4	0.7	0	33	0.06	0.04	0.12	0	0	0.5	3
RW059		2023-07-15	2023-07-15	00:00:00	Lunch	93	Tomato red ripe, raw RTboiled	7			39	Gram	39	9	0.4	0.1	1.3	0.5	36.4	0	5	0.3	0.09	0	195	0.02	0.02	0.026	0	11	0.2	16
RW028		2023-07-14	2023-07-14	00:00:00	Dinner/supper	19	Pasta macaroni plain, raw RTboiled	1			81	Gram	81	300	11.1	1.2	59.8	2.7	5.8	0	16	1.1	0.49	0	0	0.04	0.02	0.084	0	0	0.6	0
RW059		2023-07-15	2023-07-15	00:00:00	Dinner/supper	42	Beans Kidney red dry, boiled	4			196	Gram	196	229	15.5	1.6	30.4	15.9	129.9	0	71	4.1	1.88	0	4	0.18	0.1	0.235	0	0	1.2	0
RW059		2023-07-15	2023-07-15	00:00:00	Lunch	24	Banana green, raw RTboiled	3			200	Gram	200	194	2.8	0.8	40.2	7.2	147.2	0	14	1.6	0.44	0	6	0.1	0.08	0.54	0	36	0.6	1
RW059		2023-07-15	2023-07-15	00:00:00	Lunch	42	Beans Kidney red dry, boiled	4			212	Gram	212	248	16.7	1.7	32.9	17.2	140.6	0	76	4.5	2.04	0	4	0.19	0.11	0.254	0	0	1.3	0
RW101		2024-02-27	2024-02-27	00:00:00	Lunch	22	Rice white, raw RTboiled	1			81	Gram	81	286	6.2	0.8	63.3	0.6	9.9	0	16	0.6	1.01	0	0	0.04	0.08	0.08	0	0	0.8	0
RW059		2023-07-15	2023-07-15	00:00:00	Dinner/supper	33	Root taro, raw RTboiled	3			301	Gram	301	292	5.4	0.6	61.1	10.5	219.7	0	144	2.1	1.72	0	81	0.24	0.09	0.686	0	24	2.1	7
RW059		2023-07-15	2023-07-15	00:00:00	Lunch	151	Water	999			330	Gram	330	0	0	0	0	0	330	0	3	0	0	0	0	0	0	0	0	0	0	0
RW059		2023-07-15	2023-07-15	00:00:00	Dinner/supper	151	Water	999			370	Gram	370	0	0	0	0	0	370	0	4	0	0	0	0	0	0	0	0	0	0	0
RW059		2023-07-15	2023-07-15	00:00:00	Breakfast	151	Water	999			570	Gram	570	0	0	0	0	0	570	0	6	0	0	0	0	0	0	0	0	0	0	0
RW060		2023-07-15	2023-07-15	00:00:00	Dinner/supper	163	salt iodized	999			3	Gram	3	0	0	0	0	0	0	0	1	0	0	0	0	0	0	0	0	0	0	0
RW060		2023-07-15	2023-07-15	00:00:00	Dinner/supper	91	Tomato paste	999			5	Gram	5	4	0.2	0	0.7	0.2	3.8	0	2	0	0.04	0	105	0.01	0.01	0.011	0	1	0.1	9
RW060		2023-07-15	2023-07-15	00:00:00	Lunch	163	salt iodized	999			9	Gram	9	0	0	0	0	0	0	0	4	0	0	0	0	0	0	0	0	0	0	0
RW060		2023-07-15	2023-07-15	00:00:00	Lunch	138	Oil sunflower	999			10	Gram	10	90	0	10	0	0	0	0	0	0	0	0	0	0	0	0	0	0	0	0
RW060		2023-07-15	2023-07-15	00:00:00	Dinner/supper	83	Onion, raw RTfried	999			10	Gram	10	4	0.1	0	0.7	0.2	8.9	0	3	0.1	0.03	0	0	0	0	0.007	0	1	0	0
RW060		2023-07-15	2023-07-15	00:00:00	Lunch	83	Onion, raw RTfried	999			11	Gram	11	4	0.1	0	0.8	0.2	9.8	0	3	0.1	0.03	0	0	0	0	0.008	0	1	0	0
RW060		2023-07-15	2023-07-15	00:00:00	Lunch	91	Tomato paste	999			13	Gram	13	10	0.4	0.1	1.8	0.5	9.9	0	4	0.1	0.1	0	272	0.02	0.02	0.029	0	2	0.4	23
RW060		2023-07-15	2023-07-15	00:00:00	Dinner/supper	163	salt iodized	999			13	Gram	13	0	0	0	0	0	0.1	0	6	0	0	0	0	0	0	0	0	0	0	0
RW060		2023-07-15	2023-07-15	00:00:00	Dinner/supper	138	Oil sunflower	999			18	Gram	18	162	0	18	0	0	0	0	0	0	0	0	0	0	0	0	0	0	0	0
RW126		2023-07-18	2023-07-18	00:00:00	Dinner/supper	22	Rice white, raw RTboiled	1			84	Gram	84	297	6.4	0.8	65.6	0.6	10.2	0	17	0.7	1.05	0	0	0.04	0.08	0.083	0	0	0.8	0
RW060		2023-07-15	2023-07-15	00:00:00	Dinner/supper	69	Leaves amaranth,raw RTboiled	6			147	Gram	147	59	6	0.6	4.4	5.6	125.8	0	515	10	0.93	0	3784	0.06	0.26	0.278	0	59	0.9	315
RW060		2023-07-15	2023-07-15	00:00:00	Dinner/supper	151	Water	999			156	Gram	156	0	0	0	0	0	156	0	2	0	0	0	0	0	0	0	0	0	0	0
RW060		2023-07-15	2023-07-15	00:00:00	Lunch	69	Leaves amaranth,raw RTboiled	6			159	Gram	159	64	6.5	0.6	4.8	6	136.1	0	557	10.8	1	0	4093	0.06	0.29	0.301	0	64	1	341
RW060		2023-07-15	2023-07-15	00:00:00	Lunch	42	Beans Kidney red dry, boiled	4			240	Gram	240	281	19	1.9	37.2	19.4	159.1	0	86	5	2.3	0	5	0.22	0.12	0.288	0	0	1.4	0
RW060		2023-07-15	2023-07-15	00:00:00	Dinner/supper	42	Beans Kidney red dry, boiled	4			281	Gram	281	329	22.2	2.2	43.6	22.8	186.3	0	101	5.9	2.7	0	6	0.25	0.14	0.337	0	0	1.7	0
RW060		2023-07-15	2023-07-15	00:00:00	Lunch	151	Water	999			466	Gram	466	0	0	0	0	0	466	0	5	0	0	0	0	0	0	0	0	0	0	0
RW060		2023-07-15	2023-07-15	00:00:00	Geen specifiek maaltijdmoment	1015	Ikivugutu recipe	15			594	Gram	594	446	21.4	22.6	39.2	0	553.6	0	760	0.6	4.04	255	119	0	1.72	0.19	3.8	0	0	265
RW060		2023-07-15	2023-07-15	00:00:00	Lunch	28	Potato irish, raw RTboiled	3			620	Gram	620	496	9.3	0.6	107.9	10.5	484.8	0	37	6.2	2.17	0	0	0.37	0.25	0.707	0	62	7.4	0
RW060		2023-07-15	2023-07-15	00:00:00	Dinner/supper	151	Water	999			835	Gram	835	0	0	0	0	0	835	0	8	0	0	0	0	0	0	0	0	0	0	0
RW060		2023-07-15	2023-07-15	00:00:00	Geen specifiek maaltijdmoment	145	Beer sorghum (ca. 3% v/v alcohol)	999			1248	Gram	1248	399	7.5	0	37.4	1.2	1165.6	31.2	62	2.5	1.75	0	0	2.5	0.5	0.624	0	0	3.7	0
RW062		2023-07-15	2023-07-15	00:00:00	Dinner/supper	154	Bouillon cube	999			0	Gram	0	0	0	0	0	0	0	0	0	0	0	0	0	0	0	0	0	0	0	0
RW062		2023-07-15	2023-07-15	00:00:00	Lunch	166	Spices mixture	999			1	Gram	1	4	0.1	0.2	0.3	0.4	0.1	0	7	0.4	0.04	0	7	0	0	0.002	0	0	0	1
RW062		2023-07-15	2023-07-15	00:00:00	Dinner/supper	163	salt iodized	999			1	Gram	1	0	0	0	0	0	0	0	0	0	0	0	0	0	0	0	0	0	0	0
RW062		2023-07-15	2023-07-15	00:00:00	Dinner/supper	166	Spices mixture	999			1	Gram	1	4	0.1	0.2	0.3	0.4	0.1	0	7	0.4	0.04	0	7	0	0	0.002	0	0	0	1
RW062		2023-07-15	2023-07-15	00:00:00	Dinner/supper	166	Spices mixture	999			1	Gram	1	4	0.1	0.2	0.3	0.4	0.1	0	7	0.4	0.04	0	7	0	0	0.002	0	0	0	1
RW062		2023-07-15	2023-07-15	00:00:00	Lunch	163	salt iodized	999			2	Gram	2	0	0	0	0	0	0	0	1	0	0	0	0	0	0	0	0	0	0	0
RW062		2023-07-15	2023-07-15	00:00:00	Lunch	154	Bouillon cube	999			2	Gram	2	5	0.3	0.3	0.4	0	0	0	4	0	0	0	0	0	0.01	0.002	0	0	0.1	0
RW062		2023-07-15	2023-07-15	00:00:00	Lunch	163	salt iodized	999			3	Gram	3	0	0	0	0	0	0	0	1	0	0	0	0	0	0	0	0	0	0	0
RW062		2023-07-15	2023-07-15	00:00:00	Dinner/supper	141	Oil vegetable	999			3	Gram	3	27	0	3	0	0	0	0	0	0	0	0	0	0	0	0	0	0	0	0
RW062		2023-07-15	2023-07-15	00:00:00	Dinner/supper	91	Tomato paste	999			4	Gram	4	3	0.1	0	0.5	0.2	3	0	1	0	0.03	0	84	0.01	0.01	0.009	0	1	0.1	7
RW062		2023-07-15	2023-07-15	00:00:00	Dinner/supper	82	Onion, raw RTboiled	999			4	Gram	4	1	0	0	0.3	0.1	3.6	0	1	0	0.01	0	0	0	0	0.003	0	0	0	0
RW062		2023-07-15	2023-07-15	00:00:00	Lunch	141	Oil vegetable	999			7	Gram	7	63	0	7	0	0	0	0	0	0	0	0	0	0	0	0	0	0	0	0
RW062		2023-07-15	2023-07-15	00:00:00	Lunch	91	Tomato paste	999			9	Gram	9	7	0.3	0	1.2	0.4	6.9	0	3	0.1	0.07	0	188	0.01	0.02	0.02	0	1	0.3	16
RW062		2023-07-15	2023-07-15	00:00:00	Lunch	83	Onion, raw RTfried	999			9	Gram	9	3	0.1	0	0.6	0.2	8	0	2	0.1	0.03	0	0	0	0	0.007	0	1	0	0
RW062		2023-07-15	2023-07-15	00:00:00	Dinner/supper	70	Leaves amaranth,raw RTfried	6			30	Gram	30	12	1.2	0.1	0.9	1.1	25.7	0	110	2.2	0.2	0	732	0.02	0.05	0.06	0	17	0.2	61
RW062		2023-07-15	2023-07-15	00:00:00	Dinner/supper	64	Eggplant white, raw RTboiled	7			41	Gram	41	13	0.5	0.2	1.6	1.6	36.8	0	5	0.4	0.09	0	48	0.02	0.04	0.022	0	1	0.2	4
RW062		2023-07-15	2023-07-15	00:00:00	Lunch	70	Leaves amaranth,raw RTfried	6			60	Gram	60	24	2.5	0.2	1.8	2.3	51.4	0	221	4.3	0.4	0	1463	0.03	0.11	0.119	0	34	0.4	122
RW062		2023-07-15	2023-07-15	00:00:00	Dinner/supper	42	Beans Kidney red dry, boiled	4			60	Gram	60	70	4.7	0.5	9.3	4.9	39.8	0	22	1.3	0.58	0	1	0.05	0.03	0.072	0	0	0.4	0
RW059		2023-07-15	2023-07-15	00:00:00	Breakfast	2005	Porridge flour mix5, RTboiled	2			38	Gram	38	131	3.1	1.2	25.5	3	4.8	0	7	1.3	0.61	0	1	0.1	0.03	0.083	0	0	0.6	0
RW062		2023-07-15	2023-07-15	00:00:00	Lunch	64	Eggplant white, raw RTboiled	7			82	Gram	82	26	1.1	0.3	3.2	3.3	73.6	0	9	0.8	0.18	0	97	0.05	0.08	0.044	0	2	0.4	8
RW062		2023-07-15	2023-07-15	00:00:00	Dinner/supper	151	Water	999			97	Gram	97	0	0	0	0	0	97	0	1	0	0	0	0	0	0	0	0	0	0	0
RW062		2023-07-15	2023-07-15	00:00:00	Lunch	42	Beans Kidney red dry, boiled	4			118	Gram	118	138	9.3	0.9	18.3	9.6	78.2	0	42	2.5	1.13	0	2	0.11	0.06	0.142	0	0	0.7	0
RW062		2023-07-15	2023-07-15	00:00:00	Lunch	151	Water	999			193	Gram	193	0	0	0	0	0	193	0	2	0	0	0	0	0	0	0	0	0	0	0
RW419		2023-08-02	2023-08-02	00:00:00	Dinner/supper	22	Rice white, raw RTboiled	1			84	Gram	84	297	6.4	0.8	65.6	0.6	10.2	0	17	0.7	1.05	0	0	0.04	0.08	0.083	0	0	0.8	0
RW062		2023-07-15	2023-07-15	00:00:00	Breakfast	151	Water	999			430	Gram	430	0	0	0	0	0	430	0	4	0	0	0	0	0	0	0	0	0	0	0
RW062		2023-07-15	2023-07-15	00:00:00	Lunch	151	Water	999			696	Gram	696	0	0	0	0	0	696	0	7	0	0	0	0	0	0	0	0	0	0	0
RW062		2023-07-15	2023-07-15	00:00:00	Geen specifiek maaltijdmoment	151	Water	999			962	Gram	962	0	0	0	0	0	962	0	10	0	0	0	0	0	0	0	0	0	0	0
RW064		2023-07-15	2023-07-15	00:00:00	Dinner/supper	163	salt iodized	999			1	Gram	1	0	0	0	0	0	0	0	0	0	0	0	0	0	0	0	0	0	0	0
RW064		2023-07-15	2023-07-15	00:00:00	Dinner/supper	163	salt iodized	999			2	Gram	2	0	0	0	0	0	0	0	1	0	0	0	0	0	0	0	0	0	0	0
RW064		2023-07-15	2023-07-15	00:00:00	Lunch	163	salt iodized	999			3	Gram	3	0	0	0	0	0	0	0	1	0	0	0	0	0	0	0	0	0	0	0
RW064		2023-07-15	2023-07-15	00:00:00	Lunch	83	Onion, raw RTfried	999			4	Gram	4	1	0	0	0.3	0.1	3.6	0	1	0	0.01	0	0	0	0	0.003	0	0	0	0
RW064		2023-07-15	2023-07-15	00:00:00	Lunch	91	Tomato paste	999			5	Gram	5	4	0.2	0	0.7	0.2	3.8	0	2	0	0.04	0	105	0.01	0.01	0.011	0	1	0.1	9
RW064		2023-07-15	2023-07-15	00:00:00	Lunch	141	Oil vegetable	999			6	Gram	6	54	0	6	0	0	0	0	0	0	0	0	0	0	0	0	0	0	0	0
RW064		2023-07-15	2023-07-15	00:00:00	Dinner/supper	83	Onion, raw RTfried	999			7	Gram	7	3	0.1	0	0.5	0.1	6.3	0	2	0	0.02	0	0	0	0	0.005	0	1	0	0
RW064		2023-07-15	2023-07-15	00:00:00	Dinner/supper	138	Oil sunflower	999			8	Gram	8	72	0	8	0	0	0	0	0	0	0	0	0	0	0	0	0	0	0	0
RW064		2023-07-15	2023-07-15	00:00:00	Dinner/supper	91	Tomato paste	999			14	Gram	14	11	0.4	0.1	1.9	0.6	10.7	0	4	0.1	0.1	0	293	0.02	0.02	0.031	0	2	0.4	24
RW064		2023-07-15	2023-07-15	00:00:00	Dinner/supper	59	Carrots, raw RTboiled	5			18	Gram	18	6	0.1	0.1	0.9	0.6	16.2	0	6	0.1	0.02	0	1097	0.01	0	0.043	0	0	0	102
RW064		2023-07-15	2023-07-15	00:00:00	Lunch	93	Tomato red ripe, raw RTboiled	7			27	Gram	27	6	0.3	0.1	0.9	0.4	25.2	0	4	0.2	0.06	0	135	0.02	0.01	0.018	0	7	0.2	11
RW064		2023-07-15	2023-07-15	00:00:00	Lunch	59	Carrots, raw RTboiled	5			32	Gram	32	10	0.3	0.1	1.5	1.1	28.8	0	10	0.2	0.03	0	1950	0.01	0.01	0.076	0	0	0.1	180
RW064		2023-07-15	2023-07-15	00:00:00	Lunch	42	Beans Kidney red dry, boiled	4			49	Gram	49	57	3.9	0.4	7.6	4	32.5	0	18	1	0.47	0	1	0.04	0.02	0.059	0	0	0.3	0
RW064		2023-07-15	2023-07-15	00:00:00	Lunch	69	Leaves amaranth,raw RTboiled	6			50	Gram	50	20	2.1	0.2	1.5	1.9	42.8	0	175	3.4	0.32	0	1287	0.02	0.09	0.095	0	20	0.3	107
RW064		2023-07-15	2023-07-15	00:00:00	Geen specifiek maaltijdmoment	102	Tree tomato, raw	8			50	Gram	50	21	1.1	0.2	2.3	3.3	42.8	0	28	0.5	0.2	0	273	0.07	0.05	0.04	0	6	0.8	23
RW369		2023-07-30	2023-07-30	00:00:00	Breakfast	2003	Porridge flour mix3, RTboiled	2			38	Gram	38	137	5.2	2.3	22.5	2.8	4.3	0	19	3.2	0.82	0	5	0.11	0.05	0.111	0	0	0.8	0
RW064		2023-07-15	2023-07-15	00:00:00	Dinner/supper	55	Beans green french,raw RTboiled	7			58	Gram	58	23	1.2	0.2	3	2.6	50.5	0	23	0.6	0.11	0	118	0.05	0.06	0.193	0	5	0.4	10
RW221		2023-07-22	2023-07-22	00:00:00	Lunch	22	Rice white, raw RTboiled	1			86	Gram	86	304	6.5	0.9	67.2	0.6	10.5	0	17	0.7	1.08	0	0	0.04	0.09	0.085	0	0	0.9	0
RW064		2023-07-15	2023-07-15	00:00:00	Dinner/supper	151	Water	999			86	Gram	86	0	0	0	0	0	86	0	1	0	0	0	0	0	0	0	0	0	0	0
RW064		2023-07-15	2023-07-15	00:00:00	Dinner/supper	42	Beans Kidney red dry, boiled	4			124	Gram	124	145	9.8	1	19.2	10	82.2	0	45	2.6	1.19	0	2	0.11	0.06	0.149	0	0	0.7	0
RW064		2023-07-15	2023-07-15	00:00:00	Geen specifiek maaltijdmoment	147	Juice passion fruit	27			157	Gram	157	151	1.3	0.2	36	0.3	118.5	0	20	0.6	0.47	0	845	0.11	0.02	0.094	0	36	2.4	70
RW064		2023-07-15	2023-07-15	00:00:00	Lunch	28	Potato irish, raw RTboiled	3			233	Gram	233	186	3.5	0.2	40.5	4	182.2	0	14	2.3	0.82	0	0	0.14	0.09	0.266	0	23	2.8	0
RW064		2023-07-15	2023-07-15	00:00:00	Lunch	151	Water	999			240	Gram	240	0	0	0	0	0	240	0	2	0	0	0	0	0	0	0	0	0	0	0
RW064		2023-07-15	2023-07-15	00:00:00	Dinner/supper	151	Water	999			288	Gram	288	0	0	0	0	0	288	0	3	0	0	0	0	0	0	0	0	0	0	0
RW064		2023-07-15	2023-07-15	00:00:00	Breakfast	151	Water	999			419	Gram	419	0	0	0	0	0	419	0	4	0	0	0	0	0	0	0	0	0	0	0
RW065		2023-07-15	2023-07-15	00:00:00	Lunch	163	salt iodized	999			2	Gram	2	0	0	0	0	0	0	0	1	0	0	0	0	0	0	0	0	0	0	0
RW065		2023-07-15	2023-07-15	00:00:00	Lunch	82	Onion, raw RTboiled	999			3	Gram	3	1	0	0	0.2	0.1	2.7	0	1	0	0.01	0	0	0	0	0.002	0	0	0	0
RW065		2023-07-15	2023-07-15	00:00:00	Lunch	163	salt iodized	999			4	Gram	4	0	0	0	0	0	0	0	2	0	0	0	0	0	0	0	0	0	0	0
RW065		2023-07-15	2023-07-15	00:00:00	Dinner/supper	163	salt iodized	999			5	Gram	5	0	0	0	0	0	0	0	2	0	0	0	0	0	0	0	0	0	0	0
RW065		2023-07-15	2023-07-15	00:00:00	Lunch	138	Oil sunflower	999			6	Gram	6	54	0	6	0	0	0	0	0	0	0	0	0	0	0	0	0	0	0	0
RW065		2023-07-15	2023-07-15	00:00:00	Dinner/supper	82	Onion, raw RTboiled	999			6	Gram	6	2	0.1	0	0.4	0.1	5.4	0	1	0	0.02	0	0	0	0	0.004	0	1	0	0
RW065		2023-07-15	2023-07-15	00:00:00	Dinner/supper	138	Oil sunflower	999			6	Gram	6	54	0	6	0	0	0	0	0	0	0	0	0	0	0	0	0	0	0	0
RW065		2023-07-15	2023-07-15	00:00:00	Dinner/supper	119	Fish small indagara dry, raw RTboiled	20			22	Gram	22	73	13.1	2.3	0	0	2.5	0	614	1.5	3.52	29	0	0.07	0.11	0.139	12.54	0	3.8	29
RW065		2023-07-15	2023-07-15	00:00:00	Dinner/supper	93	Tomato red ripe, raw RTboiled	7			33	Gram	33	8	0.4	0.1	1.1	0.5	30.8	0	5	0.2	0.07	0	165	0.02	0.01	0.022	0	9	0.2	14
RW065		2023-07-15	2023-07-15	00:00:00	Lunch	179	Fish small indagara dry, raw RTfried	20			35	Gram	35	117	20.8	3.7	0	0	3.9	0	977	2.4	5.6	42	0	0.1	0.18	0.221	15.75	0	6.4	42
RW065		2023-07-15	2023-07-15	00:00:00	Lunch	93	Tomato red ripe, raw RTboiled	7			60	Gram	60	14	0.7	0.1	2	0.8	56	0	8	0.4	0.13	0	301	0.04	0.02	0.04	0	16	0.4	25
RW065		2023-07-15	2023-07-15	00:00:00	Dinner/supper	69	Leaves amaranth,raw RTboiled	6			60	Gram	60	24	2.5	0.2	1.8	2.3	51.4	0	210	4.1	0.38	0	1544	0.02	0.11	0.113	0	24	0.4	129
RW065		2023-07-15	2023-07-15	00:00:00	Dinner/supper	31	Potato sweet white, raw RTboiled	3			104	Gram	104	100	1.6	0.2	21.3	3.1	76.6	0	33	1.2	0.53	0	51	0.07	0.04	0.099	0	17	0.6	4
RW065		2023-07-15	2023-07-15	00:00:00	Dinner/supper	42	Beans Kidney red dry, boiled	4			118	Gram	118	138	9.3	0.9	18.3	9.6	78.2	0	42	2.5	1.13	0	2	0.11	0.06	0.142	0	0	0.7	0
RW065		2023-07-15	2023-07-15	00:00:00	Lunch	42	Beans Kidney red dry, boiled	4			222	Gram	222	260	17.5	1.8	34.4	18	147.2	0	80	4.7	2.13	0	4	0.2	0.11	0.266	0	0	1.3	0
RW065		2023-07-15	2023-07-15	00:00:00	Lunch	151	Water	999			232	Gram	232	0	0	0	0	0	232	0	2	0	0	0	0	0	0	0	0	0	0	0
RW065		2023-07-15	2023-07-15	00:00:00	Dinner/supper	24	Banana green, raw RTboiled	3			321	Gram	321	311	4.5	1.3	64.5	11.6	236.3	0	22	2.6	0.71	0	10	0.16	0.13	0.867	0	58	1	1
RW075		2023-08-06	2023-08-06	00:00:00	Dinner/supper	4	Flour maize white, raw RTboiled	1			87	Gram	87	305	5.4	2.5	62.8	4.4	11.3	0	17	1	1.33	0	0	0.26	0.04	0.29	0	0	0.7	0
RW065		2023-07-15	2023-07-15	00:00:00	Lunch	151	Water	999			711	Gram	711	0	0	0	0	0	711	0	7	0	0	0	0	0	0	0	0	0	0	0
RW065		2023-07-15	2023-07-15	00:00:00	Dinner/supper	151	Water	999			742	Gram	742	0	0	0	0	0	742	0	7	0	0	0	0	0	0	0	0	0	0	0
RW067		2023-07-15	2023-07-15	00:00:00	Dinner/supper	163	salt iodized	999			3	Gram	3	0	0	0	0	0	0	0	1	0	0	0	0	0	0	0	0	0	0	0
RW067		2023-07-15	2023-07-15	00:00:00	Dinner/supper	179	Fish small indagara dry, raw RTfried	20			7	Gram	7	23	4.2	0.7	0	0	0.8	0	195	0.5	1.12	8	0	0.02	0.04	0.044	3.15	0	1.3	8
RW067		2023-07-15	2023-07-15	00:00:00	Dinner/supper	103	Flour groundnut, raw RTboiled	21			7	Gram	7	41	1.8	3.2	0.7	0.7	0.4	0	4	0.2	0.2	0	1	0.02	0.01	0.015	0	0	0.6	0
RW067		2023-07-15	2023-07-15	00:00:00	Lunch	163	salt iodized	999			8	Gram	8	0	0	0	0	0	0	0	4	0	0	0	0	0	0	0	0	0	0	0
RW067		2023-07-15	2023-07-15	00:00:00	Lunch	119	Fish small indagara dry, raw RTboiled	20			15	Gram	15	50	8.9	1.6	0	0	1.7	0	419	1	2.4	20	0	0.05	0.08	0.095	8.55	0	2.6	20
RW067		2023-07-15	2023-07-15	00:00:00	Lunch	103	Flour groundnut, raw RTboiled	21			15	Gram	15	87	3.9	7	1.4	1.5	0.9	0	9	0.5	0.42	0	3	0.05	0.02	0.031	0	0	1.3	0
RW067		2023-07-15	2023-07-15	00:00:00	Dinner/supper	44	Beans Kidney red dry, raw RTboiled	4			92	Gram	92	281	18.9	1.8	37.4	19.5	11.1	0	83	4.7	2.17	0	5	0.19	0.12	0.237	0	0	1.5	0
RW067		2023-07-15	2023-07-15	00:00:00	Dinner/supper	69	Leaves amaranth,raw RTboiled	6			97	Gram	97	39	4	0.4	2.9	3.7	83	0	340	6.6	0.61	0	2497	0.04	0.17	0.183	0	39	0.6	208
RW067		2023-07-15	2023-07-15	00:00:00	Lunch	42	Beans Kidney red dry, boiled	4			201	Gram	201	235	15.9	1.6	31.2	16.3	133.3	0	72	4.2	1.93	0	4	0.18	0.1	0.241	0	0	1.2	0
RW067		2023-07-15	2023-07-15	00:00:00	Lunch	69	Leaves amaranth,raw RTboiled	6			210	Gram	210	84	8.6	0.8	6.3	8	179.8	0	735	14.3	1.32	0	5405	0.08	0.38	0.397	0	84	1.3	450
RW067		2023-07-15	2023-07-15	00:00:00	Dinner/supper	24	Banana green, raw RTboiled	3			345	Gram	345	335	4.8	1.4	69.3	12.4	253.9	0	24	2.8	0.76	0	10	0.17	0.14	0.932	0	62	1	1
RW067		2023-07-15	2023-07-15	00:00:00	Geen specifiek maaltijdmoment	96	Avocado, raw	10			348	Gram	348	543	5.6	51.5	7.3	13.9	264.8	0	49	4.5	1.25	0	70	0.17	0.52	0.766	0	63	6.3	6
RW067		2023-07-15	2023-07-15	00:00:00	Geen specifiek maaltijdmoment	168	Sugarcane, raw	999			380	Gram	380	141	0.4	0.8	32.3	2.3	342.8	0	38	4.2	0.53	0	38	0.11	0.15	0	0	27	0.4	3
RW067		2023-07-15	2023-07-15	00:00:00	Geen specifiek maaltijdmoment	145	Beer sorghum (ca. 3% v/v alcohol)	999			413	Gram	413	132	2.5	0	12.4	0.4	385.7	10.3	21	0.8	0.58	0	0	0.83	0.17	0.207	0	0	1.2	0
RW067		2023-07-15	2023-07-15	00:00:00	Dinner/supper	151	Water	999			491	Gram	491	0	0	0	0	0	491	0	5	0	0	0	0	0	0	0	0	0	0	0
RW067		2023-07-15	2023-07-15	00:00:00	Lunch	24	Banana green, raw RTboiled	3			749	Gram	749	727	10.5	3	150.5	27	551.3	0	52	6	1.65	0	22	0.37	0.3	2.022	0	135	2.2	2
RW067		2023-07-15	2023-07-15	00:00:00	Lunch	151	Water	999			1065	Gram	1065	0	0	0	0	0	1065	0	11	0	0	0	0	0	0	0	0	0	0	0
RW069		2023-07-15	2023-07-15	00:00:00	Dinner/supper	163	salt iodized	999			3	Gram	3	0	0	0	0	0	0	0	1	0	0	0	0	0	0	0	0	0	0	0
RW069		2023-07-15	2023-07-15	00:00:00	Lunch	163	salt iodized	999			4	Gram	4	0	0	0	0	0	0	0	2	0	0	0	0	0	0	0	0	0	0	0
RW069		2023-07-15	2023-07-15	00:00:00	Dinner/supper	103	Flour groundnut, raw RTboiled	21			6	Gram	6	35	1.6	2.8	0.6	0.6	0.4	0	4	0.2	0.17	0	1	0.02	0.01	0.012	0	0	0.5	0
RW069		2023-07-15	2023-07-15	00:00:00	Dinner/supper	93	Tomato red ripe, raw RTboiled	7			16	Gram	16	4	0.2	0	0.5	0.2	14.9	0	2	0.1	0.04	0	80	0.01	0.01	0.011	0	4	0.1	7
RW069		2023-07-15	2023-07-15	00:00:00	Dinner/supper	42	Beans Kidney red dry, boiled	4			68	Gram	68	80	5.4	0.5	10.5	5.5	45.1	0	24	1.4	0.65	0	1	0.06	0.03	0.082	0	0	0.4	0
RW069		2023-07-15	2023-07-15	00:00:00	Lunch	42	Beans Kidney red dry, boiled	4			111	Gram	111	130	8.8	0.9	17.2	9	73.6	0	40	2.3	1.07	0	2	0.1	0.06	0.133	0	0	0.7	0
RW069		2023-07-15	2023-07-15	00:00:00	Dinner/supper	151	Water	999			112	Gram	112	0	0	0	0	0	112	0	1	0	0	0	0	0	0	0	0	0	0	0
RW069		2023-07-15	2023-07-15	00:00:00	Dinner/supper	61	Chayote, raw RTboiled	7			118	Gram	118	21	0.8	0.1	3.1	2.6	110.9	0	12	0.5	0.11	0	0	0.02	0.02	0.011	0	7	0.4	0
RW069		2023-07-15	2023-07-15	00:00:00	Lunch	151	Water	999			178	Gram	178	0	0	0	0	0	178	0	2	0	0	0	0	0	0	0	0	0	0	0
RW069		2023-07-15	2023-07-15	00:00:00	Geen specifiek maaltijdmoment	96	Avocado, raw	10			253	Gram	253	395	4	37.4	5.3	10.1	192.5	0	35	3.3	0.91	0	51	0.13	0.38	0.557	0	46	4.6	4
RW069		2023-07-15	2023-07-15	00:00:00	Dinner/supper	28	Potato irish, raw RTboiled	3			311	Gram	311	249	4.7	0.3	54.1	5.3	243.2	0	19	3.1	1.09	0	0	0.19	0.12	0.355	0	31	3.7	0
RW069		2023-07-15	2023-07-15	00:00:00	Geen specifiek maaltijdmoment	124	Milk cow whole fresh, boiled	25			502	Gram	502	412	19.6	21.1	36.1	0	420.7	0	703	0.5	3.71	236	0	0	1.51	0.301	5.02	0	0	236
RW069		2023-07-15	2023-07-15	00:00:00	Lunch	28	Potato irish, raw RTboiled	3			738	Gram	738	590	11.1	0.7	128.4	12.5	577.1	0	44	7.4	2.58	0	0	0.44	0.3	0.841	0	74	8.9	0
RW070		2023-07-15	2023-07-15	00:00:00	Lunch	141	Oil vegetable	999			3	Gram	3	27	0	3	0	0	0	0	0	0	0	0	0	0	0	0	0	0	0	0
RW070		2023-07-15	2023-07-15	00:00:00	Lunch	163	salt iodized	999			7	Gram	7	0	0	0	0	0	0	0	3	0	0	0	0	0	0	0	0	0	0	0
RW070		2023-07-15	2023-07-15	00:00:00	Geen specifiek maaltijdmoment	150	Spirit gin whisky vodka rum	999			14	Gram	14	33	0	0	0	0	0	4.7	0	0	0.01	0	0	0	0	0	0	0	0	0
RW070		2023-07-15	2023-07-15	00:00:00	Geen specifiek maaltijdmoment	143	Beer banana	999			78	Gram	78	50	0	0	2.9	0.2	-0.8	5.5	4	0	0	0	0	0.01	0.02	0.039	0.02	0	0.4	0
RW070		2023-07-15	2023-07-15	00:00:00	Lunch	69	Leaves amaranth,raw RTboiled	6			160	Gram	160	64	6.6	0.6	4.8	6.1	137	0	560	10.9	1.01	0	4118	0.06	0.29	0.302	0	64	1	343
RW070		2023-07-15	2023-07-15	00:00:00	Geen specifiek maaltijdmoment	150	Spirit gin whisky vodka rum	999			182	Gram	182	426	0	0	0	0	0	60.8	0	0	0.07	0	0	0.02	0	0.002	0	0	0	0
RW070		2023-07-15	2023-07-15	00:00:00	Lunch	24	Banana green, raw RTboiled	3			242	Gram	242	235	3.4	1	48.6	8.7	178.1	0	17	1.9	0.53	0	7	0.12	0.1	0.653	0	44	0.7	1
RW070		2023-07-15	2023-07-15	00:00:00	Geen specifiek maaltijdmoment	144	Beer european (ca. 4.6 v/v alcohol)	999			328	Gram	328	134	1	0	12.1	0	302.7	11.8	13	0	0.03	0	0	0	0.07	0.082	0	0	1.6	0
RW070		2023-07-15	2023-07-15	00:00:00	Geen specifiek maaltijdmoment	148	Soft drink cola fanta etc	28			371	Gram	371	148	0	0.4	36.7	0	333.9	0	7	0.4	0.22	0	0	0	0	0	0	0	0	0
RW070		2023-07-15	2023-07-15	00:00:00	Lunch	151	Water	999			440	Gram	440	0	0	0	0	0	440	0	4	0	0	0	0	0	0	0	0	0	0	0
RW070		2023-07-15	2023-07-15	00:00:00	Lunch	28	Potato irish, raw RTboiled	3			611	Gram	611	489	9.2	0.6	106.3	10.4	477.8	0	37	6.1	2.14	0	0	0.37	0.24	0.697	0	61	7.3	0
RW071		2023-07-15	2023-07-15	00:00:00	Lunch	151	Water	999			0	Gram	0	0	0	0	0	0	0	0	0	0	0	0	0	0	0	0	0	0	0	0
RW071		2023-07-15	2023-07-15	00:00:00	Lunch	118	Fish small indagara dry, raw	20			1	Gram	1	3	0.6	0.1	0	0	0.1	0	28	0.1	0.16	1	0	0	0.01	0.007	0.6	0	0.2	1
RW071		2023-07-15	2023-07-15	00:00:00	Lunch	163	salt iodized	999			1	Gram	1	0	0	0	0	0	0	0	0	0	0	0	0	0	0	0	0	0	0	0
RW071		2023-07-15	2023-07-15	00:00:00	Lunch	83	Onion, raw RTfried	999			2	Gram	2	1	0	0	0.1	0	1.8	0	1	0	0.01	0	0	0	0	0.001	0	0	0	0
RW071		2023-07-15	2023-07-15	00:00:00	Lunch	138	Oil sunflower	999			3	Gram	3	27	0	3	0	0	0	0	0	0	0	0	0	0	0	0	0	0	0	0
RW071		2023-07-15	2023-07-15	00:00:00	Dinner/supper	119	Fish small indagara dry, raw RTboiled	20			5	Gram	5	17	3	0.5	0	0	0.6	0	140	0.3	0.8	7	0	0.02	0.03	0.032	2.85	0	0.9	7
RW071		2023-07-15	2023-07-15	00:00:00	Dinner/supper	163	salt iodized	999			5	Gram	5	0	0	0	0	0	0	0	2	0	0	0	0	0	0	0	0	0	0	0
RW071		2023-07-15	2023-07-15	00:00:00	Dinner/supper	141	Oil vegetable	999			10	Gram	10	90	0	10	0	0	0	0	0	0	0	0	0	0	0	0	0	0	0	0
RW071		2023-07-15	2023-07-15	00:00:00	Dinner/supper	81	Onion, raw	999			10	Gram	10	4	0.1	0	0.7	0.2	8.9	0	3	0.1	0.03	0	0	0	0	0.008	0	1	0	0
RW071		2023-07-15	2023-07-15	00:00:00	Lunch	70	Leaves amaranth,raw RTfried	6			12	Gram	12	5	0.5	0	0.4	0.5	10.3	0	44	0.9	0.08	0	293	0.01	0.02	0.024	0	7	0.1	24
RW071		2023-07-15	2023-07-15	00:00:00	Lunch	42	Beans Kidney red dry, boiled	4			66	Gram	66	77	5.2	0.5	10.2	5.3	43.8	0	24	1.4	0.63	0	1	0.06	0.03	0.079	0	0	0.4	0
RW071		2023-07-15	2023-07-15	00:00:00	Dinner/supper	93	Tomato red ripe, raw RTboiled	7			66	Gram	66	15	0.7	0.1	2.2	0.9	61.6	0	9	0.5	0.15	0	331	0.04	0.03	0.044	0	18	0.4	28
RW071		2023-07-15	2023-07-15	00:00:00	Dinner/supper	69	Leaves amaranth,raw RTboiled	6			83	Gram	83	33	3.4	0.3	2.5	3.2	71	0	291	5.6	0.52	0	2136	0.03	0.15	0.157	0	33	0.5	178
RW071		2023-07-15	2023-07-15	00:00:00	Geen specifiek maaltijdmoment	168	Sugarcane, raw	999			160	Gram	160	59	0.2	0.3	13.6	1	144.3	0	16	1.8	0.22	0	16	0.05	0.06	0	0	11	0.2	1
RW071		2023-07-15	2023-07-15	00:00:00	Dinner/supper	44	Beans Kidney red dry, raw RTboiled	4			174	Gram	174	531	35.7	3.5	70.6	36.9	21.1	0	157	8.9	4.11	0	9	0.37	0.23	0.449	0	0	2.8	1
RW071		2023-07-15	2023-07-15	00:00:00	Dinner/supper	151	Water	999			204	Gram	204	0	0	0	0	0	204	0	2	0	0	0	0	0	0	0	0	0	0	0
RW296		2023-07-26	2023-07-26	00:00:00	Dinner/supper	22	Rice white, raw RTboiled	1			87	Gram	87	307	6.6	0.9	67.9	0.6	10.6	0	17	0.7	1.09	0	0	0.04	0.09	0.086	0	0	0.9	0
RW071		2023-07-15	2023-07-15	00:00:00	Dinner/supper	28	Potato irish, raw RTboiled	3			428	Gram	428	342	6.4	0.4	74.5	7.3	334.7	0	26	4.3	1.5	0	0	0.26	0.17	0.488	0	43	5.1	0
RW072		2023-07-15	2023-07-15	00:00:00	Dinner/supper	163	salt iodized	999			3	Gram	3	0	0	0	0	0	0	0	1	0	0	0	0	0	0	0	0	0	0	0
RW072		2023-07-15	2023-07-15	00:00:00	Dinner/supper	141	Oil vegetable	999			5	Gram	5	45	0	5	0	0	0	0	0	0	0	0	0	0	0	0	0	0	0	0
RW072		2023-07-15	2023-07-15	00:00:00	Lunch	163	salt iodized	999			6	Gram	6	0	0	0	0	0	0	0	3	0	0	0	0	0	0	0	0	0	0	0
RW072		2023-07-15	2023-07-15	00:00:00	Dinner/supper	91	Tomato paste	999			8	Gram	8	6	0.3	0	1.1	0.3	6.1	0	2	0.1	0.06	0	167	0.01	0.01	0.018	0	1	0.2	14
RW072		2023-07-15	2023-07-15	00:00:00	Lunch	141	Oil vegetable	999			11	Gram	11	99	0	11	0	0	0	0	0	0	0	0	0	0	0	0	0	0	0	0
RW072		2023-07-15	2023-07-15	00:00:00	Lunch	91	Tomato paste	999			18	Gram	18	14	0.6	0.1	2.4	0.7	13.7	0	6	0.1	0.13	0	376	0.03	0.03	0.04	0	3	0.5	31
RW072		2023-07-15	2023-07-15	00:00:00	Breakfast	167	Sugar	999			24	Gram	24	96	0	0	24	0	0	0	0	0	0.01	0	0	0	0	0	0	0	0	0
RW072		2023-07-15	2023-07-15	00:00:00	Dinner/supper	167	Sugar	999			27	Gram	27	108	0	0	27	0	0	0	0	0	0.01	0	0	0	0.01	0	0	0	0	0
RW072		2023-07-15	2023-07-15	00:00:00	Dinner/supper	70	Leaves amaranth,raw RTfried	6			38	Gram	38	15	1.6	0.2	1.1	1.4	32.5	0	140	2.7	0.25	0	927	0.02	0.07	0.076	0	22	0.3	77
RW434		2023-08-02	2023-08-02	00:00:00	Breakfast	2008	Porridge flour mix8, RTboiled	2			38	Gram	38	133	3.5	1.2	25.7	2.5	4.6	0	8	3.6	0.7	0	0	0.08	0.03	0.111	0	0	0.7	0
RW087		2023-07-16	2023-07-16	00:00:00	Breakfast	2002	Porridge flour mix2, RTboiled	2			39	Gram	39	143	5.9	2.8	21.9	3.4	4.4	0	24	1.7	0.83	0	7	0.13	0.05	0.096	0	0	0.9	1
RW072		2023-07-15	2023-07-15	00:00:00	Dinner/supper	42	Beans Kidney red dry, boiled	4			70	Gram	70	82	5.5	0.6	10.9	5.7	46.4	0	25	1.5	0.67	0	1	0.06	0.04	0.084	0	0	0.4	0
RW072		2023-07-15	2023-07-15	00:00:00	Lunch	70	Leaves amaranth,raw RTfried	6			81	Gram	81	32	3.3	0.3	2.4	3.1	69.3	0	298	5.8	0.53	0	1976	0.04	0.15	0.161	0	46	0.6	165
RW381		2023-07-31	2023-07-31	00:00:00	Lunch	2005	Porridge flour mix5, RTboiled	2			39	Gram	39	135	3.2	1.2	26.2	3.1	4.9	0	7	1.3	0.62	0	1	0.1	0.03	0.085	0	0	0.7	0
RW072		2023-07-15	2023-07-15	00:00:00	Lunch	42	Beans Kidney red dry, boiled	4			149	Gram	149	174	11.8	1.2	23.1	12.1	98.8	0	54	3.1	1.43	0	3	0.13	0.07	0.179	0	0	0.9	0
RW072		2023-07-15	2023-07-15	00:00:00	Dinner/supper	151	Water	999			329	Gram	329	0	0	0	0	0	329	0	3	0	0	0	0	0	0	0	0	0	0	0
RW072		2023-07-15	2023-07-15	00:00:00	Dinner/supper	28	Potato irish, raw RTboiled	3			364	Gram	364	291	5.5	0.4	63.3	6.2	284.6	0	22	3.6	1.27	0	0	0.22	0.15	0.415	0	36	4.4	0
RW072		2023-07-15	2023-07-15	00:00:00	Dinner/supper	151	Water	999			507	Gram	507	0	0	0	0	0	507	0	5	0	0	0	0	0	0	0	0	0	0	0
RW072		2023-07-15	2023-07-15	00:00:00	Breakfast	151	Water	999			572	Gram	572	0	0	0	0	0	572	0	6	0	0	0	0	0	0	0	0	0	0	0
RW072		2023-07-15	2023-07-15	00:00:00	Lunch	151	Water	999			703	Gram	703	0	0	0	0	0	703	0	7	0	0	0	0	0	0	0	0	0	0	0
RW072		2023-07-15	2023-07-15	00:00:00	Lunch	28	Potato irish, raw RTboiled	3			777	Gram	777	622	11.7	0.8	135.2	13.2	607.6	0	47	7.8	2.72	0	0	0.47	0.31	0.886	0	78	9.3	0
RW072		2023-07-15	2023-07-15	00:00:00	Dinner/supper	2002	Porridge flour mix2, RTboiled	2			41	Gram	41	150	6.2	2.9	23	3.6	4.6	0	25	1.8	0.87	0	7	0.14	0.05	0.101	0	0	0.9	1
RW186		2023-08-06	2023-08-06	00:00:00	Lunch	22	Rice white, raw RTboiled	1			88	Gram	88	311	6.7	0.9	68.7	0.6	10.7	0	18	0.7	1.1	0	0	0.04	0.09	0.087	0	0	0.9	0
RW073		2023-07-15	2023-07-15	00:00:00	Lunch	29	Potato irish, raw RTfried	3	24		345	Gram	345	276	5.2	0.3	60	5.9	269.8	0	21	3.5	1.28	0	0	0.21	0.14	0.393	0	38	4.1	0
RW073		2023-07-15	2023-07-15	00:00:00	Lunch	46	Flour soya, raw RTboiled	4			4	Gram	4	17	1.5	0.8	0.9	0.4	0.3	0	8	0.2	0.15	0	3	0.03	0.01	0.017	0	0	0.2	0
RW073		2023-07-15	2023-07-15	00:00:00	Lunch	70	Leaves amaranth,raw RTfried	6			71	Gram	71	28	2.9	0.3	2.1	2.7	60.8	0	261	5.1	0.47	0	1732	0.04	0.13	0.141	0	40	0.5	144
RW073		2023-07-15	2023-07-15	00:00:00	Lunch	83	Onion, raw RTfried	999			2	Gram	2	1	0	0	0.1	0	1.8	0	1	0	0.01	0	0	0	0	0.001	0	0	0	0
RW073		2023-07-15	2023-07-15	00:00:00	Dinner/supper	83	Onion, raw RTfried	999			4	Gram	4	1	0	0	0.3	0.1	3.6	0	1	0	0.01	0	0	0	0	0.003	0	0	0	0
RW073		2023-07-15	2023-07-15	00:00:00	Lunch	83	Onion, raw RTfried	999			7	Gram	7	3	0.1	0	0.5	0.1	6.3	0	2	0	0.02	0	0	0	0	0.005	0	1	0	0
RW073		2023-07-15	2023-07-15	00:00:00	Dinner/supper	87	Pepper green sweet, raw RTfried	7			1	Gram	1	0	0	0	0	0	0.9	0	0	0	0	0	3	0	0	0.001	0	1	0	0
RW073		2023-07-15	2023-07-15	00:00:00	Dinner/supper	94	Tomato red ripe, raw RTfried	7			65	Gram	65	15	0.7	0.1	2.2	0.9	60.7	0	9	0.5	0.14	0	308	0.04	0.03	0.043	0	18	0.4	26
RW073		2023-07-15	2023-07-15	00:00:00	Lunch	94	Tomato red ripe, raw RTfried	7			79	Gram	79	18	0.9	0.2	2.7	1.1	73.8	0	11	0.6	0.17	0	374	0.05	0.03	0.052	0	21	0.5	31
RW073		2023-07-15	2023-07-15	00:00:00	Geen specifiek maaltijdmoment	97	Banana sweet ripe, raw	10			50	Gram	50	61	0.7	0.1	13.9	1	34.1	0	4	0.5	0.11	0	18	0.02	0.02	0.18	0	5	0.3	2
RW073		2023-07-15	2023-07-15	00:00:00	Lunch	141	Oil vegetable	999			10	Gram	10	90	0	10	0	0	0	0	0	0	0	0	0	0	0	0	0	0	0	0
RW073		2023-07-15	2023-07-15	00:00:00	Dinner/supper	141	Oil vegetable	999			17	Gram	17	153	0	17	0	0	0	0	0	0	0	0	0	0	0	0	0	0	0	0
RW073		2023-07-15	2023-07-15	00:00:00	Lunch	151	Water	999			220	Gram	220	0	0	0	0	0	220	0	2	0	0	0	0	0	0	0	0	0	0	0
RW073		2023-07-15	2023-07-15	00:00:00	Dinner/supper	151	Water	999			284	Gram	284	0	0	0	0	0	284	0	3	0	0	0	0	0	0	0	0	0	0	0
RW073		2023-07-15	2023-07-15	00:00:00	Dinner/supper	151	Water	999			454	Gram	454	0	0	0	0	0	454	0	5	0	0	0	0	0	0	0	0	0	0	0
RW073		2023-07-15	2023-07-15	00:00:00	Dinner/supper	151	Water	999			927	Gram	927	0	0	0	0	0	927	0	9	0	0	0	0	0	0	0	0	0	0	0
RW073		2023-07-15	2023-07-15	00:00:00	Lunch	163	salt iodized	999			2	Gram	2	0	0	0	0	0	0	0	1	0	0	0	0	0	0	0	0	0	0	0
RW073		2023-07-15	2023-07-15	00:00:00	Dinner/supper	163	salt iodized	999			4	Gram	4	0	0	0	0	0	0	0	2	0	0	0	0	0	0	0	0	0	0	0
RW073		2023-07-15	2023-07-15	00:00:00	Dinner/supper	163	salt iodized	999			5	Gram	5	0	0	0	0	0	0	0	2	0	0	0	0	0	0	0	0	0	0	0
RW073		2023-07-15	2023-07-15	00:00:00	Lunch	163	salt iodized	999			7	Gram	7	0	0	0	0	0	0	0	3	0	0	0	0	0	0	0	0	0	0	0
RW073		2023-07-15	2023-07-15	00:00:00	Dinner/supper	167	Sugar	999			45	Gram	45	180	0	0	45	0	0	0	0	0	0.01	0	0	0	0.01	0	0	0	0	0
RW073		2023-07-15	2023-07-15	00:00:00	Dinner/supper	176	Beans Kidney red dry, raw RTfried	4			129	Gram	129	393	26.4	2.6	52.4	27.3	15.6	0	116	6.6	3.04	0	6	0.25	0.15	0.307	0	0	1.8	1
RW073		2023-07-15	2023-07-15	00:00:00	Lunch	176	Beans Kidney red dry, raw RTfried	4			330	Gram	330	1007	67.7	6.6	134	70	39.9	0	297	16.8	7.79	0	17	0.63	0.4	0.785	0	0	4.6	1
RW073		2023-07-15	2023-07-15	00:00:00	Lunch	183	Potato sweet white, raw RT(deep)fried	3	24		90	Gram	90	292	2.8	8.9	47.3	5.6	23	0	75	3.5	1	0	455	0.11	0.06	0.445	0	42	1.2	38
RW073		2023-07-15	2023-07-15	00:00:00	Geen specifiek maaltijdmoment	1024	Sorghum drink wo alcohol	999			573	Gram	573	607	18.9	6.3	107.7	21.2	559.8	0	34	11.5	2.98	0	11	0.34	0.17	0.115	0	0	5.2	1
RW074		2023-07-15	2023-07-15	00:00:00	Lunch	132	Oil palm refined	999			5	Gram	5	45	0	5	0	0	0	0	0	0	0	0	0	0	0	0	0	0	0	0
RW074		2023-07-15	2023-07-15	00:00:00	Lunch	163	salt iodized	999			7	Gram	7	0	0	0	0	0	0	0	3	0	0	0	0	0	0	0	0	0	0	0
RW074		2023-07-15	2023-07-15	00:00:00	Dinner/supper	163	salt iodized	999			7	Gram	7	0	0	0	0	0	0	0	3	0	0	0	0	0	0	0	0	0	0	0
RW074		2023-07-15	2023-07-15	00:00:00	Lunch	91	Tomato paste	999			10	Gram	10	8	0.3	0.1	1.4	0.4	7.6	0	3	0.1	0.07	0	209	0.01	0.02	0.022	0	1	0.3	17
RW074		2023-07-15	2023-07-15	00:00:00	Lunch	103	Flour groundnut, raw RTboiled	21			15	Gram	15	87	3.9	7	1.4	1.5	0.9	0	9	0.5	0.42	0	3	0.05	0.02	0.031	0	0	1.3	0
RW074		2023-07-15	2023-07-15	00:00:00	Lunch	42	Beans Kidney red dry, boiled	4			125	Gram	125	146	9.9	1	19.4	10.1	82.9	0	45	2.6	1.2	0	3	0.11	0.06	0.15	0	0	0.8	0
RW074		2023-07-15	2023-07-15	00:00:00	Dinner/supper	42	Beans Kidney red dry, boiled	4			164	Gram	164	192	13	1.3	25.4	13.3	108.7	0	59	3.4	1.57	0	3	0.15	0.08	0.197	0	0	1	0
RW074		2023-07-15	2023-07-15	00:00:00	Lunch	24	Banana green, raw RTboiled	3			308	Gram	308	299	4.3	1.2	61.9	11.1	226.7	0	22	2.5	0.68	0	9	0.15	0.12	0.832	0	55	0.9	1
RW074		2023-07-15	2023-07-15	00:00:00	Geen specifiek maaltijdmoment	1001	Banana juice recipe	27			528	Gram	528	132	1.6	0	30.6	2.1	492.6	0	11	1.1	0.21	0	42	0.05	0.05	0.401	0	11	0.5	4
RW074		2023-07-15	2023-07-15	00:00:00	Lunch	151	Water	999			609	Gram	609	0	0	0	0	0	609	0	6	0	0	0	0	0	0	0	0	0	0	0
RW074		2023-07-15	2023-07-15	00:00:00	Lunch	28	Potato irish, raw RTboiled	3			616	Gram	616	493	9.2	0.6	107.2	10.5	481.7	0	37	6.2	2.16	0	0	0.37	0.25	0.702	0	62	7.4	0
RW074		2023-07-15	2023-07-15	00:00:00	Dinner/supper	151	Water	999			710	Gram	710	0	0	0	0	0	710	0	7	0	0	0	0	0	0	0	0	0	0	0
RW074		2023-07-15	2023-07-15	00:00:00	Dinner/supper	28	Potato irish, raw RTboiled	3			979	Gram	979	783	14.7	1	170.3	16.6	765.6	0	59	9.8	3.43	0	0	0.59	0.39	1.116	0	98	11.7	0
RW074		2023-07-15	2023-07-15	00:00:00	Geen specifiek maaltijdmoment	1001	Banana juice recipe	27			1144	Gram	1144	286	3.4	0	66.4	4.6	1067.4	0	23	2.3	0.46	0	92	0.11	0.11	0.869	0	23	1.1	8
RW075		2023-08-06	2023-08-06	00:00:00	Lunch	141	Oil vegetable	999			6	Gram	6	54	0	6	0	0	0	0	0	0	0	0	0	0	0	0	0	0	0	0
RW075		2023-08-06	2023-08-06	00:00:00	Lunch	163	salt iodized	999			8	Gram	8	0	0	0	0	0	0	0	4	0	0	0	0	0	0	0	0	0	0	0
RW075		2023-08-06	2023-08-06	00:00:00	Dinner/supper	141	Oil vegetable	999			8	Gram	8	72	0	8	0	0	0	0	0	0	0	0	0	0	0	0	0	0	0	0
RW075		2023-08-06	2023-08-06	00:00:00	Dinner/supper	119	Fish small indagara dry, raw RTboiled	20			11	Gram	11	37	6.5	1.2	0	0	1.2	0	307	0.8	1.76	15	0	0.03	0.06	0.069	6.27	0	1.9	15
RW075		2023-08-06	2023-08-06	00:00:00	Dinner/supper	103	Flour groundnut, raw RTboiled	21			21	Gram	21	122	5.4	9.7	2	2.1	1.3	0	13	0.7	0.59	0	4	0.07	0.03	0.044	0	0	1.9	0
RW075		2023-08-06	2023-08-06	00:00:00	Dinner/supper	59	Carrots, raw RTboiled	5			30	Gram	30	10	0.2	0.1	1.4	1	27	0	10	0.2	0.03	0	1828	0.01	0.01	0.071	0	0	0.1	169
RW075		2023-08-06	2023-08-06	00:00:00	Lunch	93	Tomato red ripe, raw RTboiled	7			61	Gram	61	14	0.7	0.1	2.1	0.9	57	0	9	0.4	0.13	0	306	0.04	0.02	0.04	0	16	0.4	25
RW334		2023-07-28	2023-07-28	00:00:00	Other	4	Flour maize white, raw RTboiled	1			88	Gram	88	308	5.5	2.6	63.5	4.5	11.4	0	18	1.1	1.35	0	0	0.26	0.04	0.293	0	0	0.7	0
RW075		2023-08-06	2023-08-06	00:00:00	Lunch	69	Leaves amaranth,raw RTboiled	6			112	Gram	112	45	4.6	0.4	3.4	4.3	95.9	0	392	7.6	0.71	0	2883	0.04	0.2	0.212	0	45	0.7	240
RW075		2023-08-06	2023-08-06	00:00:00	Lunch	42	Beans Kidney red dry, boiled	4			127	Gram	127	149	10	1	19.7	10.3	84.2	0	46	2.7	1.22	0	3	0.11	0.06	0.152	0	0	0.8	0
RW075		2023-08-06	2023-08-06	00:00:00	Dinner/supper	72	Leaves cassava, raw RTboiled	6			220	Gram	220	202	16.7	2.4	20	17.4	158.6	0	623	11.4	2.71	0	7190	0.46	0.97	0.95	0	44	4.8	599
RW075		2023-08-06	2023-08-06	00:00:00	Dinner/supper	151	Water	999			245	Gram	245	0	0	0	0	0	245	0	2	0	0	0	0	0	0	0	0	0	0	0
RW075		2023-08-06	2023-08-06	00:00:00	Lunch	151	Water	999			274	Gram	274	0	0	0	0	0	274	0	3	0	0	0	0	0	0	0	0	0	0	0
RW075		2023-08-06	2023-08-06	00:00:00	Dinner/supper	151	Water	999			287	Gram	287	0	0	0	0	0	287	0	3	0	0	0	0	0	0	0	0	0	0	0
RW075		2023-08-06	2023-08-06	00:00:00	Lunch	24	Banana green, raw RTboiled	3			883	Gram	883	857	12.4	3.5	177.5	31.8	649.9	0	62	7.1	1.94	0	26	0.44	0.35	2.384	0	159	2.6	2
RW077		2023-07-18	2023-07-18	00:00:00	Lunch	163	salt iodized	999			2	Gram	2	0	0	0	0	0	0	0	1	0	0	0	0	0	0	0	0	0	0	0
RW077		2023-07-18	2023-07-18	00:00:00	Dinner/supper	82	Onion, raw RTboiled	999			4	Gram	4	1	0	0	0.3	0.1	3.6	0	1	0	0.01	0	0	0	0	0.003	0	0	0	0
RW077		2023-07-18	2023-07-18	00:00:00	Dinner/supper	163	salt iodized	999			4	Gram	4	0	0	0	0	0	0	0	2	0	0	0	0	0	0	0	0	0	0	0
RW077		2023-07-18	2023-07-18	00:00:00	Dinner/supper	138	Oil sunflower	999			5	Gram	5	45	0	5	0	0	0	0	0	0	0	0	0	0	0	0	0	0	0	0
RW077		2023-07-18	2023-07-18	00:00:00	Dinner/supper	70	Leaves amaranth,raw RTfried	6			69	Gram	69	28	2.8	0.3	2.1	2.6	59.1	0	254	5	0.46	0	1683	0.03	0.12	0.137	0	39	0.5	140
RW077		2023-07-18	2023-07-18	00:00:00	Dinner/supper	42	Beans Kidney red dry, boiled	4			72	Gram	72	84	5.7	0.6	11.2	5.8	47.7	0	26	1.5	0.69	0	1	0.06	0.04	0.086	0	0	0.4	0
RW077		2023-07-18	2023-07-18	00:00:00	Lunch	151	Water	999			84	Gram	84	0	0	0	0	0	84	0	1	0	0	0	0	0	0	0	0	0	0	0
RW077		2023-07-18	2023-07-18	00:00:00	Lunch	31	Potato sweet white, raw RTboiled	3			135	Gram	135	130	2	0.3	27.7	4.1	99.5	0	43	1.6	0.69	0	66	0.09	0.05	0.128	0	22	0.8	6
RW077		2023-07-18	2023-07-18	00:00:00	Lunch	42	Beans Kidney red dry, boiled	4			137	Gram	137	160	10.8	1.1	21.2	11.1	90.8	0	49	2.9	1.32	0	3	0.12	0.07	0.164	0	0	0.8	0
RW077		2023-07-18	2023-07-18	00:00:00	Lunch	28	Potato irish, raw RTboiled	3			239	Gram	239	191	3.6	0.2	41.6	4.1	186.9	0	14	2.4	0.84	0	0	0.14	0.1	0.273	0	24	2.9	0
RW077		2023-07-18	2023-07-18	00:00:00	Dinner/supper	28	Potato irish, raw RTboiled	3			632	Gram	632	506	9.5	0.6	110	10.7	494.2	0	38	6.3	2.21	0	0	0.38	0.25	0.721	0	63	7.6	0
RW078		2023-07-18	2023-07-18	00:00:00	Lunch	1025	Tea african recipe	26			1	Gram	1	1	0	0	0.1	0	0.9	0	1	0	0	0	0	0	0	0	0	0	0	0
RW078		2023-07-18	2023-07-18	00:00:00	Lunch	1025	Tea african recipe	26			1	Gram	1	1	0	0	0.1	0	0.9	0	1	0	0	0	0	0	0	0	0	0	0	0
RW078		2023-07-18	2023-07-18	00:00:00	Dinner/supper	66	Garlic fresh, raw RTboiled	999			1	Gram	1	2	0.1	0	0.2	0.1	0.6	0	0	0	0.01	0	0	0	0	0.006	0	0	0	0
RW078		2023-07-18	2023-07-18	00:00:00	Dinner/supper	1025	Tea african recipe	26			1	Gram	1	1	0	0	0.1	0	0.9	0	1	0	0	0	0	0	0	0	0	0	0	0
RW078		2023-07-18	2023-07-18	00:00:00	Lunch	163	salt iodized	999			2	Gram	2	0	0	0	0	0	0	0	1	0	0	0	0	0	0	0	0	0	0	0
RW078		2023-07-18	2023-07-18	00:00:00	Lunch	163	salt iodized	999			3	Gram	3	0	0	0	0	0	0	0	1	0	0	0	0	0	0	0	0	0	0	0
RW078		2023-07-18	2023-07-18	00:00:00	Dinner/supper	163	salt iodized	999			4	Gram	4	0	0	0	0	0	0	0	2	0	0	0	0	0	0	0	0	0	0	0
RW078		2023-07-18	2023-07-18	00:00:00	Lunch	138	Oil sunflower	999			5	Gram	5	45	0	5	0	0	0	0	0	0	0	0	0	0	0	0	0	0	0	0
RW078		2023-07-18	2023-07-18	00:00:00	Lunch	91	Tomato paste	999			5	Gram	5	4	0.2	0	0.7	0.2	3.8	0	2	0	0.04	0	105	0.01	0.01	0.011	0	1	0.1	9
RW078		2023-07-18	2023-07-18	00:00:00	Lunch	83	Onion, raw RTfried	999			6	Gram	6	2	0.1	0	0.4	0.1	5.4	0	2	0	0.02	0	0	0	0	0.004	0	1	0	0
RW078		2023-07-18	2023-07-18	00:00:00	Lunch	138	Oil sunflower	999			6	Gram	6	54	0	6	0	0	0	0	0	0	0	0	0	0	0	0	0	0	0	0
RW078		2023-07-18	2023-07-18	00:00:00	Dinner/supper	141	Oil vegetable	999			13	Gram	13	117	0	13	0	0	0	0	0	0	0	0	0	0	0	0	0	0	0	0
RW078		2023-07-18	2023-07-18	00:00:00	Dinner/supper	83	Onion, raw RTfried	999			14	Gram	14	5	0.2	0	1	0.3	12.5	0	4	0.1	0.04	0	0	0	0.01	0.01	0	1	0	0
RW078		2023-07-18	2023-07-18	00:00:00	Dinner/supper	103	Flour groundnut, raw RTboiled	21			18	Gram	18	104	4.7	8.4	1.7	1.8	1.1	0	11	0.6	0.5	0	4	0.06	0.02	0.037	0	0	1.6	0
RW078		2023-07-18	2023-07-18	00:00:00	Dinner/supper	119	Fish small indagara dry, raw RTboiled	20			24	Gram	24	80	14.3	2.5	0	0	2.7	0	670	1.7	3.84	32	0	0.07	0.12	0.151	13.68	0	4.2	32
RW078		2023-07-18	2023-07-18	00:00:00	Lunch	167	Sugar	999			27	Gram	27	108	0	0	27	0	0	0	0	0	0.01	0	0	0	0.01	0	0	0	0	0
RW078		2023-07-18	2023-07-18	00:00:00	Dinner/supper	167	Sugar	999			27	Gram	27	108	0	0	27	0	0	0	0	0	0.01	0	0	0	0.01	0	0	0	0	0
RW078		2023-07-18	2023-07-18	00:00:00	Dinner/supper	59	Carrots, raw RTboiled	5			35	Gram	35	11	0.3	0.1	1.7	1.2	31.5	0	11	0.2	0.04	0	2133	0.01	0.01	0.083	0	0	0.1	197
RW078		2023-07-18	2023-07-18	00:00:00	Lunch	93	Tomato red ripe, raw RTboiled	7			39	Gram	39	9	0.4	0.1	1.3	0.5	36.4	0	5	0.3	0.09	0	195	0.02	0.02	0.026	0	11	0.2	16
RW078		2023-07-18	2023-07-18	00:00:00	Dinner/supper	93	Tomato red ripe, raw RTboiled	7			42	Gram	42	10	0.5	0.1	1.4	0.6	39.2	0	6	0.3	0.09	0	210	0.03	0.02	0.028	0	11	0.3	18
RW078		2023-07-18	2023-07-18	00:00:00	Lunch	64	Eggplant white, raw RTboiled	7			77	Gram	77	25	1	0.3	3	3.1	69.1	0	8	0.8	0.17	0	91	0.05	0.08	0.042	0	2	0.4	8
RW078		2023-07-18	2023-07-18	00:00:00	Lunch	42	Beans Kidney red dry, boiled	4			88	Gram	88	103	7	0.7	13.6	7.1	58.3	0	32	1.8	0.84	0	2	0.08	0.04	0.106	0	0	0.5	0
RW078		2023-07-18	2023-07-18	00:00:00	Geen specifiek maaltijdmoment	96	Avocado, raw	10			123	Gram	123	192	2	18.2	2.6	4.9	93.6	0	17	1.6	0.44	0	25	0.06	0.18	0.271	0	22	2.2	2
RW078		2023-07-18	2023-07-18	00:00:00	Dinner/supper	96	Avocado, raw	10			133	Gram	133	207	2.1	19.7	2.8	5.3	101.2	0	19	1.7	0.48	0	27	0.07	0.2	0.293	0	24	2.4	2
RW078		2023-07-18	2023-07-18	00:00:00	Lunch	151	Water	999			165	Gram	165	0	0	0	0	0	165	0	2	0	0	0	0	0	0	0	0	0	0	0
RW108		2023-07-17	2023-07-17	00:00:00	Dinner/supper	22	Rice white, raw RTboiled	1			90	Gram	90	318	6.8	0.9	70.3	0.6	11	0	18	0.7	1.13	0	0	0.05	0.09	0.089	0	0	0.9	0
RW078		2023-07-18	2023-07-18	00:00:00	Dinner/supper	24	Banana green, raw RTboiled	3			220	Gram	220	213	3.1	0.9	44.2	7.9	161.9	0	15	1.8	0.48	0	7	0.11	0.09	0.594	0	40	0.7	1
RW078		2023-07-18	2023-07-18	00:00:00	Dinner/supper	28	Potato irish, raw RTboiled	3			267	Gram	267	214	4	0.3	46.5	4.5	208.8	0	16	2.7	0.93	0	0	0.16	0.11	0.304	0	27	3.2	0
RW078		2023-07-18	2023-07-18	00:00:00	Dinner/supper	151	Water	999			327	Gram	327	0	0	0	0	0	327	0	3	0	0	0	0	0	0	0	0	0	0	0
RW078		2023-07-18	2023-07-18	00:00:00	Lunch	151	Water	999			330	Gram	330	0	0	0	0	0	330	0	3	0	0	0	0	0	0	0	0	0	0	0
RW078		2023-07-18	2023-07-18	00:00:00	Dinner/supper	151	Water	999			416	Gram	416	0	0	0	0	0	416	0	4	0	0	0	0	0	0	0	0	0	0	0
RW078		2023-07-18	2023-07-18	00:00:00	Lunch	151	Water	999			422	Gram	422	0	0	0	0	0	422	0	4	0	0	0	0	0	0	0	0	0	0	0
RW080		2023-07-21	2023-07-21	00:00:00	Breakfast	163	salt iodized	999			0	Gram	0	0	0	0	0	0	0	0	0	0	0	0	0	0	0	0	0	0	0	0
RW080		2023-07-21	2023-07-21	00:00:00	Breakfast	83	Onion, raw RTfried	999			0	Gram	0	0	0	0	0	0	0	0	0	0	0	0	0	0	0	0	0	0	0	0
RW080		2023-07-21	2023-07-21	00:00:00	Breakfast	163	salt iodized	999			0	Gram	0	0	0	0	0	0	0	0	0	0	0	0	0	0	0	0	0	0	0	0
RW080		2023-07-21	2023-07-21	00:00:00	Dinner/supper	166	Spices mixture	999			0	Gram	0	0	0	0	0	0	0	0	0	0	0	0	0	0	0	0	0	0	0	0
RW080		2023-07-21	2023-07-21	00:00:00	Breakfast	138	Oil sunflower	999			1	Gram	1	9	0	1	0	0	0	0	0	0	0	0	0	0	0	0	0	0	0	0
RW080		2023-07-21	2023-07-21	00:00:00	Dinner/supper	163	salt iodized	999			1	Gram	1	0	0	0	0	0	0	0	0	0	0	0	0	0	0	0	0	0	0	0
RW080		2023-07-21	2023-07-21	00:00:00	Dinner/supper	154	Bouillon cube	999			1	Gram	1	3	0.2	0.1	0.2	0	0	0	2	0	0	0	0	0	0	0.001	0	0	0	0
RW080		2023-07-21	2023-07-21	00:00:00	Dinner/supper	83	Onion, raw RTfried	999			1	Gram	1	0	0	0	0.1	0	0.9	0	0	0	0	0	0	0	0	0.001	0	0	0	0
RW080		2023-07-21	2023-07-21	00:00:00	Dinner/supper	163	salt iodized	999			1	Gram	1	0	0	0	0	0	0	0	0	0	0	0	0	0	0	0	0	0	0	0
RW080		2023-07-21	2023-07-21	00:00:00	Lunch	163	salt iodized	999			5	Gram	5	0	0	0	0	0	0	0	2	0	0	0	0	0	0	0	0	0	0	0
RW080		2023-07-21	2023-07-21	00:00:00	Dinner/supper	138	Oil sunflower	999			7	Gram	7	63	0	7	0	0	0	0	0	0	0	0	0	0	0	0	0	0	0	0
RW080		2023-07-21	2023-07-21	00:00:00	Lunch	119	Fish small indagara dry, raw RTboiled	20			10	Gram	10	33	6	1.1	0	0	1.1	0	279	0.7	1.6	13	0	0.03	0.05	0.063	5.7	0	1.7	13
RW080		2023-07-21	2023-07-21	00:00:00	Lunch	138	Oil sunflower	999			12	Gram	12	108	0	12	0	0	0	0	0	0	0	0	0	0	0	0	0	0	0	0
RW080		2023-07-21	2023-07-21	00:00:00	Lunch	83	Onion, raw RTfried	999			37	Gram	37	14	0.4	0	2.6	0.7	33	0	9	0.3	0.1	0	0	0.01	0.01	0.027	0	3	0.1	0
RW080		2023-07-21	2023-07-21	00:00:00	Dinner/supper	59	Carrots, raw RTboiled	5			46	Gram	46	15	0.4	0.1	2.2	1.6	41.4	0	15	0.2	0.05	0	2803	0.01	0.01	0.11	0	0	0.1	259
RW080		2023-07-21	2023-07-21	00:00:00	Dinner/supper	70	Leaves amaranth,raw RTfried	6			51	Gram	51	20	2.1	0.2	1.5	1.9	43.7	0	188	3.7	0.34	0	1244	0.03	0.09	0.102	0	29	0.4	104
RW080		2023-07-21	2023-07-21	00:00:00	Dinner/supper	94	Tomato red ripe, raw RTfried	7			52	Gram	52	12	0.6	0.1	1.8	0.7	48.6	0	7	0.4	0.11	0	246	0.03	0.02	0.034	0	14	0.3	21
RW080		2023-07-21	2023-07-21	00:00:00	Breakfast	151	Water	999			61	Gram	61	0	0	0	0	0	61	0	1	0	0	0	0	0	0	0	0	0	0	0
RW080		2023-07-21	2023-07-21	00:00:00	Breakfast	42	Beans Kidney red dry, boiled	4			62	Gram	62	73	4.9	0.5	9.6	5	41.1	0	22	1.3	0.6	0	1	0.06	0.03	0.074	0	0	0.4	0
RW238		2023-07-23	2023-07-23	00:00:00	Dinner/supper	22	Rice white, raw RTboiled	1			90	Gram	90	318	6.8	0.9	70.3	0.6	11	0	18	0.7	1.13	0	0	0.05	0.09	0.089	0	0	0.9	0
RW080		2023-07-21	2023-07-21	00:00:00	Dinner/supper	151	Water	999			120	Gram	120	0	0	0	0	0	120	0	1	0	0	0	0	0	0	0	0	0	0	0
RW080		2023-07-21	2023-07-21	00:00:00	Dinner/supper	42	Beans Kidney red dry, boiled	4			125	Gram	125	146	9.9	1	19.4	10.1	82.9	0	45	2.6	1.2	0	3	0.11	0.06	0.15	0	0	0.8	0
RW080		2023-07-21	2023-07-21	00:00:00	Dinner/supper	151	Water	999			132	Gram	132	0	0	0	0	0	132	0	1	0	0	0	0	0	0	0	0	0	0	0
RW080		2023-07-21	2023-07-21	00:00:00	Breakfast	151	Water	999			204	Gram	204	0	0	0	0	0	204	0	2	0	0	0	0	0	0	0	0	0	0	0
RW080		2023-07-21	2023-07-21	00:00:00	Lunch	42	Beans Kidney red dry, boiled	4			237	Gram	237	277	18.7	1.9	36.7	19.2	157.1	0	85	5	2.28	0	5	0.21	0.12	0.284	0	0	1.4	0
RW080		2023-07-21	2023-07-21	00:00:00	Dinner/supper	28	Potato irish, raw RTboiled	3			244	Gram	244	195	3.7	0.2	42.5	4.1	190.8	0	15	2.4	0.85	0	0	0.15	0.1	0.278	0	24	2.9	0
RW080		2023-07-21	2023-07-21	00:00:00	Lunch	151	Water	999			389	Gram	389	0	0	0	0	0	389	0	4	0	0	0	0	0	0	0	0	0	0	0
RW080		2023-07-21	2023-07-21	00:00:00	Lunch	28	Potato irish, raw RTboiled	3			592	Gram	592	474	8.9	0.6	103	10.1	462.9	0	36	5.9	2.07	0	0	0.36	0.24	0.675	0	59	7.1	0
RW080		2023-07-21	2023-07-21	00:00:00	Geen specifiek maaltijdmoment	168	Sugarcane, raw	999			839	Gram	839	310	0.8	1.7	71.3	5	756.8	0	84	9.2	1.17	0	84	0.25	0.34	0	0	59	0.8	7
RW081		2023-07-18	2023-07-18	00:00:00	Lunch	162	salt black	999			0	Gram	0	0	0	0	0	0	0	0	0	0	0	0	0	0	0	0	0	0	0	0
RW081		2023-07-18	2023-07-18	00:00:00	Lunch	162	salt black	999			0	Gram	0	0	0	0	0	0	0	0	0	0	0	0	0	0	0	0	0	0	0	0
RW081		2023-07-18	2023-07-18	00:00:00	Lunch	79	Onion spring, raw RTfried	999			1	Gram	1	0	0	0	0	0	0.9	0	0	0	0	0	6	0	0	0	0	0	0	1
RW081		2023-07-18	2023-07-18	00:00:00	Dinner/supper	79	Onion spring, raw RTfried	999			1	Gram	1	0	0	0	0	0	0.9	0	0	0	0	0	6	0	0	0	0	0	0	1
RW081		2023-07-18	2023-07-18	00:00:00	Dinner/supper	163	salt iodized	999			2	Gram	2	0	0	0	0	0	0	0	1	0	0	0	0	0	0	0	0	0	0	0
RW081		2023-07-18	2023-07-18	00:00:00	Dinner/supper	163	salt iodized	999			5	Gram	5	0	0	0	0	0	0	0	2	0	0	0	0	0	0	0	0	0	0	0
RW081		2023-07-18	2023-07-18	00:00:00	Lunch	163	salt iodized	999			8	Gram	8	0	0	0	0	0	0	0	4	0	0	0	0	0	0	0	0	0	0	0
RW081		2023-07-18	2023-07-18	00:00:00	Dinner/supper	132	Oil palm refined	999			11	Gram	11	99	0	11	0	0	0	0	0	0	0	0	0	0	0	0	0	0	0	0
RW081		2023-07-18	2023-07-18	00:00:00	Lunch	132	Oil palm refined	999			15	Gram	15	135	0	15	0	0	0	0	0	0	0	0	0	0	0	0	0	0	0	0
RW260		2023-07-25	2023-07-25	00:00:00	Breakfast	2002	Porridge flour mix2, RTboiled	2			41	Gram	41	150	6.2	2.9	23	3.6	4.6	0	25	1.8	0.87	0	7	0.14	0.05	0.101	0	0	0.9	1
RW081		2023-07-18	2023-07-18	00:00:00	Dinner/supper	42	Beans Kidney red dry, boiled	4			98	Gram	98	115	7.7	0.8	15.2	7.9	65	0	35	2.1	0.94	0	2	0.09	0.05	0.118	0	0	0.6	0
RW347		2023-07-28	2023-07-28	00:00:00	Lunch	22	Rice white, raw RTboiled	1			90	Gram	90	318	6.8	0.9	70.3	0.6	11	0	18	0.7	1.13	0	0	0.05	0.09	0.089	0	0	0.9	0
RW081		2023-07-18	2023-07-18	00:00:00	Lunch	74	Leaves pumpkin, raw RTboiled	6			144	Gram	144	46	5.9	0.3	3.5	3.3	127.6	0	524	3	1.24	0	1846	0.1	0.12	0.22	0	10	1.2	154
RW081		2023-07-18	2023-07-18	00:00:00	Lunch	42	Beans Kidney red dry, boiled	4			145	Gram	145	170	11.5	1.2	22.5	11.7	96.1	0	52	3	1.39	0	3	0.13	0.07	0.174	0	0	0.9	0
RW081		2023-07-18	2023-07-18	00:00:00	Dinner/supper	58	Cabbage white, raw RTfried	7			237	Gram	237	62	3.8	0.2	8.5	5.2	217.3	0	102	2.8	0.38	0	9	0.07	0.09	0.277	0	109	0.7	1
RW081		2023-07-18	2023-07-18	00:00:00	Lunch	151	Water	999			448	Gram	448	0	0	0	0	0	448	0	4	0	0	0	0	0	0	0	0	0	0	0
RW081		2023-07-18	2023-07-18	00:00:00	Dinner/supper	151	Water	999			568	Gram	568	0	0	0	0	0	568	0	6	0	0	0	0	0	0	0	0	0	0	0
RW081		2023-07-18	2023-07-18	00:00:00	Geen specifiek maaltijdmoment	1022	Potato irish stew recipe	3			608	Gram	608	523	14	7.3	93	15.8	459.6	0	67	6.7	3.34	0	948	0.43	0.24	0.663	0	55	6.7	79
RW081		2023-07-18	2023-07-18	00:00:00	Lunch	28	Potato irish, raw RTboiled	3			727	Gram	727	582	10.9	0.7	126.5	12.4	568.5	0	44	7.3	2.54	0	0	0.44	0.29	0.829	0	73	8.7	0
RW083		2023-07-16	2023-07-16	00:00:00	Lunch	151	Water	999			0	Gram	0	0	0	0	0	0	0	0	0	0	0	0	0	0	0	0	0	0	0	0
RW083		2023-07-16	2023-07-16	00:00:00	Lunch	141	Oil vegetable	999			1	Gram	1	9	0	1	0	0	0	0	0	0	0	0	0	0	0	0	0	0	0	0
RW083		2023-07-16	2023-07-16	00:00:00	Dinner/supper	163	salt iodized	999			1	Gram	1	0	0	0	0	0	0	0	0	0	0	0	0	0	0	0	0	0	0	0
RW083		2023-07-16	2023-07-16	00:00:00	Lunch	163	salt iodized	999			2	Gram	2	0	0	0	0	0	0	0	1	0	0	0	0	0	0	0	0	0	0	0
RW083		2023-07-16	2023-07-16	00:00:00	Dinner/supper	103	Flour groundnut, raw RTboiled	21			3	Gram	3	17	0.8	1.4	0.3	0.3	0.2	0	2	0.1	0.08	0	1	0.01	0	0.006	0	0	0.3	0
RW083		2023-07-16	2023-07-16	00:00:00	Dinner/supper	83	Onion, raw RTfried	999			8	Gram	8	3	0.1	0	0.6	0.1	7.1	0	2	0.1	0.02	0	0	0	0	0.006	0	1	0	0
RW083		2023-07-16	2023-07-16	00:00:00	Dinner/supper	141	Oil vegetable	999			8	Gram	8	72	0	8	0	0	0	0	0	0	0	0	0	0	0	0	0	0	0	0
RW083		2023-07-16	2023-07-16	00:00:00	Lunch	82	Onion, raw RTboiled	999			12	Gram	12	4	0.1	0	0.9	0.2	10.7	0	3	0.1	0.03	0	0	0	0	0.009	0	1	0	0
RW083		2023-07-16	2023-07-16	00:00:00	Dinner/supper	163	salt iodized	999			12	Gram	12	0	0	0	0	0	0.1	0	5	0	0	0	0	0	0	0	0	0	0	0
RW083		2023-07-16	2023-07-16	00:00:00	Dinner/supper	93	Tomato red ripe, raw RTboiled	7			53	Gram	53	12	0.6	0.1	1.8	0.7	49.5	0	7	0.4	0.12	0	266	0.03	0.02	0.035	0	14	0.3	22
RW083		2023-07-16	2023-07-16	00:00:00	Lunch	42	Beans Kidney red dry, boiled	4			78	Gram	78	91	6.2	0.6	12.1	6.3	51.7	0	28	1.6	0.75	0	2	0.07	0.04	0.094	0	0	0.5	0
RW083		2023-07-16	2023-07-16	00:00:00	Dinner/supper	42	Beans Kidney red dry, boiled	4			116	Gram	116	136	9.2	0.9	18	9.4	76.9	0	42	2.4	1.11	0	2	0.1	0.06	0.139	0	0	0.7	0
RW083		2023-07-16	2023-07-16	00:00:00	Lunch	73	Leaves chayote, raw RTboiled	6			138	Gram	138	19	0	0.3	2.9	2.8	-1.4	0	97	1.4	0.26	0	0	0.04	0.08	0.137	0	21	0.6	0
RW083		2023-07-16	2023-07-16	00:00:00	Dinner/supper	151	Water	999			167	Gram	167	0	0	0	0	0	167	0	2	0	0	0	0	0	0	0	0	0	0	0
RW083		2023-07-16	2023-07-16	00:00:00	Dinner/supper	151	Water	999			195	Gram	195	0	0	0	0	0	195	0	2	0	0	0	0	0	0	0	0	0	0	0
RW083		2023-07-16	2023-07-16	00:00:00	Lunch	151	Water	999			342	Gram	342	0	0	0	0	0	342	0	3	0	0	0	0	0	0	0	0	0	0	0
RW083		2023-07-16	2023-07-16	00:00:00	Dinner/supper	28	Potato irish, raw RTboiled	3			400	Gram	400	320	6	0.4	69.6	6.8	312.8	0	24	4	1.4	0	0	0.24	0.16	0.456	0	40	4.8	0
RW083		2023-07-16	2023-07-16	00:00:00	Geen specifiek maaltijdmoment	151	Water	999			539	Gram	539	0	0	0	0	0	539	0	5	0	0	0	0	0	0	0	0	0	0	0
RW083		2023-07-16	2023-07-16	00:00:00	Geen specifiek maaltijdmoment	151	Water	999			540	Gram	540	0	0	0	0	0	540	0	5	0	0	0	0	0	0	0	0	0	0	0
RW083		2023-07-16	2023-07-16	00:00:00	Lunch	1024	Sorghum drink wo alcohol	999			547	Gram	547	580	18.1	6	102.8	20.2	534.4	0	33	10.9	2.84	0	11	0.33	0.16	0.109	0	0	4.9	1
RW083		2023-07-16	2023-07-16	00:00:00	Lunch	28	Potato irish, raw RTboiled	3			553	Gram	553	442	8.3	0.6	96.2	9.4	432.4	0	33	5.5	1.94	0	0	0.33	0.22	0.63	0	55	6.6	0
RW083		2023-07-16	2023-07-16	00:00:00	Dinner/supper	57	Cabbage white, raw RTboiled	7			593	Gram	593	154	9.5	0.6	21.3	13	543.8	0	243	6.5	0.89	0	24	0.18	0.24	0.694	0	255	1.8	2
RW084		2023-07-16	2023-07-16	00:00:00	Lunch	79	Onion spring, raw RTfried	999			1	Gram	1	0	0	0	0	0	0.9	0	0	0	0	0	6	0	0	0	0	0	0	1
RW084		2023-07-16	2023-07-16	00:00:00	Dinner/supper	79	Onion spring, raw RTfried	999			1	Gram	1	0	0	0	0	0	0.9	0	0	0	0	0	6	0	0	0	0	0	0	1
RW084		2023-07-16	2023-07-16	00:00:00	Lunch	163	salt iodized	999			5	Gram	5	0	0	0	0	0	0	0	2	0	0	0	0	0	0	0	0	0	0	0
RW084		2023-07-16	2023-07-16	00:00:00	Dinner/supper	163	salt iodized	999			6	Gram	6	0	0	0	0	0	0	0	3	0	0	0	0	0	0	0	0	0	0	0
RW084		2023-07-16	2023-07-16	00:00:00	Lunch	138	Oil sunflower	999			7	Gram	7	63	0	7	0	0	0	0	0	0	0	0	0	0	0	0	0	0	0	0
RW084		2023-07-16	2023-07-16	00:00:00	Dinner/supper	163	salt iodized	999			9	Gram	9	0	0	0	0	0	0	0	4	0	0	0	0	0	0	0	0	0	0	0
RW084		2023-07-16	2023-07-16	00:00:00	Dinner/supper	138	Oil sunflower	999			13	Gram	13	117	0	13	0	0	0	0	0	0	0	0	0	0	0	0	0	0	0	0
RW084		2023-07-16	2023-07-16	00:00:00	Dinner/supper	104	Flour groundnut, raw RTfried	21			19	Gram	19	110	4.9	8.8	1.8	1.9	1.2	0	12	0.7	0.53	0	4	0.06	0.02	0.039	0	0	1.7	0
RW084		2023-07-16	2023-07-16	00:00:00	Lunch	35	Beans white dry, boiled	4			71	Gram	71	87	5.8	0.6	12.1	5	46.4	0	29	2.1	0.79	0	0	0.16	0.02	0.078	0	0	0.3	0
RW084		2023-07-16	2023-07-16	00:00:00	Lunch	93	Tomato red ripe, raw RTboiled	7			82	Gram	82	19	0.9	0.2	2.8	1.1	76.6	0	11	0.6	0.18	0	411	0.05	0.03	0.054	0	22	0.5	34
RW084		2023-07-16	2023-07-16	00:00:00	Dinner/supper	94	Tomato red ripe, raw RTfried	7			91	Gram	91	21	1	0.2	3.1	1.3	85	0	13	0.6	0.2	0	431	0.05	0.04	0.06	0	25	0.5	36
RW084		2023-07-16	2023-07-16	00:00:00	Geen specifiek maaltijdmoment	99	Orange, raw	9			98	Gram	98	44	0.7	0.4	8.5	1.7	86.2	0	28	0.2	0.08	0	96	0.02	0.03	0.049	0	45	0.2	8
RW084		2023-07-16	2023-07-16	00:00:00	Dinner/supper	151	Water	999			100	Gram	100	0	0	0	0	0	100	0	1	0	0	0	0	0	0	0	0	0	0	0
RW314		2023-07-27	2023-07-27	00:00:00	Lunch	22	Rice white, raw RTboiled	1			92	Gram	92	325	7	0.9	71.9	0.6	11.2	0	18	0.7	1.15	0	0	0.05	0.09	0.091	0	0	0.9	0
RW084		2023-07-16	2023-07-16	00:00:00	Lunch	57	Cabbage white, raw RTboiled	7			204	Gram	204	53	3.3	0.2	7.3	4.5	187.1	0	84	2.2	0.31	0	8	0.06	0.08	0.239	0	88	0.6	1
RW084		2023-07-16	2023-07-16	00:00:00	Lunch	151	Water	999			269	Gram	269	0	0	0	0	0	269	0	3	0	0	0	0	0	0	0	0	0	0	0
RW084		2023-07-16	2023-07-16	00:00:00	Dinner/supper	62	Chayote, raw RTfried	7			369	Gram	369	66	2.6	0.4	9.6	8.1	346.9	0	41	1.5	0.33	0	0	0.07	0.07	0.033	0	22	1.1	0
RW084		2023-07-16	2023-07-16	00:00:00	Lunch	28	Potato irish, raw RTboiled	3			438	Gram	438	350	6.6	0.4	76.2	7.4	342.5	0	26	4.4	1.53	0	0	0.26	0.18	0.499	0	44	5.3	0
RW084		2023-07-16	2023-07-16	00:00:00	Dinner/supper	151	Water	999			596	Gram	596	0	0	0	0	0	596	0	6	0	0	0	0	0	0	0	0	0	0	0
RW084		2023-07-16	2023-07-16	00:00:00	Geen specifiek maaltijdmoment	143	Beer banana	999			717	Gram	717	459	0	0	26.5	1.4	-7.2	50.2	36	0	0	0	0	0.07	0.22	0.359	0.14	0	3.6	0
RW084		2023-07-16	2023-07-16	00:00:00	Geen specifiek maaltijdmoment	1024	Sorghum drink wo alcohol	999			957	Gram	957	1014	31.6	10.5	179.9	35.4	935	0	57	19.1	4.98	0	19	0.57	0.29	0.191	0	0	8.6	2
RW085		2023-08-06	2023-08-06	00:00:00	Lunch	79	Onion spring, raw RTfried	999			2	Gram	2	1	0	0	0.1	0	1.8	0	1	0	0.01	0	12	0	0	0.001	0	0	0	1
RW085		2023-08-06	2023-08-06	00:00:00	Dinner/supper	132	Oil palm refined	999			2	Gram	2	18	0	2	0	0	0	0	0	0	0	0	0	0	0	0	0	0	0	0
RW085		2023-08-06	2023-08-06	00:00:00	Lunch	91	Tomato paste	999			4	Gram	4	3	0.1	0	0.5	0.2	3	0	1	0	0.03	0	84	0.01	0.01	0.009	0	1	0.1	7
RW085		2023-08-06	2023-08-06	00:00:00	Lunch	163	salt iodized	999			4	Gram	4	0	0	0	0	0	0	0	2	0	0	0	0	0	0	0	0	0	0	0
RW085		2023-08-06	2023-08-06	00:00:00	Lunch	132	Oil palm refined	999			5	Gram	5	45	0	5	0	0	0	0	0	0	0	0	0	0	0	0	0	0	0	0
RW085		2023-08-06	2023-08-06	00:00:00	Dinner/supper	163	salt iodized	999			5	Gram	5	0	0	0	0	0	0	0	2	0	0	0	0	0	0	0	0	0	0	0
RW085		2023-08-06	2023-08-06	00:00:00	Dinner/supper	83	Onion, raw RTfried	999			7	Gram	7	3	0.1	0	0.5	0.1	6.3	0	2	0	0.02	0	0	0	0	0.005	0	1	0	0
RW085		2023-08-06	2023-08-06	00:00:00	Dinner/supper	103	Flour groundnut, raw RTboiled	21			17	Gram	17	98	4.4	7.9	1.6	1.7	1.1	0	11	0.6	0.48	0	4	0.05	0.02	0.035	0	0	1.5	0
RW085		2023-08-06	2023-08-06	00:00:00	Breakfast	167	Sugar	999			30	Gram	30	120	0	0	30	0	0	0	0	0	0.01	0	0	0	0.01	0	0	0	0	0
RW085		2023-08-06	2023-08-06	00:00:00	Dinner/supper	93	Tomato red ripe, raw RTboiled	7			53	Gram	53	12	0.6	0.1	1.8	0.7	49.5	0	7	0.4	0.12	0	266	0.03	0.02	0.035	0	14	0.3	22
RW085		2023-08-06	2023-08-06	00:00:00	Dinner/supper	42	Beans Kidney red dry, boiled	4			75	Gram	75	88	5.9	0.6	11.6	6.1	49.7	0	27	1.6	0.72	0	2	0.07	0.04	0.09	0	0	0.5	0
RW490		2023-08-05	2023-08-05	00:00:00	Breakfast	1020	Porridge mix, RTboiled	2			41	Gram	41	39	0.8	0.4	7.9	0.4	32.4	0	5	0.2	0.1	1	1	0.02	0.01	0.015	0.01	0	0.1	1
RW085		2023-08-06	2023-08-06	00:00:00	Lunch	42	Beans Kidney red dry, boiled	4			215	Gram	215	252	17	1.7	33.3	17.4	142.5	0	77	4.5	2.06	0	4	0.19	0.11	0.258	0	0	1.3	0
RW085		2023-08-06	2023-08-06	00:00:00	Lunch	57	Cabbage white, raw RTboiled	7			218	Gram	218	57	3.5	0.2	7.8	4.8	199.9	0	89	2.4	0.33	0	9	0.07	0.09	0.255	0	94	0.7	1
RW085		2023-08-06	2023-08-06	00:00:00	Breakfast	151	Water	999			395	Gram	395	0	0	0	0	0	395	0	4	0	0	0	0	0	0	0	0	0	0	0
RW085		2023-08-06	2023-08-06	00:00:00	Lunch	151	Water	999			398	Gram	398	0	0	0	0	0	398	0	4	0	0	0	0	0	0	0	0	0	0	0
RW085		2023-08-06	2023-08-06	00:00:00	Dinner/supper	24	Banana green, raw RTboiled	3			424	Gram	424	411	5.9	1.7	85.2	15.3	312.1	0	30	3.4	0.93	0	13	0.21	0.17	1.145	0	76	1.3	1
RW085		2023-08-06	2023-08-06	00:00:00	Dinner/supper	151	Water	999			426	Gram	426	0	0	0	0	0	426	0	4	0	0	0	0	0	0	0	0	0	0	0
RW085		2023-08-06	2023-08-06	00:00:00	Dinner/supper	28	Potato irish, raw RTboiled	3			667	Gram	667	534	10	0.7	116.1	11.3	521.6	0	40	6.7	2.33	0	0	0.4	0.27	0.76	0	67	8	0
RW085		2023-08-06	2023-08-06	00:00:00	Lunch	28	Potato irish, raw RTboiled	3			785	Gram	785	628	11.8	0.8	136.6	13.3	613.9	0	47	7.9	2.75	0	0	0.47	0.31	0.895	0	79	9.4	0
RW086		2023-07-16	2023-07-16	00:00:00	Lunch	83	Onion, raw RTfried	999			6	Gram	6	2	0.1	0	0.4	0.1	5.4	0	2	0	0.02	0	0	0	0	0.004	0	1	0	0
RW086		2023-07-16	2023-07-16	00:00:00	Lunch	163	salt iodized	999			6	Gram	6	0	0	0	0	0	0	0	3	0	0	0	0	0	0	0	0	0	0	0
RW086		2023-07-16	2023-07-16	00:00:00	Lunch	163	salt iodized	999			7	Gram	7	0	0	0	0	0	0	0	3	0	0	0	0	0	0	0	0	0	0	0
RW086		2023-07-16	2023-07-16	00:00:00	Lunch	163	salt iodized	999			8	Gram	8	0	0	0	0	0	0	0	4	0	0	0	0	0	0	0	0	0	0	0
RW086		2023-07-16	2023-07-16	00:00:00	Lunch	87	Pepper green sweet, raw RTfried	7			9	Gram	9	2	0.1	0	0.3	0.2	8.4	0	1	0	0.02	0	25	0	0	0.012	0	9	0	2
RW086		2023-07-16	2023-07-16	00:00:00	Lunch	138	Oil sunflower	999			31	Gram	31	279	0	31	0	0	0	0	0	0	0	0	0	0	0	0	0	0	0	0
RW086		2023-07-16	2023-07-16	00:00:00	Lunch	93	Tomato red ripe, raw RTboiled	7			79	Gram	79	18	0.9	0.2	2.7	1.1	73.8	0	11	0.6	0.17	0	396	0.05	0.03	0.052	0	21	0.5	33
RW086		2023-07-16	2023-07-16	00:00:00	Lunch	94	Tomato red ripe, raw RTfried	7			97	Gram	97	22	1.1	0.2	3.3	1.4	90.6	0	14	0.7	0.21	0	460	0.06	0.04	0.064	0	26	0.6	38
RW086		2023-07-16	2023-07-16	00:00:00	Lunch	93	Tomato red ripe, raw RTboiled	7			104	Gram	104	24	1.1	0.2	3.5	1.5	97.1	0	15	0.7	0.23	0	521	0.06	0.04	0.069	0	28	0.6	43
RW086		2023-07-16	2023-07-16	00:00:00	Lunch	63	Eggplant green, raw RTboiled	7			140	Gram	140	38	1.7	0.4	3.9	5.6	127.1	0	24	0.6	0.28	0	183	0.06	0.07	0.088	0	3	1.3	15
RW012		2023-07-13	2023-07-13	00:00:00	Lunch	19	Pasta macaroni plain, raw RTboiled	1			93	Gram	93	344	12.7	1.4	68.6	3.1	6.6	0	19	1.3	0.56	0	0	0.05	0.02	0.097	0	0	0.7	0
RW086		2023-07-16	2023-07-16	00:00:00	Lunch	24	Banana green, raw RTboiled	3			237	Gram	237	230	3.3	0.9	47.6	8.5	174.4	0	17	1.9	0.52	0	7	0.12	0.09	0.64	0	43	0.7	1
RW086		2023-07-16	2023-07-16	00:00:00	Lunch	69	Leaves amaranth,raw RTboiled	6			245	Gram	245	98	10	1	7.4	9.3	209.7	0	858	16.7	1.54	0	6306	0.1	0.44	0.463	0	98	1.5	526
RW086		2023-07-16	2023-07-16	00:00:00	Lunch	151	Water	999			314	Gram	314	0	0	0	0	0	314	0	3	0	0	0	0	0	0	0	0	0	0	0
RW086		2023-07-16	2023-07-16	00:00:00	Dinner/supper	42	Beans Kidney red dry, boiled	4			552	Gram	552	646	43.6	4.4	85.6	44.7	366	0	199	11.6	5.3	0	11	0.5	0.28	0.662	0	0	3.3	1
RW086		2023-07-16	2023-07-16	00:00:00	Lunch	29	Potato irish, raw RTfried	3	24		644	Gram	644	515	9.7	0.6	112.1	10.9	503.6	0	39	6.4	2.38	0	0	0.39	0.26	0.734	0	71	7.7	0
RW086		2023-07-16	2023-07-16	00:00:00	Lunch	151	Water	999			656	Gram	656	0	0	0	0	0	656	0	7	0	0	0	0	0	0	0	0	0	0	0
RW086		2023-07-16	2023-07-16	00:00:00	Lunch	35	Beans white dry, boiled	4			702	Gram	702	863	57.6	6.3	119.3	49.8	458.4	0	288	20.4	7.79	0	0	1.54	0.21	0.772	0	0	2.8	0
RW086		2023-07-16	2023-07-16	00:00:00	Lunch	151	Water	999			702	Gram	702	0	0	0	0	0	702	0	7	0	0	0	0	0	0	0	0	0	0	0
RW087		2023-07-16	2023-07-16	00:00:00	Lunch	67	Garlic fresh, raw RTfried	999			0	Gram	0	0	0	0	0	0	0	0	0	0	0	0	0	0	0	0	0	0	0	0
RW087		2023-07-16	2023-07-16	00:00:00	Lunch	86	Pepper green sweet, raw RTboiled	7			0	Gram	0	0	0	0	0	0	0	0	0	0	0	0	0	0	0	0	0	0	0	0
RW087		2023-07-16	2023-07-16	00:00:00	Lunch	141	Oil vegetable	999			0	Gram	0	0	0	0	0	0	0	0	0	0	0	0	0	0	0	0	0	0	0	0
RW087		2023-07-16	2023-07-16	00:00:00	Lunch	163	salt iodized	999			1	Gram	1	0	0	0	0	0	0	0	0	0	0	0	0	0	0	0	0	0	0	0
RW087		2023-07-16	2023-07-16	00:00:00	Dinner/supper	163	salt iodized	999			1	Gram	1	0	0	0	0	0	0	0	0	0	0	0	0	0	0	0	0	0	0	0
RW087		2023-07-16	2023-07-16	00:00:00	Lunch	163	salt iodized	999			2	Gram	2	0	0	0	0	0	0	0	1	0	0	0	0	0	0	0	0	0	0	0
RW087		2023-07-16	2023-07-16	00:00:00	Lunch	91	Tomato paste	999			6	Gram	6	5	0.2	0	0.8	0.2	4.6	0	2	0	0.04	0	125	0.01	0.01	0.013	0	1	0.2	10
RW087		2023-07-16	2023-07-16	00:00:00	Lunch	86	Pepper green sweet, raw RTboiled	7			8	Gram	8	2	0.1	0	0.2	0.2	7.5	0	1	0	0.01	0	24	0	0	0.011	0	7	0	2
RW087		2023-07-16	2023-07-16	00:00:00	Lunch	82	Onion, raw RTboiled	999			8	Gram	8	3	0.1	0	0.6	0.1	7.1	0	2	0.1	0.02	0	0	0	0	0.006	0	1	0	0
RW087		2023-07-16	2023-07-16	00:00:00	Lunch	103	Flour groundnut, raw RTboiled	21			10	Gram	10	58	2.6	4.6	1	1	0.6	0	6	0.4	0.28	0	2	0.03	0.01	0.021	0	0	0.9	0
RW087		2023-07-16	2023-07-16	00:00:00	Lunch	179	Fish small indagara dry, raw RTfried	20			21	Gram	21	70	12.5	2.2	0	0	2.4	0	586	1.4	3.36	25	0	0.06	0.11	0.132	9.45	0	3.8	25
RW087		2023-07-16	2023-07-16	00:00:00	Lunch	64	Eggplant white, raw RTboiled	7			23	Gram	23	7	0.3	0.1	0.9	0.9	20.7	0	3	0.2	0.05	0	27	0.01	0.02	0.012	0	0	0.1	2
RW087		2023-07-16	2023-07-16	00:00:00	Breakfast	167	Sugar	999			29	Gram	29	116	0	0	29	0	0	0	0	0	0.01	0	0	0	0.01	0	0	0	0	0
RW456		2023-08-04	2023-08-04	00:00:00	Dinner/supper	2005	Porridge flour mix5, RTboiled	2			42	Gram	42	145	3.4	1.3	28.2	3.4	5.3	0	8	1.4	0.67	0	1	0.11	0.03	0.091	0	0	0.7	0
RW087		2023-07-16	2023-07-16	00:00:00	Lunch	93	Tomato red ripe, raw RTboiled	7			46	Gram	46	11	0.5	0.1	1.6	0.6	43	0	6	0.3	0.1	0	230	0.03	0.02	0.03	0	12	0.3	19
RW087		2023-07-16	2023-07-16	00:00:00	Geen specifiek maaltijdmoment	99	Orange, raw	9			70	Gram	70	32	0.5	0.3	6.1	1.2	61.6	0	20	0.1	0.06	0	69	0.01	0.02	0.035	0	32	0.1	6
RW087		2023-07-16	2023-07-16	00:00:00	Lunch	22	Rice white, raw RTboiled	1			93	Gram	93	328	7.1	0.9	72.6	0.7	11.3	0	19	0.7	1.16	0	0	0.05	0.09	0.092	0	0	0.9	0
RW254		2023-07-24	2023-07-24	00:00:00	Dinner/supper	22	Rice white, raw RTboiled	1			93	Gram	93	328	7.1	0.9	72.6	0.7	11.3	0	19	0.7	1.16	0	0	0.05	0.09	0.092	0	0	0.9	0
RW087		2023-07-16	2023-07-16	00:00:00	Breakfast	124	Milk cow whole fresh, boiled	25			172	Gram	172	141	6.7	7.2	12.4	0	144.1	0	241	0.2	1.27	81	0	0	0.52	0.103	1.72	0	0	81
RW087		2023-07-16	2023-07-16	00:00:00	Dinner/supper	151	Water	999			285	Gram	285	0	0	0	0	0	285	0	3	0	0	0	0	0	0	0	0	0	0	0
RW087		2023-07-16	2023-07-16	00:00:00	Lunch	151	Water	999			363	Gram	363	0	0	0	0	0	363	0	4	0	0	0	0	0	0	0	0	0	0	0
RW087		2023-07-16	2023-07-16	00:00:00	Breakfast	151	Water	999			478	Gram	478	0	0	0	0	0	478	0	5	0	0	0	0	0	0	0	0	0	0	0
RW088		2023-07-19	2023-07-19	00:00:00	Dinner/supper	163	salt iodized	999			3	Gram	3	0	0	0	0	0	0	0	1	0	0	0	0	0	0	0	0	0	0	0
RW088		2023-07-19	2023-07-19	00:00:00	Dinner/supper	83	Onion, raw RTfried	999			6	Gram	6	2	0.1	0	0.4	0.1	5.4	0	2	0	0.02	0	0	0	0	0.004	0	1	0	0
RW088		2023-07-19	2023-07-19	00:00:00	Dinner/supper	138	Oil sunflower	999			7	Gram	7	63	0	7	0	0	0	0	0	0	0	0	0	0	0	0	0	0	0	0
RW088		2023-07-19	2023-07-19	00:00:00	Breakfast	167	Sugar	999			10	Gram	10	40	0	0	10	0	0	0	0	0	0	0	0	0	0	0	0	0	0	0
RW485		2023-08-04	2023-08-04	00:00:00	Geen specifiek maaltijdmoment	2004	Porridge flour mix4, RTboiled	2			43	Gram	43	157	6.3	3.1	24.3	3.7	4.7	0	25	4.7	1.14	0	6	0.14	0.06	0.115	0	0	0.9	1
RW088		2023-07-19	2023-07-19	00:00:00	Dinner/supper	59	Carrots, raw RTboiled	5			103	Gram	103	33	0.8	0.3	4.9	3.5	92.7	0	33	0.5	0.1	0	6276	0.03	0.02	0.245	0	1	0.2	581
RW088		2023-07-19	2023-07-19	00:00:00	Dinner/supper	42	Beans Kidney red dry, boiled	4			214	Gram	214	250	16.9	1.7	33.2	17.3	141.9	0	77	4.5	2.05	0	4	0.19	0.11	0.257	0	0	1.3	0
RW088		2023-07-19	2023-07-19	00:00:00	Dinner/supper	151	Water	999			311	Gram	311	0	0	0	0	0	311	0	3	0	0	0	0	0	0	0	0	0	0	0
RW088		2023-07-19	2023-07-19	00:00:00	Breakfast	151	Water	999			362	Gram	362	0	0	0	0	0	362	0	4	0	0	0	0	0	0	0	0	0	0	0
RW088		2023-07-19	2023-07-19	00:00:00	Dinner/supper	28	Potato irish, raw RTboiled	3			396	Gram	396	317	5.9	0.4	68.9	6.7	309.7	0	24	4	1.39	0	0	0.24	0.16	0.451	0	40	4.8	0
RW091		2023-07-16	2023-07-16	00:00:00	Lunch	119	Fish small indagara dry, raw RTboiled	20			5	Gram	5	17	3	0.5	0	0	0.6	0	140	0.3	0.8	7	0	0.02	0.03	0.032	2.85	0	0.9	7
RW091		2023-07-16	2023-07-16	00:00:00	Lunch	163	salt iodized	999			5	Gram	5	0	0	0	0	0	0	0	2	0	0	0	0	0	0	0	0	0	0	0
RW091		2023-07-16	2023-07-16	00:00:00	Dinner/supper	163	salt iodized	999			5	Gram	5	0	0	0	0	0	0	0	2	0	0	0	0	0	0	0	0	0	0	0
RW091		2023-07-16	2023-07-16	00:00:00	Dinner/supper	119	Fish small indagara dry, raw RTboiled	20			6	Gram	6	20	3.6	0.6	0	0	0.7	0	167	0.4	0.96	8	0	0.02	0.03	0.038	3.42	0	1	8
RW091		2023-07-16	2023-07-16	00:00:00	Dinner/supper	103	Flour groundnut, raw RTboiled	21			6	Gram	6	35	1.6	2.8	0.6	0.6	0.4	0	4	0.2	0.17	0	1	0.02	0.01	0.012	0	0	0.5	0
RW091		2023-07-16	2023-07-16	00:00:00	Lunch	103	Flour groundnut, raw RTboiled	21			15	Gram	15	87	3.9	7	1.4	1.5	0.9	0	9	0.5	0.42	0	3	0.05	0.02	0.031	0	0	1.3	0
RW091		2023-07-16	2023-07-16	00:00:00	Dinner/supper	93	Tomato red ripe, raw RTboiled	7			25	Gram	25	6	0.3	0.1	0.9	0.4	23.4	0	4	0.2	0.06	0	125	0.02	0.01	0.017	0	7	0.2	10
RW091		2023-07-16	2023-07-16	00:00:00	Dinner/supper	63	Eggplant green, raw RTboiled	7			26	Gram	26	7	0.3	0.1	0.7	1	23.6	0	4	0.1	0.05	0	34	0.01	0.01	0.016	0	1	0.2	3
RW091		2023-07-16	2023-07-16	00:00:00	Dinner/supper	74	Leaves pumpkin, raw RTboiled	6			40	Gram	40	13	1.6	0.1	1	0.9	35.4	0	146	0.8	0.34	0	513	0.03	0.03	0.061	0	3	0.3	43
RW091		2023-07-16	2023-07-16	00:00:00	Lunch	93	Tomato red ripe, raw RTboiled	7			60	Gram	60	14	0.7	0.1	2	0.8	56	0	8	0.4	0.13	0	301	0.04	0.02	0.04	0	16	0.4	25
RW091		2023-07-16	2023-07-16	00:00:00	Dinner/supper	31	Potato sweet white, raw RTboiled	3			180	Gram	180	173	2.7	0.4	36.9	5.4	132.7	0	58	2.2	0.92	0	88	0.13	0.07	0.171	0	29	1.1	7
RW091		2023-07-16	2023-07-16	00:00:00	Lunch	24	Banana green, raw RTboiled	3			260	Gram	260	252	3.6	1	52.3	9.4	191.4	0	18	2.1	0.57	0	8	0.13	0.1	0.702	0	47	0.8	1
RW091		2023-07-16	2023-07-16	00:00:00	Lunch	28	Potato irish, raw RTboiled	3			350	Gram	350	280	5.3	0.4	60.9	6	273.7	0	21	3.5	1.23	0	0	0.21	0.14	0.399	0	35	4.2	0
RW091		2023-07-16	2023-07-16	00:00:00	Dinner/supper	28	Potato irish, raw RTboiled	3			355	Gram	355	284	5.3	0.4	61.8	6	277.6	0	21	3.6	1.24	0	0	0.21	0.14	0.405	0	36	4.3	0
RW091		2023-07-16	2023-07-16	00:00:00	Dinner/supper	151	Water	999			375	Gram	375	0	0	0	0	0	375	0	4	0	0	0	0	0	0	0	0	0	0	0
RW091		2023-07-16	2023-07-16	00:00:00	Lunch	151	Water	999			387	Gram	387	0	0	0	0	0	387	0	4	0	0	0	0	0	0	0	0	0	0	0
RW093		2023-07-16	2023-07-16	00:00:00	Dinner/supper	163	salt iodized	999			8	Gram	8	0	0	0	0	0	0	0	4	0	0	0	0	0	0	0	0	0	0	0
RW093		2023-07-16	2023-07-16	00:00:00	Lunch	163	salt iodized	999			10	Gram	10	0	0	0	0	0	0.1	0	5	0	0	0	0	0	0	0	0	0	0	0
RW093		2023-07-16	2023-07-16	00:00:00	Dinner/supper	141	Oil vegetable	999			11	Gram	11	99	0	11	0	0	0	0	0	0	0	0	0	0	0	0	0	0	0	0
RW093		2023-07-16	2023-07-16	00:00:00	Dinner/supper	103	Flour groundnut, raw RTboiled	21			55	Gram	55	318	14.2	25.5	5.3	5.4	3.4	0	34	1.9	1.54	0	12	0.17	0.07	0.114	0	1	4.9	1
RW093		2023-07-16	2023-07-16	00:00:00	Dinner/supper	69	Leaves amaranth,raw RTboiled	6			58	Gram	58	23	2.4	0.2	1.7	2.2	49.6	0	203	3.9	0.37	0	1493	0.02	0.1	0.11	0	23	0.3	124
RW093		2023-07-16	2023-07-16	00:00:00	Dinner/supper	179	Fish small indagara dry, raw RTfried	20			72	Gram	72	240	42.8	7.6	0	0	8.1	0	2009	5	11.52	86	0	0.21	0.37	0.454	32.4	0	13.1	86
RW093		2023-07-16	2023-07-16	00:00:00	Lunch	151	Water	999			137	Gram	137	0	0	0	0	0	137	0	1	0	0	0	0	0	0	0	0	0	0	0
RW093		2023-07-16	2023-07-16	00:00:00	Dinner/supper	35	Beans white dry, boiled	4			188	Gram	188	231	15.4	1.7	32	13.3	122.8	0	77	5.5	2.09	0	0	0.41	0.06	0.207	0	0	0.8	0
RW093		2023-07-16	2023-07-16	00:00:00	Lunch	151	Water	999			246	Gram	246	0	0	0	0	0	246	0	2	0	0	0	0	0	0	0	0	0	0	0
RW093		2023-07-16	2023-07-16	00:00:00	Dinner/supper	151	Water	999			301	Gram	301	0	0	0	0	0	301	0	3	0	0	0	0	0	0	0	0	0	0	0
RW093		2023-07-16	2023-07-16	00:00:00	Lunch	61	Chayote, raw RTboiled	7			314	Gram	314	57	2.2	0.3	8.2	6.9	295.2	0	31	1.3	0.28	0	0	0.06	0.06	0.028	0	19	0.9	0
RW093		2023-07-16	2023-07-16	00:00:00	Lunch	35	Beans white dry, boiled	4			358	Gram	358	440	29.4	3.2	60.9	25.4	233.8	0	147	10.4	3.97	0	0	0.79	0.11	0.394	0	0	1.4	0
RW093		2023-07-16	2023-07-16	00:00:00	Lunch	36	Beans white dry, raw RTboiled	4			390	Gram	390	1248	83.1	9	172.4	72.5	38.2	0	137	9	3.67	0	0	0.51	0.08	0.281	0	0	1.2	0
RW093		2023-07-16	2023-07-16	00:00:00	Dinner/supper	28	Potato irish, raw RTboiled	3			454	Gram	454	363	6.8	0.5	79	7.7	355	0	27	4.5	1.59	0	0	0.27	0.18	0.518	0	45	5.4	0
RW093		2023-07-16	2023-07-16	00:00:00	Lunch	28	Potato irish, raw RTboiled	3			570	Gram	570	456	8.6	0.6	99.2	9.7	445.7	0	34	5.7	2	0	0	0.34	0.23	0.65	0	57	6.8	0
RW093		2023-07-16	2023-07-16	00:00:00	Geen specifiek maaltijdmoment	151	Water	999			576	Gram	576	0	0	0	0	0	576	0	6	0	0	0	0	0	0	0	0	0	0	0
RW093		2023-07-16	2023-07-16	00:00:00	Geen specifiek maaltijdmoment	151	Water	999			611	Gram	611	0	0	0	0	0	611	0	6	0	0	0	0	0	0	0	0	0	0	0
RW094		2023-07-16	2023-07-16	00:00:00	Dinner/supper	86	Pepper green sweet, raw RTboiled	7			0	Gram	0	0	0	0	0	0	0	0	0	0	0	0	0	0	0	0	0	0	0	0
RW094		2023-07-16	2023-07-16	00:00:00	Dinner/supper	28	Potato irish, raw RTboiled	3			13	Gram	13	10	0.2	0	2.3	0.2	10.2	0	1	0.1	0.05	0	0	0.01	0.01	0.015	0	1	0.2	0
RW094		2023-07-16	2023-07-16	00:00:00	Dinner/supper	42	Beans Kidney red dry, boiled	4			19	Gram	19	22	1.5	0.2	2.9	1.5	12.6	0	7	0.4	0.18	0	0	0.02	0.01	0.023	0	0	0.1	0
RW094		2023-07-16	2023-07-16	00:00:00	Dinner/supper	67	Garlic fresh, raw RTfried	999			28	Gram	28	43	1.8	0.8	6.4	1.5	17.4	0	8	0.4	0.28	0	0	0.06	0.11	0.169	0	3	0.2	0
RW094		2023-07-16	2023-07-16	00:00:00	Dinner/supper	151	Water	999			29	Gram	29	0	0	0	0	0	29	0	0	0	0	0	0	0	0	0	0	0	0	0
RW094		2023-07-16	2023-07-16	00:00:00	Geen specifiek maaltijdmoment	96	Avocado, raw	10			111	Gram	111	173	1.8	16.4	2.3	4.4	84.5	0	16	1.4	0.4	0	22	0.06	0.17	0.244	0	20	2	2
RW094		2023-07-16	2023-07-16	00:00:00	Geen specifiek maaltijdmoment	1009	Beans stew recipe	4			230	Gram	230	124	6.9	3	13.8	7.1	98.7	0	48	2.1	0.87	0	131	0.09	0.05	0.117	0	2	0.5	11
RW094		2023-07-16	2023-07-16	00:00:00	Geen specifiek maaltijdmoment	1022	Potato irish stew recipe	3			378	Gram	378	325	8.7	4.5	57.8	9.8	285.8	0	42	4.2	2.08	0	590	0.26	0.15	0.412	0	34	4.2	49
RW094		2023-07-16	2023-07-16	00:00:00	Geen specifiek maaltijdmoment	143	Beer banana	999			658	Gram	658	421	0	0	24.3	1.3	-6.6	46.1	33	0	0	0	0	0.07	0.2	0.329	0.13	0	3.3	0
RW072		2023-07-15	2023-07-15	00:00:00	Breakfast	2002	Porridge flour mix2, RTboiled	2			45	Gram	45	165	6.8	3.2	25.2	3.9	5	0	27	2	0.95	0	8	0.15	0.05	0.111	0	0	1	1
RW004		2023-07-13	2023-07-13	00:00:00	Breakfast	4	Flour maize white, raw RTboiled	1			95	Gram	95	333	5.9	2.8	68.6	4.8	12.4	0	19	1.1	1.45	0	0	0.29	0.05	0.316	0	0	0.8	0
RW095		2023-07-16	2023-07-16	00:00:00	Lunch	29	Potato irish, raw RTfried	3	24		437	Gram	437	350	6.6	0.4	76	7.4	341.7	0	26	4.4	1.62	0	0	0.26	0.17	0.498	0	48	5.2	0
RW095		2023-07-16	2023-07-16	00:00:00	Lunch	55	Beans green french,raw RTboiled	7			142	Gram	142	57	2.8	0.4	7.4	6.2	123.5	0	55	1.6	0.27	0	290	0.13	0.14	0.473	0	13	1	24
RW095		2023-07-16	2023-07-16	00:00:00	Dinner/supper	58	Cabbage white, raw RTfried	7			956	Gram	956	249	15.3	1	34.4	21	876.7	0	411	11.5	1.53	0	38	0.29	0.38	1.119	0	440	2.9	3
RW095		2023-07-16	2023-07-16	00:00:00	Lunch	70	Leaves amaranth,raw RTfried	6			138	Gram	138	55	5.7	0.6	4.1	5.2	118.1	0	508	9.9	0.91	0	3366	0.07	0.25	0.275	0	79	1	280
RW095		2023-07-16	2023-07-16	00:00:00	Lunch	83	Onion, raw RTfried	999			8	Gram	8	3	0.1	0	0.6	0.1	7.1	0	2	0.1	0.02	0	0	0	0	0.006	0	1	0	0
RW095		2023-07-16	2023-07-16	00:00:00	Dinner/supper	83	Onion, raw RTfried	999			15	Gram	15	6	0.2	0	1.1	0.3	13.4	0	4	0.1	0.04	0	0	0	0.01	0.011	0	1	0	0
RW095		2023-07-16	2023-07-16	00:00:00	Dinner/supper	91	Tomato paste	999			40	Gram	40	32	1.3	0.2	5.4	1.6	30.5	0	12	0.3	0.3	0	836	0.06	0.07	0.088	0	6	1.1	70
RW095		2023-07-16	2023-07-16	00:00:00	Lunch	141	Oil vegetable	999			13	Gram	13	117	0	13	0	0	0	0	0	0	0	0	0	0	0	0	0	0	0	0
RW095		2023-07-16	2023-07-16	00:00:00	Dinner/supper	141	Oil vegetable	999			37	Gram	37	333	0	37	0	0	0	0	0	0	0	0	0	0	0	0	0	0	0	0
RW095		2023-07-16	2023-07-16	00:00:00	Dinner/supper	151	Water	999			266	Gram	266	0	0	0	0	0	266	0	3	0	0	0	0	0	0	0	0	0	0	0
RW095		2023-07-16	2023-07-16	00:00:00	Lunch	151	Water	999			368	Gram	368	0	0	0	0	0	368	0	4	0	0	0	0	0	0	0	0	0	0	0
RW095		2023-07-16	2023-07-16	00:00:00	Breakfast	151	Water	999			518	Gram	518	0	0	0	0	0	518	0	5	0	0	0	0	0	0	0	0	0	0	0
RW095		2023-07-16	2023-07-16	00:00:00	Dinner/supper	151	Water	999			773	Gram	773	0	0	0	0	0	773	0	8	0	0	0	0	0	0	0	0	0	0	0
RW095		2023-07-16	2023-07-16	00:00:00	Lunch	163	salt iodized	999			4	Gram	4	0	0	0	0	0	0	0	2	0	0	0	0	0	0	0	0	0	0	0
RW095		2023-07-16	2023-07-16	00:00:00	Dinner/supper	163	salt iodized	999			6	Gram	6	0	0	0	0	0	0	0	3	0	0	0	0	0	0	0	0	0	0	0
RW095		2023-07-16	2023-07-16	00:00:00	Dinner/supper	163	salt iodized	999			9	Gram	9	0	0	0	0	0	0	0	4	0	0	0	0	0	0	0	0	0	0	0
RW095		2023-07-16	2023-07-16	00:00:00	Dinner/supper	179	Fish small indagara dry, raw RTfried	20			10	Gram	10	33	6	1.1	0	0	1.1	0	279	0.7	1.6	12	0	0.03	0.05	0.063	4.5	0	1.8	12
RW095		2023-07-16	2023-07-16	00:00:00	Geen specifiek maaltijdmoment	1024	Sorghum drink wo alcohol	999			367	Gram	367	389	12.1	4	69	13.6	358.6	0	22	7.3	1.91	0	7	0.22	0.11	0.073	0	0	3.3	1
RW095		2023-07-16	2023-07-16	00:00:00	Geen specifiek maaltijdmoment	1024	Sorghum drink wo alcohol	999			584	Gram	584	619	19.3	6.4	109.8	21.6	570.6	0	35	11.7	3.04	0	12	0.35	0.18	0.117	0	0	5.3	1
RW096		2023-07-17	2023-07-17	00:00:00	Dinner/supper	86	Pepper green sweet, raw RTboiled	7			2	Gram	2	0	0	0	0.1	0	1.9	0	0	0	0	0	6	0	0	0.003	0	2	0	0
RW096		2023-07-17	2023-07-17	00:00:00	Dinner/supper	163	salt iodized	999			5	Gram	5	0	0	0	0	0	0	0	2	0	0	0	0	0	0	0	0	0	0	0
RW096		2023-07-17	2023-07-17	00:00:00	Dinner/supper	69	Leaves amaranth,raw RTboiled	6			79	Gram	79	32	3.2	0.3	2.4	3	67.6	0	277	5.4	0.5	0	2033	0.03	0.14	0.149	0	32	0.5	169
RW096		2023-07-17	2023-07-17	00:00:00	Dinner/supper	42	Beans Kidney red dry, boiled	4			167	Gram	167	195	13.2	1.3	25.9	13.5	110.7	0	60	3.5	1.6	0	3	0.15	0.08	0.2	0	0	1	0
RW096		2023-07-17	2023-07-17	00:00:00	Dinner/supper	28	Potato irish, raw RTboiled	3			520	Gram	520	416	7.8	0.5	90.5	8.8	406.6	0	31	5.2	1.82	0	0	0.31	0.21	0.593	0	52	6.2	0
RW096		2023-07-17	2023-07-17	00:00:00	Geen specifiek maaltijdmoment	151	Water	999			645	Gram	645	0	0	0	0	0	645	0	6	0	0	0	0	0	0	0	0	0	0	0
RW097		2023-07-17	2023-07-17	00:00:00	Lunch	82	Onion, raw RTboiled	999			1	Gram	1	0	0	0	0.1	0	0.9	0	0	0	0	0	0	0	0	0.001	0	0	0	0
RW097		2023-07-17	2023-07-17	00:00:00	Dinner/supper	163	salt iodized	999			4	Gram	4	0	0	0	0	0	0	0	2	0	0	0	0	0	0	0	0	0	0	0
RW097		2023-07-17	2023-07-17	00:00:00	Lunch	163	salt iodized	999			6	Gram	6	0	0	0	0	0	0	0	3	0	0	0	0	0	0	0	0	0	0	0
RW097		2023-07-17	2023-07-17	00:00:00	Lunch	138	Oil sunflower	999			7	Gram	7	63	0	7	0	0	0	0	0	0	0	0	0	0	0	0	0	0	0	0
RW097		2023-07-17	2023-07-17	00:00:00	Dinner/supper	82	Onion, raw RTboiled	999			7	Gram	7	3	0.1	0	0.5	0.1	6.3	0	2	0	0.02	0	0	0	0	0.005	0	1	0	0
RW097		2023-07-17	2023-07-17	00:00:00	Dinner/supper	138	Oil sunflower	999			13	Gram	13	117	0	13	0	0	0	0	0	0	0	0	0	0	0	0	0	0	0	0
RW097		2023-07-17	2023-07-17	00:00:00	Dinner/supper	93	Tomato red ripe, raw RTboiled	7			53	Gram	53	12	0.6	0.1	1.8	0.7	49.5	0	7	0.4	0.12	0	266	0.03	0.02	0.035	0	14	0.3	22
RW097		2023-07-17	2023-07-17	00:00:00	Lunch	69	Leaves amaranth,raw RTboiled	6			54	Gram	54	22	2.2	0.2	1.6	2.1	46.2	0	189	3.7	0.34	0	1390	0.02	0.1	0.102	0	22	0.3	116
RW097		2023-07-17	2023-07-17	00:00:00	Dinner/supper	70	Leaves amaranth,raw RTfried	6			62	Gram	62	25	2.5	0.2	1.9	2.4	53.1	0	228	4.5	0.41	0	1512	0.03	0.11	0.123	0	35	0.4	126
RW097		2023-07-17	2023-07-17	00:00:00	Dinner/supper	151	Water	999			249	Gram	249	0	0	0	0	0	249	0	2	0	0	0	0	0	0	0	0	0	0	0
RW097		2023-07-17	2023-07-17	00:00:00	Lunch	151	Water	999			258	Gram	258	0	0	0	0	0	258	0	3	0	0	0	0	0	0	0	0	0	0	0
RW097		2023-07-17	2023-07-17	00:00:00	Lunch	42	Beans Kidney red dry, boiled	4			316	Gram	316	370	25	2.5	49	25.6	209.5	0	114	6.6	3.03	0	6	0.28	0.16	0.379	0	0	1.9	1
RW097		2023-07-17	2023-07-17	00:00:00	Lunch	151	Water	999			341	Gram	341	0	0	0	0	0	341	0	3	0	0	0	0	0	0	0	0	0	0	0
RW097		2023-07-17	2023-07-17	00:00:00	Dinner/supper	28	Potato irish, raw RTboiled	3			367	Gram	367	294	5.5	0.4	63.9	6.2	287	0	22	3.7	1.28	0	0	0.22	0.15	0.418	0	37	4.4	0
RW097		2023-07-17	2023-07-17	00:00:00	Lunch	24	Banana green, raw RTboiled	3			371	Gram	371	360	5.2	1.5	74.6	13.4	273.1	0	26	3	0.82	0	11	0.19	0.15	1.002	0	67	1.1	1
RW097		2023-07-17	2023-07-17	00:00:00	Lunch	31	Potato sweet white, raw RTboiled	3			871	Gram	871	836	13.1	1.7	178.6	26.1	641.9	0	279	10.5	4.44	0	427	0.61	0.35	0.827	0	139	5.2	36
RW097		2023-07-17	2023-07-17	00:00:00	Geen specifiek maaltijdmoment	143	Beer banana	999			1173	Gram	1173	751	0	0	43.4	2.3	-11.7	82.1	59	0	0	0	0	0.12	0.35	0.587	0.23	0	5.9	0
RW099		2023-07-19	2023-07-19	00:00:00	Breakfast	83	Onion, raw RTfried	999			3	Gram	3	1	0	0	0.2	0.1	2.7	0	1	0	0.01	0	0	0	0	0.002	0	0	0	0
RW099		2023-07-19	2023-07-19	00:00:00	Breakfast	141	Oil vegetable	999			6	Gram	6	54	0	6	0	0	0	0	0	0	0	0	0	0	0	0	0	0	0	0
RW099		2023-07-19	2023-07-19	00:00:00	Lunch	163	salt iodized	999			6	Gram	6	0	0	0	0	0	0	0	3	0	0	0	0	0	0	0	0	0	0	0
RW099		2023-07-19	2023-07-19	00:00:00	Lunch	132	Oil palm refined	999			7	Gram	7	63	0	7	0	0	0	0	0	0	0	0	0	0	0	0	0	0	0	0
RW099		2023-07-19	2023-07-19	00:00:00	Dinner/supper	163	salt iodized	999			7	Gram	7	0	0	0	0	0	0	0	3	0	0	0	0	0	0	0	0	0	0	0
RW099		2023-07-19	2023-07-19	00:00:00	Dinner/supper	132	Oil palm refined	999			8	Gram	8	72	0	8	0	0	0	0	0	0	0	0	0	0	0	0	0	0	0	0
RW099		2023-07-19	2023-07-19	00:00:00	Lunch	179	Fish small indagara dry, raw RTfried	20			9	Gram	9	30	5.4	1	0	0	1	0	251	0.6	1.44	11	0	0.03	0.05	0.057	4.05	0	1.6	11
RW099		2023-07-19	2023-07-19	00:00:00	Dinner/supper	179	Fish small indagara dry, raw RTfried	20			12	Gram	12	40	7.1	1.3	0	0	1.3	0	335	0.8	1.92	14	0	0.03	0.06	0.076	5.4	0	2.2	14
RW099		2023-07-19	2023-07-19	00:00:00	Lunch	70	Leaves amaranth,raw RTfried	6			48	Gram	48	19	2	0.2	1.4	1.8	41.1	0	177	3.5	0.32	0	1171	0.02	0.09	0.096	0	27	0.3	98
RW099		2023-07-19	2023-07-19	00:00:00	Dinner/supper	70	Leaves amaranth,raw RTfried	6			57	Gram	57	23	2.3	0.2	1.7	2.2	48.8	0	210	4.1	0.38	0	1390	0.03	0.1	0.113	0	32	0.4	116
RW099		2023-07-19	2023-07-19	00:00:00	Geen specifiek maaltijdmoment	168	Sugarcane, raw	999			143	Gram	143	53	0.1	0.3	12.2	0.9	129	0	14	1.6	0.2	0	14	0.04	0.06	0	0	10	0.1	1
RW099		2023-07-19	2023-07-19	00:00:00	Lunch	42	Beans Kidney red dry, boiled	4			246	Gram	246	288	19.4	2	38.1	19.9	163.1	0	89	5.2	2.36	0	5	0.22	0.12	0.295	0	0	1.5	0
RW099		2023-07-19	2023-07-19	00:00:00	Breakfast	28	Potato irish, raw RTboiled	3			247	Gram	247	198	3.7	0.2	43	4.2	193.2	0	15	2.5	0.86	0	0	0.15	0.1	0.282	0	25	3	0
RW099		2023-07-19	2023-07-19	00:00:00	Dinner/supper	42	Beans Kidney red dry, boiled	4			256	Gram	256	300	20.2	2	39.7	20.7	169.7	0	92	5.4	2.46	0	5	0.23	0.13	0.307	0	0	1.5	0
RW099		2023-07-19	2023-07-19	00:00:00	Lunch	151	Water	999			319	Gram	319	0	0	0	0	0	319	0	3	0	0	0	0	0	0	0	0	0	0	0
RW099		2023-07-19	2023-07-19	00:00:00	Lunch	151	Water	999			324	Gram	324	0	0	0	0	0	324	0	3	0	0	0	0	0	0	0	0	0	0	0
RW099		2023-07-19	2023-07-19	00:00:00	Geen specifiek maaltijdmoment	31	Potato sweet white, raw RTboiled	3			326	Gram	326	313	4.9	0.7	66.8	9.8	240.3	0	104	3.9	1.66	0	160	0.23	0.13	0.31	0	52	2	13
RW099		2023-07-19	2023-07-19	00:00:00	Dinner/supper	151	Water	999			353	Gram	353	0	0	0	0	0	353	0	4	0	0	0	0	0	0	0	0	0	0	0
RW099		2023-07-19	2023-07-19	00:00:00	Dinner/supper	42	Beans Kidney red dry, boiled	4			471	Gram	471	551	37.2	3.8	73	38.2	312.3	0	170	9.9	4.52	0	9	0.42	0.24	0.565	0	0	2.8	1
RW099		2023-07-19	2023-07-19	00:00:00	Geen specifiek maaltijdmoment	151	Water	999			507	Gram	507	0	0	0	0	0	507	0	5	0	0	0	0	0	0	0	0	0	0	0
RW099		2023-07-19	2023-07-19	00:00:00	Dinner/supper	31	Potato sweet white, raw RTboiled	3			549	Gram	549	527	8.2	1.1	112.5	16.5	404.6	0	176	6.6	2.8	0	269	0.38	0.22	0.522	0	88	3.3	22
RW099		2023-07-19	2023-07-19	00:00:00	Lunch	31	Potato sweet white, raw RTboiled	3			1061	Gram	1061	1019	15.9	2.1	217.5	31.8	782	0	340	12.7	5.41	0	520	0.74	0.42	1.008	0	170	6.4	43
RW100		2023-07-17	2023-07-17	00:00:00	Lunch	163	salt iodized	999			6	Gram	6	0	0	0	0	0	0	0	3	0	0	0	0	0	0	0	0	0	0	0
RW100		2023-07-17	2023-07-17	00:00:00	Dinner/supper	163	salt iodized	999			8	Gram	8	0	0	0	0	0	0	0	4	0	0	0	0	0	0	0	0	0	0	0
RW100		2023-07-17	2023-07-17	00:00:00	Lunch	44	Beans Kidney red dry, raw RTboiled	4			256	Gram	256	781	52.5	5.1	103.9	54.3	31	0	230	13.1	6.04	0	13	0.54	0.33	0.661	0	0	4.1	1
RW100		2023-07-17	2023-07-17	00:00:00	Lunch	72	Leaves cassava, raw RTboiled	6			257	Gram	257	236	19.5	2.8	23.4	20.3	185.3	0	727	13.4	3.16	0	8399	0.54	1.13	1.11	0	51	5.7	700
RW100		2023-07-17	2023-07-17	00:00:00	Dinner/supper	44	Beans Kidney red dry, raw RTboiled	4			300	Gram	300	915	61.5	6	121.8	63.6	36.3	0	270	15.3	7.08	0	15	0.63	0.39	0.774	0	0	4.8	1
RW100		2023-07-17	2023-07-17	00:00:00	Dinner/supper	72	Leaves cassava, raw RTboiled	6			301	Gram	301	277	22.9	3.3	27.4	23.8	217	0	852	15.7	3.7	0	9837	0.63	1.32	1.3	0	60	6.6	820
RW100		2023-07-17	2023-07-17	00:00:00	Lunch	31	Potato sweet white, raw RTboiled	3			371	Gram	371	356	5.6	0.7	76.1	11.1	273.4	0	119	4.5	1.89	0	182	0.26	0.15	0.352	0	59	2.2	15
RW100		2023-07-17	2023-07-17	00:00:00	Dinner/supper	31	Potato sweet white, raw RTboiled	3			436	Gram	436	419	6.5	0.9	89.4	13.1	321.3	0	140	5.2	2.22	0	214	0.31	0.17	0.414	0	70	2.6	18
RW100		2023-07-17	2023-07-17	00:00:00	Lunch	151	Water	999			450	Gram	450	0	0	0	0	0	450	0	5	0	0	0	0	0	0	0	0	0	0	0
RW100		2023-07-17	2023-07-17	00:00:00	Dinner/supper	151	Water	999			529	Gram	529	0	0	0	0	0	529	0	5	0	0	0	0	0	0	0	0	0	0	0
RW101		2024-02-27	2024-02-27	00:00:00	Lunch	162	salt black	999			0	Gram	0	0	0	0	0	0	0	0	0	0	0	0	0	0	0	0	0	0	0	0
RW101		2024-02-27	2024-02-27	00:00:00	Dinner/supper	162	salt black	999			0	Gram	0	0	0	0	0	0	0	0	0	0	0	0	0	0	0	0	0	0	0	0
RW101		2024-02-27	2024-02-27	00:00:00	Lunch	163	salt iodized	999			1	Gram	1	0	0	0	0	0	0	0	0	0	0	0	0	0	0	0	0	0	0	0
RW101		2024-02-27	2024-02-27	00:00:00	Dinner/supper	163	salt iodized	999			1	Gram	1	0	0	0	0	0	0	0	0	0	0	0	0	0	0	0	0	0	0	0
RW101		2024-02-27	2024-02-27	00:00:00	Lunch	163	salt iodized	999			2	Gram	2	0	0	0	0	0	0	0	1	0	0	0	0	0	0	0	0	0	0	0
RW101		2024-02-27	2024-02-27	00:00:00	Breakfast	167	Sugar	999			6	Gram	6	24	0	0	6	0	0	0	0	0	0	0	0	0	0	0	0	0	0	0
RW101		2024-02-27	2024-02-27	00:00:00	Dinner/supper	69	Leaves amaranth,raw RTboiled	6			9	Gram	9	4	0.4	0	0.3	0.3	7.7	0	32	0.6	0.06	0	232	0	0.02	0.017	0	4	0.1	19
RW288		2023-07-26	2023-07-26	00:00:00	Dinner/supper	2002	Porridge flour mix2, RTboiled	2			46	Gram	46	168	6.9	3.3	25.8	4	5.2	0	28	2	0.98	0	8	0.16	0.06	0.114	0	0	1.1	1
RW101		2024-02-27	2024-02-27	00:00:00	Dinner/supper	89	Pumpkin, raw RTboiled	5			26	Gram	26	8	0.3	0.1	1.4	0.6	23.5	0	4	0.1	0.06	0	199	0.01	0.01	0.023	0	2	0.1	17
RW101		2024-02-27	2024-02-27	00:00:00	Dinner/supper	42	Beans Kidney red dry, boiled	4			34	Gram	34	40	2.7	0.3	5.3	2.8	22.5	0	12	0.7	0.33	0	1	0.03	0.02	0.041	0	0	0.2	0
RW101		2024-02-27	2024-02-27	00:00:00	Dinner/supper	151	Water	999			50	Gram	50	0	0	0	0	0	50	0	1	0	0	0	0	0	0	0	0	0	0	0
RW101		2024-02-27	2024-02-27	00:00:00	Lunch	151	Water	999			56	Gram	56	0	0	0	0	0	56	0	1	0	0	0	0	0	0	0	0	0	0	0
RW101		2024-02-27	2024-02-27	00:00:00	Dinner/supper	31	Potato sweet white, raw RTboiled	3			57	Gram	57	55	0.9	0.1	11.7	1.7	42	0	18	0.7	0.29	0	28	0.04	0.02	0.054	0	9	0.3	2
RW213		2023-07-22	2023-07-22	00:00:00	Lunch	22	Rice white, raw RTboiled	1			96	Gram	96	339	7.3	1	75	0.7	11.7	0	19	0.8	1.2	0	0	0.05	0.1	0.095	0	0	1	0
RW005		2023-07-13	2023-07-13	00:00:00	Breakfast	2005	Porridge flour mix5, RTboiled	2			49	Gram	49	170	4	1.6	32.9	3.9	6.1	0	9	1.7	0.78	0	1	0.12	0.03	0.106	0	0	0.8	0
RW101		2024-02-27	2024-02-27	00:00:00	Dinner/supper	28	Potato irish, raw RTboiled	3			103	Gram	103	82	1.5	0.1	17.9	1.8	80.5	0	6	1	0.36	0	0	0.06	0.04	0.117	0	10	1.2	0
RW101		2024-02-27	2024-02-27	00:00:00	Lunch	42	Beans Kidney red dry, boiled	4			105	Gram	105	123	8.3	0.8	16.3	8.5	69.6	0	38	2.2	1.01	0	2	0.09	0.05	0.126	0	0	0.6	0
RW101		2024-02-27	2024-02-27	00:00:00	Lunch	61	Chayote, raw RTboiled	7			127	Gram	127	23	0.9	0.1	3.3	2.8	119.4	0	13	0.5	0.11	0	0	0.03	0.03	0.011	0	8	0.4	0
RW238		2023-07-23	2023-07-23	00:00:00	Breakfast	2004	Porridge flour mix4, RTboiled	2			49	Gram	49	179	7.2	3.5	27.7	4.2	5.4	0	28	5.4	1.3	0	7	0.16	0.06	0.131	0	0	1	1
RW101		2024-02-27	2024-02-27	00:00:00	Lunch	151	Water	999			249	Gram	249	0	0	0	0	0	249	0	2	0	0	0	0	0	0	0	0	0	0	0
RW101		2024-02-27	2024-02-27	00:00:00	Geen specifiek maaltijdmoment	151	Water	999			353	Gram	353	0	0	0	0	0	353	0	4	0	0	0	0	0	0	0	0	0	0	0
RW101		2024-02-27	2024-02-27	00:00:00	Breakfast	151	Water	999			395	Gram	395	0	0	0	0	0	395	0	4	0	0	0	0	0	0	0	0	0	0	0
RW102		2023-07-17	2023-07-17	00:00:00	Lunch	163	salt iodized	999			1	Gram	1	0	0	0	0	0	0	0	0	0	0	0	0	0	0	0	0	0	0	0
RW102		2023-07-17	2023-07-17	00:00:00	Dinner/supper	163	salt iodized	999			2	Gram	2	0	0	0	0	0	0	0	1	0	0	0	0	0	0	0	0	0	0	0
RW102		2023-07-17	2023-07-17	00:00:00	Lunch	69	Leaves amaranth,raw RTboiled	6			25	Gram	25	10	1	0.1	0.8	1	21.4	0	88	1.7	0.16	0	644	0.01	0.05	0.047	0	10	0.2	54
RW102		2023-07-17	2023-07-17	00:00:00	Lunch	42	Beans Kidney red dry, boiled	4			83	Gram	83	97	6.6	0.7	12.9	6.7	55	0	30	1.7	0.8	0	2	0.07	0.04	0.1	0	0	0.5	0
RW102		2023-07-17	2023-07-17	00:00:00	Dinner/supper	42	Beans Kidney red dry, boiled	4			98	Gram	98	115	7.7	0.8	15.2	7.9	65	0	35	2.1	0.94	0	2	0.09	0.05	0.118	0	0	0.6	0
RW102		2023-07-17	2023-07-17	00:00:00	Geen specifiek maaltijdmoment	96	Avocado, raw	10			128	Gram	128	200	2	18.9	2.7	5.1	97.4	0	18	1.7	0.46	0	26	0.06	0.19	0.282	0	23	2.3	2
RW102		2023-07-17	2023-07-17	00:00:00	Lunch	151	Water	999			167	Gram	167	0	0	0	0	0	167	0	2	0	0	0	0	0	0	0	0	0	0	0
RW102		2023-07-17	2023-07-17	00:00:00	Dinner/supper	151	Water	999			170	Gram	170	0	0	0	0	0	170	0	2	0	0	0	0	0	0	0	0	0	0	0
RW102		2023-07-17	2023-07-17	00:00:00	Dinner/supper	34	Root yam pale raw RTboiled	3			187	Gram	187	209	3.6	0.4	44.3	7.7	129	0	28	1.5	0.49	0	0	0.17	0.04	0.408	0	7	0.7	0
RW102		2023-07-17	2023-07-17	00:00:00	Dinner/supper	28	Potato irish, raw RTboiled	3			399	Gram	399	319	6	0.4	69.4	6.8	312	0	24	4	1.4	0	0	0.24	0.16	0.455	0	40	4.8	0
RW102		2023-07-17	2023-07-17	00:00:00	Geen specifiek maaltijdmoment	151	Water	999			404	Gram	404	0	0	0	0	0	404	0	4	0	0	0	0	0	0	0	0	0	0	0
RW102		2023-07-17	2023-07-17	00:00:00	Geen specifiek maaltijdmoment	151	Water	999			497	Gram	497	0	0	0	0	0	497	0	5	0	0	0	0	0	0	0	0	0	0	0
RW102		2023-07-17	2023-07-17	00:00:00	Geen specifiek maaltijdmoment	151	Water	999			500	Gram	500	0	0	0	0	0	500	0	5	0	0	0	0	0	0	0	0	0	0	0
RW102		2023-07-17	2023-07-17	00:00:00	Lunch	28	Potato irish, raw RTboiled	3			521	Gram	521	417	7.8	0.5	90.7	8.9	407.4	0	31	5.2	1.82	0	0	0.31	0.21	0.594	0	52	6.3	0
RW104		2023-07-17	2023-07-17	00:00:00	Lunch	166	Spices mixture	999			0	Gram	0	0	0	0	0	0	0	0	0	0	0	0	0	0	0	0	0	0	0	0
RW104		2023-07-17	2023-07-17	00:00:00	Lunch	151	Water	999			0	Gram	0	0	0	0	0	0	0	0	0	0	0	0	0	0	0	0	0	0	0	0
RW104		2023-07-17	2023-07-17	00:00:00	Dinner/supper	119	Fish small indagara dry, raw RTboiled	20			5	Gram	5	17	3	0.5	0	0	0.6	0	140	0.3	0.8	7	0	0.02	0.03	0.032	2.85	0	0.9	7
RW104		2023-07-17	2023-07-17	00:00:00	Dinner/supper	163	salt iodized	999			5	Gram	5	0	0	0	0	0	0	0	2	0	0	0	0	0	0	0	0	0	0	0
RW104		2023-07-17	2023-07-17	00:00:00	Dinner/supper	141	Oil vegetable	999			10	Gram	10	90	0	10	0	0	0	0	0	0	0	0	0	0	0	0	0	0	0	0
RW104		2023-07-17	2023-07-17	00:00:00	Dinner/supper	82	Onion, raw RTboiled	999			17	Gram	17	6	0.2	0	1.2	0.3	15.2	0	4	0.1	0.05	0	0	0	0.01	0.012	0	2	0	0
RW104		2023-07-17	2023-07-17	00:00:00	Dinner/supper	91	Tomato paste	999			19	Gram	19	15	0.6	0.1	2.6	0.8	14.5	0	6	0.2	0.14	0	397	0.03	0.03	0.042	0	3	0.5	33
RW104		2023-07-17	2023-07-17	00:00:00	Lunch	163	salt iodized	999			31	Gram	31	0	0	0	0	0	0.2	0	14	0	0	0	0	0	0	0	0	0	0	0
RW104		2023-07-17	2023-07-17	00:00:00	Lunch	141	Oil vegetable	999			35	Gram	35	315	0	35	0	0	0	0	0	0	0	0	0	0	0	0	0	0	0	0
RW104		2023-07-17	2023-07-17	00:00:00	Dinner/supper	69	Leaves amaranth,raw RTboiled	6			70	Gram	70	28	2.9	0.3	2.1	2.7	59.9	0	245	4.8	0.44	0	1802	0.03	0.13	0.132	0	28	0.4	150
RW278		2023-07-25	2023-07-25	00:00:00	Lunch	22	Rice white, raw RTboiled	1			96	Gram	96	339	7.3	1	75	0.7	11.7	0	19	0.8	1.2	0	0	0.05	0.1	0.095	0	0	1	0
RW104		2023-07-17	2023-07-17	00:00:00	Dinner/supper	42	Beans Kidney red dry, boiled	4			130	Gram	130	152	10.3	1	20.2	10.5	86.2	0	47	2.7	1.25	0	3	0.12	0.07	0.156	0	0	0.8	0
RW104		2023-07-17	2023-07-17	00:00:00	Dinner/supper	151	Water	999			333	Gram	333	0	0	0	0	0	333	0	3	0	0	0	0	0	0	0	0	0	0	0
RW104		2023-07-17	2023-07-17	00:00:00	Lunch	1017	Isombe recipe	6			420	Gram	420	727	28.1	43.3	41.2	29.4	327.2	0	500	13.4	4.45	0	4943	0.46	0.8	0.844	0.38	55	6.7	412
RW104		2023-07-17	2023-07-17	00:00:00	Dinner/supper	28	Potato irish, raw RTboiled	3			751	Gram	751	601	11.3	0.8	130.7	12.8	587.3	0	45	7.5	2.63	0	0	0.45	0.3	0.856	0	75	9	0
RW106		2024-02-27	2024-02-27	00:00:00	Lunch	163	salt iodized	999			4	Gram	4	0	0	0	0	0	0	0	2	0	0	0	0	0	0	0	0	0	0	0
RW106		2024-02-27	2024-02-27	00:00:00	Dinner/supper	163	salt iodized	999			6	Gram	6	0	0	0	0	0	0	0	3	0	0	0	0	0	0	0	0	0	0	0
RW106		2024-02-27	2024-02-27	00:00:00	Lunch	103	Flour groundnut, raw RTboiled	21			8	Gram	8	46	2.1	3.7	0.8	0.8	0.5	0	5	0.3	0.22	0	2	0.02	0.01	0.017	0	0	0.7	0
RW106		2024-02-27	2024-02-27	00:00:00	Lunch	42	Beans Kidney red dry, boiled	4			153	Gram	153	179	12.1	1.2	23.7	12.4	101.4	0	55	3.2	1.47	0	3	0.14	0.08	0.184	0	0	0.9	0
RW106		2024-02-27	2024-02-27	00:00:00	Lunch	151	Water	999			158	Gram	158	0	0	0	0	0	158	0	2	0	0	0	0	0	0	0	0	0	0	0
RW106		2024-02-27	2024-02-27	00:00:00	Dinner/supper	42	Beans Kidney red dry, boiled	4			236	Gram	236	276	18.6	1.9	36.6	19.1	156.5	0	85	5	2.27	0	5	0.21	0.12	0.283	0	0	1.4	0
RW106		2024-02-27	2024-02-27	00:00:00	Lunch	151	Water	999			238	Gram	238	0	0	0	0	0	238	0	2	0	0	0	0	0	0	0	0	0	0	0
RW106		2024-02-27	2024-02-27	00:00:00	Dinner/supper	151	Water	999			252	Gram	252	0	0	0	0	0	252	0	3	0	0	0	0	0	0	0	0	0	0	0
RW106		2024-02-27	2024-02-27	00:00:00	Dinner/supper	151	Water	999			348	Gram	348	0	0	0	0	0	348	0	3	0	0	0	0	0	0	0	0	0	0	0
RW106		2024-02-27	2024-02-27	00:00:00	Lunch	31	Potato sweet white, raw RTboiled	3			357	Gram	357	343	5.4	0.7	73.2	10.7	263.1	0	114	4.3	1.82	0	175	0.25	0.14	0.339	0	57	2.1	15
RW106		2024-02-27	2024-02-27	00:00:00	Dinner/supper	57	Cabbage white, raw RTboiled	7			435	Gram	435	113	7	0.4	15.7	9.6	398.9	0	178	4.8	0.65	0	17	0.13	0.17	0.509	0	187	1.3	1
RW106		2024-02-27	2024-02-27	00:00:00	Lunch	61	Chayote, raw RTboiled	7			454	Gram	454	82	3.2	0.5	11.8	10	426.8	0	45	1.8	0.41	0	0	0.09	0.09	0.041	0	27	1.4	0
RW106		2024-02-27	2024-02-27	00:00:00	Geen specifiek maaltijdmoment	145	Beer sorghum (ca. 3% v/v alcohol)	999			603	Gram	603	193	3.6	0	18.1	0.6	563.2	15.1	30	1.2	0.84	0	0	1.21	0.24	0.302	0	0	1.8	0
RW106		2024-02-27	2024-02-27	00:00:00	Dinner/supper	31	Potato sweet white, raw RTboiled	3			810	Gram	810	778	12.2	1.6	166.1	24.3	597	0	259	9.7	4.13	0	397	0.57	0.32	0.77	0	130	4.9	33
RW106		2024-02-27	2024-02-27	00:00:00	Geen specifiek maaltijdmoment	151	Water	999			1230	Gram	1230	0	0	0	0	0	1230	0	12	0	0	0	0	0	0	0	0	0	0	0
RW108		2023-07-17	2023-07-17	00:00:00	Dinner/supper	83	Onion, raw RTfried	999			1	Gram	1	0	0	0	0.1	0	0.9	0	0	0	0	0	0	0	0	0.001	0	0	0	0
RW108		2023-07-17	2023-07-17	00:00:00	Dinner/supper	163	salt iodized	999			1	Gram	1	0	0	0	0	0	0	0	0	0	0	0	0	0	0	0	0	0	0	0
RW108		2023-07-17	2023-07-17	00:00:00	Dinner/supper	141	Oil vegetable	999			1	Gram	1	9	0	1	0	0	0	0	0	0	0	0	0	0	0	0	0	0	0	0
RW108		2023-07-17	2023-07-17	00:00:00	Lunch	163	salt iodized	999			7	Gram	7	0	0	0	0	0	0	0	3	0	0	0	0	0	0	0	0	0	0	0
RW108		2023-07-17	2023-07-17	00:00:00	Dinner/supper	103	Flour groundnut, raw RTboiled	21			7	Gram	7	41	1.8	3.2	0.7	0.7	0.4	0	4	0.2	0.2	0	1	0.02	0.01	0.015	0	0	0.6	0
RW108		2023-07-17	2023-07-17	00:00:00	Lunch	82	Onion, raw RTboiled	999			8	Gram	8	3	0.1	0	0.6	0.1	7.1	0	2	0.1	0.02	0	0	0	0	0.006	0	1	0	0
RW108		2023-07-17	2023-07-17	00:00:00	Dinner/supper	163	salt iodized	999			17	Gram	17	0	0	0	0	0	0.1	0	8	0	0	0	0	0	0	0	0	0	0	0
RW347		2023-07-28	2023-07-28	00:00:00	Dinner/supper	22	Rice white, raw RTboiled	1			97	Gram	97	342	7.4	1	75.8	0.7	11.8	0	19	0.8	1.21	0	0	0.05	0.1	0.096	0	0	1	0
RW108		2023-07-17	2023-07-17	00:00:00	Dinner/supper	70	Leaves amaranth,raw RTfried	6			120	Gram	120	48	4.9	0.5	3.6	4.6	102.7	0	442	8.6	0.79	0	2927	0.06	0.22	0.239	0	68	0.8	244
RW108		2023-07-17	2023-07-17	00:00:00	Dinner/supper	35	Beans white dry, boiled	4			155	Gram	155	191	12.7	1.4	26.4	11	101.2	0	64	4.5	1.72	0	0	0.34	0.05	0.171	0	0	0.6	0
RW108		2023-07-17	2023-07-17	00:00:00	Lunch	69	Leaves amaranth,raw RTboiled	6			188	Gram	188	75	7.7	0.8	5.6	7.1	160.9	0	658	12.8	1.18	0	4839	0.08	0.34	0.355	0	75	1.1	403
RW108		2023-07-17	2023-07-17	00:00:00	Lunch	24	Banana green, raw RTboiled	3			222	Gram	222	215	3.1	0.9	44.6	8	163.4	0	16	1.8	0.49	0	7	0.11	0.09	0.599	0	40	0.7	1
RW108		2023-07-17	2023-07-17	00:00:00	Lunch	35	Beans white dry, boiled	4			267	Gram	267	328	21.9	2.4	45.4	19	174.4	0	109	7.7	2.96	0	0	0.59	0.08	0.294	0	0	1.1	0
RW108		2023-07-17	2023-07-17	00:00:00	Geen specifiek maaltijdmoment	1015	Ikivugutu recipe	15			574	Gram	574	431	20.7	21.8	37.9	0	535	0	735	0.6	3.9	247	115	0	1.66	0.184	3.67	0	0	256
RW108		2023-07-17	2023-07-17	00:00:00	Geen specifiek maaltijdmoment	151	Water	999			574	Gram	574	0	0	0	0	0	574	0	6	0	0	0	0	0	0	0	0	0	0	0
RW108		2023-07-17	2023-07-17	00:00:00	Other	151	Water	999			578	Gram	578	0	0	0	0	0	578	0	6	0	0	0	0	0	0	0	0	0	0	0
RW108		2023-07-17	2023-07-17	00:00:00	Other	44	Beans Kidney red dry, raw RTboiled	4			665	Gram	665	2028	136.3	13.3	270	141	80.5	0	599	33.9	15.69	0	33	1.4	0.86	1.716	0	0	10.6	3
RW108		2023-07-17	2023-07-17	00:00:00	Lunch	28	Potato irish, raw RTboiled	3			774	Gram	774	619	11.6	0.8	134.7	13.2	605.3	0	46	7.7	2.71	0	0	0.46	0.31	0.882	0	77	9.3	0
RW108		2023-07-17	2023-07-17	00:00:00	Geen specifiek maaltijdmoment	144	Beer european (ca. 4.6 v/v alcohol)	999			887	Gram	887	364	2.7	0	32.8	0	818.7	31.9	35	0	0.09	0	0	0	0.18	0.222	0	0	4.4	0
RW108		2023-07-17	2023-07-17	00:00:00	Geen specifiek maaltijdmoment	145	Beer sorghum (ca. 3% v/v alcohol)	999			1211	Gram	1211	388	7.3	0	36.3	1.2	1131.1	30.3	61	2.4	1.7	0	0	2.42	0.48	0.606	0	0	3.6	0
RW108		2023-07-17	2023-07-17	00:00:00	Dinner/supper	151	Water	999			1754	Gram	1754	0	0	0	0	0	1754	0	18	0	0	0	0	0	0	0	0	0	0	0
RW111		2023-07-17	2023-07-17	00:00:00	Dinner/supper	163	salt iodized	999			2	Gram	2	0	0	0	0	0	0	0	1	0	0	0	0	0	0	0	0	0	0	0
RW111		2023-07-17	2023-07-17	00:00:00	Lunch	119	Fish small indagara dry, raw RTboiled	20			7	Gram	7	23	4.2	0.7	0	0	0.8	0	195	0.5	1.12	9	0	0.02	0.04	0.044	3.99	0	1.2	9
RW111		2023-07-17	2023-07-17	00:00:00	Lunch	138	Oil sunflower	999			8	Gram	8	72	0	8	0	0	0	0	0	0	0	0	0	0	0	0	0	0	0	0
RW111		2023-07-17	2023-07-17	00:00:00	Dinner/supper	138	Oil sunflower	999			8	Gram	8	72	0	8	0	0	0	0	0	0	0	0	0	0	0	0	0	0	0	0
RW111		2023-07-17	2023-07-17	00:00:00	Lunch	163	salt iodized	999			12	Gram	12	0	0	0	0	0	0.1	0	5	0	0	0	0	0	0	0	0	0	0	0
RW111		2023-07-17	2023-07-17	00:00:00	Dinner/supper	151	Water	999			53	Gram	53	0	0	0	0	0	53	0	1	0	0	0	0	0	0	0	0	0	0	0
RW111		2023-07-17	2023-07-17	00:00:00	Lunch	61	Chayote, raw RTboiled	7			117	Gram	117	21	0.8	0.1	3	2.6	110	0	12	0.5	0.11	0	0	0.02	0.02	0.011	0	7	0.4	0
RW104		2023-07-17	2023-07-17	00:00:00	Lunch	22	Rice white, raw RTboiled	1			99	Gram	99	349	7.5	1	77.3	0.7	12.1	0	20	0.8	1.24	0	0	0.05	0.1	0.098	0	0	1	0
RW111		2023-07-17	2023-07-17	00:00:00	Dinner/supper	61	Chayote, raw RTboiled	7			243	Gram	243	44	1.7	0.2	6.3	5.3	228.4	0	24	1	0.22	0	0	0.05	0.05	0.022	0	15	0.7	0
RW111		2023-07-17	2023-07-17	00:00:00	Geen specifiek maaltijdmoment	1025	Tea african recipe	26			346	Gram	346	270	6.9	7.3	44.3	0	327	0	253	0.3	1.35	83	38	0	0.59	0.066	1.25	0	0	86
RW111		2023-07-17	2023-07-17	00:00:00	Lunch	151	Water	999			745	Gram	745	0	0	0	0	0	745	0	7	0	0	0	0	0	0	0	0	0	0	0
RW111		2023-07-17	2023-07-17	00:00:00	Lunch	28	Potato irish, raw RTboiled	3			805	Gram	805	644	12.1	0.8	140.1	13.7	629.5	0	48	8.1	2.82	0	0	0.48	0.32	0.918	0	81	9.7	0
RW111		2023-07-17	2023-07-17	00:00:00	Dinner/supper	151	Water	999			834	Gram	834	0	0	0	0	0	834	0	8	0	0	0	0	0	0	0	0	0	0	0
RW112		2023-07-17	2023-07-17	00:00:00	Lunch	83	Onion, raw RTfried	999			1	Gram	1	0	0	0	0.1	0	0.9	0	0	0	0	0	0	0	0	0.001	0	0	0	0
RW112		2023-07-17	2023-07-17	00:00:00	Lunch	132	Oil palm refined	999			4	Gram	4	36	0	4	0	0	0	0	0	0	0	0	0	0	0	0	0	0	0	0
RW112		2023-07-17	2023-07-17	00:00:00	Geen specifiek maaltijdmoment	1	Biscuit sweet plain	11			4	Gram	4	18	0.2	0.7	2.8	0.1	0.2	0	2	0.1	0.02	2	1	0	0	0.002	0	0	0	2
RW112		2023-07-17	2023-07-17	00:00:00	Lunch	163	salt iodized	999			5	Gram	5	0	0	0	0	0	0	0	2	0	0	0	0	0	0	0	0	0	0	0
RW112		2023-07-17	2023-07-17	00:00:00	Geen specifiek maaltijdmoment	145	Beer sorghum (ca. 3% v/v alcohol)	999			12	Gram	12	4	0.1	0	0.4	0	11.2	0.3	1	0	0.02	0	0	0.02	0	0.006	0	0	0	0
RW112		2023-07-17	2023-07-17	00:00:00	Geen specifiek maaltijdmoment	145	Beer sorghum (ca. 3% v/v alcohol)	999			70	Gram	70	22	0.4	0	2.1	0.1	65.4	1.8	4	0.1	0.1	0	0	0.14	0.03	0.035	0	0	0.2	0
RW112		2023-07-17	2023-07-17	00:00:00	Lunch	93	Tomato red ripe, raw RTboiled	7			105	Gram	105	24	1.2	0.2	3.6	1.5	98.1	0	15	0.7	0.23	0	526	0.06	0.04	0.069	0	28	0.6	44
RW112		2023-07-17	2023-07-17	00:00:00	Lunch	36	Beans white dry, raw RTboiled	4			148	Gram	148	474	31.5	3.4	65.4	27.5	14.5	0	52	3.4	1.39	0	0	0.19	0.03	0.107	0	0	0.4	0
RW112		2023-07-17	2023-07-17	00:00:00	Lunch	24	Banana green, raw RTboiled	3			246	Gram	246	239	3.4	1	49.4	8.9	181.1	0	17	2	0.54	0	7	0.12	0.1	0.664	0	44	0.7	1
RW112		2023-07-17	2023-07-17	00:00:00	Lunch	151	Water	999			432	Gram	432	0	0	0	0	0	432	0	4	0	0	0	0	0	0	0	0	0	0	0
RW112		2023-07-17	2023-07-17	00:00:00	Lunch	28	Potato irish, raw RTboiled	3			462	Gram	462	370	6.9	0.5	80.4	7.9	361.3	0	28	4.6	1.62	0	0	0.28	0.18	0.527	0	46	5.5	0
RW112		2023-07-17	2023-07-17	00:00:00	Geen specifiek maaltijdmoment	145	Beer sorghum (ca. 3% v/v alcohol)	999			469	Gram	469	150	2.8	0	14.1	0.5	438	11.7	23	0.9	0.66	0	0	0.94	0.19	0.235	0	0	1.4	0
RW113		2023-07-17	2023-07-17	00:00:00	Lunch	132	Oil palm refined	999			4	Gram	4	36	0	4	0	0	0	0	0	0	0	0	0	0	0	0	0	0	0	0
RW113		2023-07-17	2023-07-17	00:00:00	Dinner/supper	163	salt iodized	999			5	Gram	5	0	0	0	0	0	0	0	2	0	0	0	0	0	0	0	0	0	0	0
RW113		2023-07-17	2023-07-17	00:00:00	Lunch	163	salt iodized	999			7	Gram	7	0	0	0	0	0	0	0	3	0	0	0	0	0	0	0	0	0	0	0
RW113		2023-07-17	2023-07-17	00:00:00	Lunch	104	Flour groundnut, raw RTfried	21			8	Gram	8	46	2.1	3.7	0.8	0.8	0.5	0	5	0.3	0.22	0	2	0.02	0.01	0.017	0	0	0.7	0
RW113		2023-07-17	2023-07-17	00:00:00	Dinner/supper	42	Beans Kidney red dry, boiled	4			126	Gram	126	147	10	1	19.5	10.2	83.5	0	45	2.6	1.21	0	3	0.11	0.06	0.151	0	0	0.8	0
RW113		2023-07-17	2023-07-17	00:00:00	Lunch	42	Beans Kidney red dry, boiled	4			212	Gram	212	248	16.7	1.7	32.9	17.2	140.6	0	76	4.5	2.04	0	4	0.19	0.11	0.254	0	0	1.3	0
RW113		2023-07-17	2023-07-17	00:00:00	Dinner/supper	151	Water	999			230	Gram	230	0	0	0	0	0	230	0	2	0	0	0	0	0	0	0	0	0	0	0
RW113		2023-07-17	2023-07-17	00:00:00	Lunch	151	Water	999			304	Gram	304	0	0	0	0	0	304	0	3	0	0	0	0	0	0	0	0	0	0	0
RW113		2023-07-17	2023-07-17	00:00:00	Lunch	61	Chayote, raw RTboiled	7			326	Gram	326	59	2.3	0.3	8.5	7.2	306.4	0	33	1.3	0.29	0	0	0.07	0.07	0.029	0	20	1	0
RW113		2023-07-17	2023-07-17	00:00:00	Geen specifiek maaltijdmoment	151	Water	999			359	Gram	359	0	0	0	0	0	359	0	4	0	0	0	0	0	0	0	0	0	0	0
RW113		2023-07-17	2023-07-17	00:00:00	Lunch	28	Potato irish, raw RTboiled	3			621	Gram	621	497	9.3	0.6	108.1	10.6	485.6	0	37	6.2	2.17	0	0	0.37	0.25	0.708	0	62	7.5	0
RW113		2023-07-17	2023-07-17	00:00:00	Dinner/supper	28	Potato irish, raw RTboiled	3			801	Gram	801	641	12	0.8	139.4	13.6	626.4	0	48	8	2.8	0	0	0.48	0.32	0.913	0	80	9.6	0
RW116		2023-08-06	2023-08-06	00:00:00	Lunch	163	salt iodized	999			2	Gram	2	0	0	0	0	0	0	0	1	0	0	0	0	0	0	0	0	0	0	0
RW116		2023-08-06	2023-08-06	00:00:00	Dinner/supper	163	salt iodized	999			2	Gram	2	0	0	0	0	0	0	0	1	0	0	0	0	0	0	0	0	0	0	0
RW116		2023-08-06	2023-08-06	00:00:00	Breakfast	167	Sugar	999			7	Gram	7	28	0	0	7	0	0	0	0	0	0	0	0	0	0	0	0	0	0	0
RW116		2023-08-06	2023-08-06	00:00:00	Lunch	42	Beans Kidney red dry, boiled	4			61	Gram	61	71	4.8	0.5	9.5	4.9	40.4	0	22	1.3	0.59	0	1	0.05	0.03	0.073	0	0	0.4	0
RW132		2023-07-18	2023-07-18	00:00:00	Breakfast	2005	Porridge flour mix5, RTboiled	2			50	Gram	50	173	4.1	1.6	33.6	4	6.3	0	10	1.7	0.8	0	2	0.13	0.04	0.109	0	0	0.9	0
RW116		2023-08-06	2023-08-06	00:00:00	Dinner/supper	42	Beans Kidney red dry, boiled	4			65	Gram	65	76	5.1	0.5	10.1	5.3	43.1	0	23	1.4	0.62	0	1	0.06	0.03	0.078	0	0	0.4	0
RW116		2023-08-06	2023-08-06	00:00:00	Lunch	151	Water	999			97	Gram	97	0	0	0	0	0	97	0	1	0	0	0	0	0	0	0	0	0	0	0
RW116		2023-08-06	2023-08-06	00:00:00	Dinner/supper	151	Water	999			103	Gram	103	0	0	0	0	0	103	0	1	0	0	0	0	0	0	0	0	0	0	0
RW272		2023-07-25	2023-07-25	00:00:00	Breakfast	2002	Porridge flour mix2, RTboiled	2			51	Gram	51	187	7.7	3.6	28.6	4.4	5.7	0	31	2.2	1.08	0	9	0.17	0.06	0.126	0	0	1.2	1
RW116		2023-08-06	2023-08-06	00:00:00	Lunch	34	Root yam pale raw RTboiled	3			294	Gram	294	329	5.6	0.6	69.7	12.1	202.9	0	44	2.4	0.76	0	0	0.26	0.06	0.641	0	12	1.2	0
RW116		2023-08-06	2023-08-06	00:00:00	Dinner/supper	34	Root yam pale raw RTboiled	3			312	Gram	312	349	5.9	0.6	73.9	12.8	215.3	0	47	2.5	0.81	0	0	0.28	0.06	0.68	0	12	1.2	0
RW116		2023-08-06	2023-08-06	00:00:00	Breakfast	151	Water	999			366	Gram	366	0	0	0	0	0	366	0	4	0	0	0	0	0	0	0	0	0	0	0
RW117		2023-07-18	2023-07-18	00:00:00	Dinner/supper	163	salt iodized	999			0	Gram	0	0	0	0	0	0	0	0	0	0	0	0	0	0	0	0	0	0	0	0
RW117		2023-07-18	2023-07-18	00:00:00	Dinner/supper	86	Pepper green sweet, raw RTboiled	7			0	Gram	0	0	0	0	0	0	0	0	0	0	0	0	0	0	0	0	0	0	0	0
RW117		2023-07-18	2023-07-18	00:00:00	Dinner/supper	138	Oil sunflower	999			0	Gram	0	0	0	0	0	0	0	0	0	0	0	0	0	0	0	0	0	0	0	0
RW117		2023-07-18	2023-07-18	00:00:00	Dinner/supper	83	Onion, raw RTfried	999			1	Gram	1	0	0	0	0.1	0	0.9	0	0	0	0	0	0	0	0	0.001	0	0	0	0
RW117		2023-07-18	2023-07-18	00:00:00	Dinner/supper	163	salt iodized	999			1	Gram	1	0	0	0	0	0	0	0	0	0	0	0	0	0	0	0	0	0	0	0
RW117		2023-07-18	2023-07-18	00:00:00	Dinner/supper	151	Water	999			2	Gram	2	0	0	0	0	0	2	0	0	0	0	0	0	0	0	0	0	0	0	0
RW117		2023-07-18	2023-07-18	00:00:00	Dinner/supper	119	Fish small indagara dry, raw RTboiled	20			2	Gram	2	7	1.2	0.2	0	0	0.2	0	56	0.1	0.32	3	0	0.01	0.01	0.013	1.14	0	0.3	3
RW117		2023-07-18	2023-07-18	00:00:00	Dinner/supper	59	Carrots, raw RTboiled	5			7	Gram	7	2	0.1	0	0.3	0.2	6.3	0	2	0	0.01	0	427	0	0	0.017	0	0	0	39
RW117		2023-07-18	2023-07-18	00:00:00	Dinner/supper	93	Tomato red ripe, raw RTboiled	7			21	Gram	21	5	0.2	0	0.7	0.3	19.6	0	3	0.1	0.05	0	105	0.01	0.01	0.014	0	6	0.1	9
RW117		2023-07-18	2023-07-18	00:00:00	Dinner/supper	42	Beans Kidney red dry, boiled	4			40	Gram	40	47	3.2	0.3	6.2	3.2	26.5	0	14	0.8	0.38	0	1	0.04	0.02	0.048	0	0	0.2	0
RW117		2023-07-18	2023-07-18	00:00:00	Dinner/supper	57	Cabbage white, raw RTboiled	7			92	Gram	92	24	1.5	0.1	3.3	2	84.4	0	38	1	0.14	0	4	0.03	0.04	0.108	0	40	0.3	0
RW278		2023-07-25	2023-07-25	00:00:00	Dinner/supper	22	Rice white, raw RTboiled	1			99	Gram	99	349	7.5	1	77.3	0.7	12.1	0	20	0.8	1.24	0	0	0.05	0.1	0.098	0	0	1	0
RW117		2023-07-18	2023-07-18	00:00:00	Dinner/supper	151	Water	999			518	Gram	518	0	0	0	0	0	518	0	5	0	0	0	0	0	0	0	0	0	0	0
RW118		2023-07-18	2023-07-18	00:00:00	Breakfast	83	Onion, raw RTfried	999			3	Gram	3	1	0	0	0.2	0.1	2.7	0	1	0	0.01	0	0	0	0	0.002	0	0	0	0
RW118		2023-07-18	2023-07-18	00:00:00	Breakfast	163	salt iodized	999			6	Gram	6	0	0	0	0	0	0	0	3	0	0	0	0	0	0	0	0	0	0	0
RW118		2023-07-18	2023-07-18	00:00:00	Dinner/supper	163	salt iodized	999			9	Gram	9	0	0	0	0	0	0	0	4	0	0	0	0	0	0	0	0	0	0	0
RW118		2023-07-18	2023-07-18	00:00:00	Breakfast	138	Oil sunflower	999			11	Gram	11	99	0	11	0	0	0	0	0	0	0	0	0	0	0	0	0	0	0	0
RW118		2023-07-18	2023-07-18	00:00:00	Dinner/supper	103	Flour groundnut, raw RTboiled	21			11	Gram	11	64	2.8	5.1	1.1	1.1	0.7	0	7	0.4	0.31	0	2	0.03	0.01	0.023	0	0	1	0
RW118		2023-07-18	2023-07-18	00:00:00	Breakfast	49	Nut groundnut unsalted dry, raw RTfried	21			20	Gram	20	119	4	9.7	3	1.7	1.2	0	23	1.1	0.45	0	1	0.14	0.03	0.032	0	0	2.8	0
RW118		2023-07-18	2023-07-18	00:00:00	Dinner/supper	138	Oil sunflower	999			21	Gram	21	189	0	21	0	0	0	0	0	0	0	0	0	0	0	0	0	0	0	0
RW118		2023-07-18	2023-07-18	00:00:00	Dinner/supper	82	Onion, raw RTboiled	999			34	Gram	34	13	0.4	0	2.4	0.6	30.4	0	8	0.2	0.09	0	0	0.01	0.01	0.025	0	3	0.1	0
RW118		2023-07-18	2023-07-18	00:00:00	Dinner/supper	119	Fish small indagara dry, raw RTboiled	20			42	Gram	42	140	25	4.5	0	0	4.7	0	1172	2.9	6.72	56	0	0.13	0.22	0.265	23.94	0	7.3	56
RW118		2023-07-18	2023-07-18	00:00:00	Breakfast	55	Beans green french,raw RTboiled	7			52	Gram	52	21	1	0.2	2.7	2.3	45.2	0	20	0.6	0.1	0	106	0.05	0.05	0.173	0	5	0.4	9
RW118		2023-07-18	2023-07-18	00:00:00	Breakfast	94	Tomato red ripe, raw RTfried	7			59	Gram	59	14	0.6	0.1	2	0.8	55.1	0	8	0.4	0.13	0	280	0.04	0.02	0.039	0	16	0.4	23
RW118		2023-07-18	2023-07-18	00:00:00	Dinner/supper	59	Carrots, raw RTboiled	5			80	Gram	80	26	0.6	0.2	3.8	2.7	72	0	26	0.4	0.08	0	4874	0.02	0.02	0.19	0	1	0.2	451
RW118		2023-07-18	2023-07-18	00:00:00	Dinner/supper	69	Leaves amaranth,raw RTboiled	6			98	Gram	98	39	4	0.4	2.9	3.7	83.9	0	343	6.7	0.62	0	2523	0.04	0.18	0.185	0	39	0.6	210
RW118		2023-07-18	2023-07-18	00:00:00	Dinner/supper	24	Banana green, raw RTboiled	3			144	Gram	144	140	2	0.6	28.9	5.2	106	0	10	1.2	0.32	0	4	0.07	0.06	0.389	0	26	0.4	0
RW118		2023-07-18	2023-07-18	00:00:00	Dinner/supper	55	Beans green french,raw RTboiled	7			150	Gram	150	60	3	0.5	7.8	6.6	130.5	0	59	1.7	0.29	0	306	0.14	0.15	0.5	0	14	1.1	26
RW118		2023-07-18	2023-07-18	00:00:00	Dinner/supper	93	Tomato red ripe, raw RTboiled	7			166	Gram	166	38	1.8	0.3	5.6	2.3	155	0	23	1.2	0.37	0	832	0.1	0.07	0.11	0	45	1	69
RW118		2023-07-18	2023-07-18	00:00:00	Breakfast	151	Water	999			179	Gram	179	0	0	0	0	0	179	0	2	0	0	0	0	0	0	0	0	0	0	0
RW118		2023-07-18	2023-07-18	00:00:00	Breakfast	62	Chayote, raw RTfried	7			187	Gram	187	34	1.3	0.2	4.9	4.1	175.8	0	21	0.7	0.17	0	0	0.04	0.04	0.017	0	11	0.6	0
RW118		2023-07-18	2023-07-18	00:00:00	Breakfast	31	Potato sweet white, raw RTboiled	3			242	Gram	242	232	3.6	0.5	49.6	7.3	178.4	0	77	2.9	1.23	0	119	0.17	0.1	0.23	0	39	1.5	10
RW118		2023-07-18	2023-07-18	00:00:00	Dinner/supper	28	Potato irish, raw RTboiled	3			269	Gram	269	215	4	0.3	46.8	4.6	210.4	0	16	2.7	0.94	0	0	0.16	0.11	0.307	0	27	3.2	0
RW118		2023-07-18	2023-07-18	00:00:00	Dinner/supper	151	Water	999			450	Gram	450	0	0	0	0	0	450	0	5	0	0	0	0	0	0	0	0	0	0	0
RW118		2023-07-18	2023-07-18	00:00:00	Geen specifiek maaltijdmoment	151	Water	999			599	Gram	599	0	0	0	0	0	599	0	6	0	0	0	0	0	0	0	0	0	0	0
RW119		2023-07-19	2023-07-19	00:00:00	Dinner/supper	163	salt iodized	999			2	Gram	2	0	0	0	0	0	0	0	1	0	0	0	0	0	0	0	0	0	0	0
RW119		2023-07-19	2023-07-19	00:00:00	Dinner/supper	119	Fish small indagara dry, raw RTboiled	20			3	Gram	3	10	1.8	0.3	0	0	0.3	0	84	0.2	0.48	4	0	0.01	0.02	0.019	1.71	0	0.5	4
RW119		2023-07-19	2023-07-19	00:00:00	Dinner/supper	93	Tomato red ripe, raw RTboiled	7			47	Gram	47	11	0.5	0.1	1.6	0.7	43.9	0	7	0.3	0.1	0	235	0.03	0.02	0.031	0	13	0.3	20
RW296		2023-07-26	2023-07-26	00:00:00	Breakfast	2003	Porridge flour mix3, RTboiled	2			51	Gram	51	184	6.9	3.1	30.2	3.7	5.7	0	26	4.3	1.1	0	6	0.15	0.06	0.149	0	0	1.1	1
RW119		2023-07-19	2023-07-19	00:00:00	Dinner/supper	42	Beans Kidney red dry, boiled	4			116	Gram	116	136	9.2	0.9	18	9.4	76.9	0	42	2.4	1.11	0	2	0.1	0.06	0.139	0	0	0.7	0
RW119		2023-07-19	2023-07-19	00:00:00	Dinner/supper	61	Chayote, raw RTboiled	7			139	Gram	139	25	1	0.1	3.6	3.1	130.7	0	14	0.6	0.13	0	0	0.03	0.03	0.013	0	8	0.4	0
RW119		2023-07-19	2023-07-19	00:00:00	Dinner/supper	151	Water	999			200	Gram	200	0	0	0	0	0	200	0	2	0	0	0	0	0	0	0	0	0	0	0
RW119		2023-07-19	2023-07-19	00:00:00	Dinner/supper	28	Potato irish, raw RTboiled	3			479	Gram	479	383	7.2	0.5	83.3	8.1	374.6	0	29	4.8	1.68	0	0	0.29	0.19	0.546	0	48	5.7	0
RW119		2023-07-19	2023-07-19	00:00:00	Geen specifiek maaltijdmoment	143	Beer banana	999			493	Gram	493	316	0	0	18.2	1	-4.9	34.5	25	0	0	0	0	0.05	0.15	0.247	0.1	0	2.5	0
RW121		2024-02-27	2024-02-27	00:00:00	Dinner/supper	83	Onion, raw RTfried	999			2	Gram	2	1	0	0	0.1	0	1.8	0	1	0	0.01	0	0	0	0	0.001	0	0	0	0
RW121		2024-02-27	2024-02-27	00:00:00	Lunch	163	salt iodized	999			8	Gram	8	0	0	0	0	0	0	0	4	0	0	0	0	0	0	0	0	0	0	0
RW121		2024-02-27	2024-02-27	00:00:00	Dinner/supper	128	Fat vegetable fortified margarine	999			9	Gram	9	67	0	7.5	0	0	1.4	0	1	0	0	69	55	0	0	0	0.01	0	0	74
RW121		2024-02-27	2024-02-27	00:00:00	Snack	46	Flour soya, raw RTboiled	4			10	Gram	10	44	3.7	2	2.2	0.9	0.7	0	20	0.6	0.38	0	6	0.06	0.03	0.042	0	0	0.4	1
RW121		2024-02-27	2024-02-27	00:00:00	Dinner/supper	179	Fish small indagara dry, raw RTfried	20			14	Gram	14	47	8.3	1.5	0	0	1.6	0	391	1	2.24	17	0	0.04	0.07	0.088	6.3	0	2.5	17
RW347		2023-07-28	2023-07-28	00:00:00	Dinner/supper	2009	Porridge flour mix9, RTboiled	2			51	Gram	51	179	4.5	1.4	35.2	3.5	6.4	0	10	1.6	0.67	0	1	0.12	0.04	0.136	0	0	1	0
RW354		2023-07-30	2023-07-30	00:00:00	Lunch	22	Rice white, raw RTboiled	1			99	Gram	99	349	7.5	1	77.3	0.7	12.1	0	20	0.8	1.24	0	0	0.05	0.1	0.098	0	0	1	0
RW121		2024-02-27	2024-02-27	00:00:00	Dinner/supper	48	Nut groundnut unsalted dry, raw RTboiled	21			33	Gram	33	196	6.6	16	5	2.7	1.9	0	39	1.8	0.74	0	1	0.24	0.04	0.054	0	0	4.7	0
RW121		2024-02-27	2024-02-27	00:00:00	Snack	167	Sugar	999			58	Gram	58	232	0	0	58	0	0	0	1	0.1	0.02	0	0	0	0.01	0	0	0	0	0
RW121		2024-02-27	2024-02-27	00:00:00	Dinner/supper	65	Eggplant white, raw RTfried	7			131	Gram	131	42	1.7	0.5	5.1	5.2	117.6	0	16	1.4	0.3	0	145	0.08	0.13	0.071	0	3	0.7	12
RW121		2024-02-27	2024-02-27	00:00:00	Dinner/supper	151	Water	999			139	Gram	139	0	0	0	0	0	139	0	1	0	0	0	0	0	0	0	0	0	0	0
RW121		2024-02-27	2024-02-27	00:00:00	Dinner/supper	25	Flour cassava white, raw RTboiled	3			200	Gram	200	682	3.2	1.4	159.8	8.6	23.6	0	132	4	0.34	0	0	0.14	0.08	0.072	0	2	2.6	0
RW121		2024-02-27	2024-02-27	00:00:00	Breakfast	42	Beans Kidney red dry, boiled	4			226	Gram	226	264	17.9	1.8	35	18.3	149.8	0	81	4.7	2.17	0	5	0.2	0.11	0.271	0	0	1.4	0
RW121		2024-02-27	2024-02-27	00:00:00	Breakfast	32	Root cassava white, raw RTboiled	3			226	Gram	226	321	2.9	0.7	71.4	8.4	140.3	0	79	3.2	4.41	0	0	0.09	0.07	0.149	0	47	1.4	0
RW121		2024-02-27	2024-02-27	00:00:00	Breakfast	31	Potato sweet white, raw RTboiled	3			226	Gram	226	217	3.4	0.5	46.3	6.8	166.6	0	72	2.7	1.15	0	111	0.16	0.09	0.215	0	36	1.4	9
RW121		2024-02-27	2024-02-27	00:00:00	Lunch	151	Water	999			230	Gram	230	0	0	0	0	0	230	0	2	0	0	0	0	0	0	0	0	0	0	0
RW121		2024-02-27	2024-02-27	00:00:00	Snack	151	Water	999			491	Gram	491	0	0	0	0	0	491	0	5	0	0	0	0	0	0	0	0	0	0	0
RW121		2024-02-27	2024-02-27	00:00:00	Dinner/supper	42	Beans Kidney red dry, boiled	4			513	Gram	513	600	40.5	4.1	79.5	41.6	340.1	0	185	10.8	4.92	0	10	0.46	0.26	0.616	0	0	3.1	1
RW121		2024-02-27	2024-02-27	00:00:00	Lunch	89	Pumpkin, raw RTboiled	5			566	Gram	566	181	6.8	1.1	29.4	13.6	511.1	0	96	2.3	1.3	0	4324	0.11	0.11	0.509	0	34	2.8	360
RW121		2024-02-27	2024-02-27	00:00:00	Lunch	42	Beans Kidney red dry, boiled	4			924	Gram	924	1081	73	7.4	143.2	74.8	612.6	0	333	19.4	8.87	0	18	0.83	0.46	1.109	0	0	5.5	2
RW124		2023-08-05	2023-08-05	00:00:00	Dinner/supper	154	Bouillon cube	999			0	Gram	0	0	0	0	0	0	0	0	0	0	0	0	0	0	0	0	0	0	0	0
RW124		2023-08-05	2023-08-05	00:00:00	Dinner/supper	154	Bouillon cube	999			0	Gram	0	0	0	0	0	0	0	0	0	0	0	0	0	0	0	0	0	0	0	0
RW124		2023-08-05	2023-08-05	00:00:00	Dinner/supper	138	Oil sunflower	999			3	Gram	3	27	0	3	0	0	0	0	0	0	0	0	0	0	0	0	0	0	0	0
RW124		2023-08-05	2023-08-05	00:00:00	Dinner/supper	163	salt iodized	999			3	Gram	3	0	0	0	0	0	0	0	1	0	0	0	0	0	0	0	0	0	0	0
RW124		2023-08-05	2023-08-05	00:00:00	Dinner/supper	103	Flour groundnut, raw RTboiled	21			10	Gram	10	58	2.6	4.6	1	1	0.6	0	6	0.4	0.28	0	2	0.03	0.01	0.021	0	0	0.9	0
RW124		2023-08-05	2023-08-05	00:00:00	Dinner/supper	163	salt iodized	999			29	Gram	29	0	0	0	0	0	0.1	0	13	0	0	0	0	0	0	0	0	0	0	0
RW354		2023-07-30	2023-07-30	00:00:00	Dinner/supper	2002	Porridge flour mix2, RTboiled	2			51	Gram	51	187	7.7	3.6	28.6	4.4	5.7	0	31	2.2	1.08	0	9	0.17	0.06	0.126	0	0	1.2	1
RW406		2023-08-01	2023-08-01	00:00:00	Dinner/supper	22	Rice white, raw RTboiled	1			100	Gram	100	353	7.6	1	78.1	0.7	12.2	0	20	0.8	1.25	0	0	0.05	0.1	0.099	0	0	1	0
RW124		2023-08-05	2023-08-05	00:00:00	Dinner/supper	72	Leaves cassava, raw RTboiled	6			269	Gram	269	247	20.4	3	24.5	21.3	193.9	0	761	14	3.31	0	8791	0.56	1.18	1.162	0	54	5.9	733
RW124		2023-08-05	2023-08-05	00:00:00	Dinner/supper	151	Water	999			271	Gram	271	0	0	0	0	0	271	0	3	0	0	0	0	0	0	0	0	0	0	0
RW124		2023-08-05	2023-08-05	00:00:00	Lunch	151	Water	999			392	Gram	392	0	0	0	0	0	392	0	4	0	0	0	0	0	0	0	0	0	0	0
RW124		2023-08-05	2023-08-05	00:00:00	Dinner/supper	151	Water	999			693	Gram	693	0	0	0	0	0	693	0	7	0	0	0	0	0	0	0	0	0	0	0
RW125		2023-08-06	2023-08-06	00:00:00	Lunch	162	salt black	999			0	Gram	0	0	0	0	0	0	0	0	0	0	0	0	0	0	0	0	0	0	0	0
RW125		2023-08-06	2023-08-06	00:00:00	Dinner/supper	163	salt iodized	999			0	Gram	0	0	0	0	0	0	0	0	0	0	0	0	0	0	0	0	0	0	0	0
RW125		2023-08-06	2023-08-06	00:00:00	Dinner/supper	162	salt black	999			0	Gram	0	0	0	0	0	0	0	0	0	0	0	0	0	0	0	0	0	0	0	0
RW125		2023-08-06	2023-08-06	00:00:00	Lunch	163	salt iodized	999			3	Gram	3	0	0	0	0	0	0	0	1	0	0	0	0	0	0	0	0	0	0	0
RW125		2023-08-06	2023-08-06	00:00:00	Dinner/supper	163	salt iodized	999			3	Gram	3	0	0	0	0	0	0	0	1	0	0	0	0	0	0	0	0	0	0	0
RW125		2023-08-06	2023-08-06	00:00:00	Lunch	141	Oil vegetable	999			4	Gram	4	36	0	4	0	0	0	0	0	0	0	0	0	0	0	0	0	0	0	0
RW125		2023-08-06	2023-08-06	00:00:00	Lunch	69	Leaves amaranth,raw RTboiled	6			62	Gram	62	25	2.5	0.2	1.9	2.4	53.1	0	217	4.2	0.39	0	1596	0.02	0.11	0.117	0	25	0.4	133
RW013		2023-07-13	2023-07-13	00:00:00	Breakfast	7	Flour sorghum white, raw RTboiled	2			52	Gram	52	177	5.6	1.8	31.5	6.2	6.1	0	9	3.3	0.88	0	4	0.1	0.05	0.033	0	0	1.6	0
RW125		2023-08-06	2023-08-06	00:00:00	Lunch	42	Beans Kidney red dry, boiled	4			125	Gram	125	146	9.9	1	19.4	10.1	82.9	0	45	2.6	1.2	0	3	0.11	0.06	0.15	0	0	0.8	0
RW125		2023-08-06	2023-08-06	00:00:00	Lunch	151	Water	999			199	Gram	199	0	0	0	0	0	199	0	2	0	0	0	0	0	0	0	0	0	0	0
RW125		2023-08-06	2023-08-06	00:00:00	Breakfast	151	Water	999			219	Gram	219	0	0	0	0	0	219	0	2	0	0	0	0	0	0	0	0	0	0	0
RW125		2023-08-06	2023-08-06	00:00:00	Dinner/supper	37	Beans black dry, boiled	4			301	Gram	301	310	24.1	1.8	41.5	16	214.3	0	75	4.8	2.05	0	138	0.21	0.09	0.208	0	3	1.2	12
RW125		2023-08-06	2023-08-06	00:00:00	Dinner/supper	151	Water	999			301	Gram	301	0	0	0	0	0	301	0	3	0	0	0	0	0	0	0	0	0	0	0
RW125		2023-08-06	2023-08-06	00:00:00	Lunch	28	Potato irish, raw RTboiled	3			510	Gram	510	408	7.7	0.5	88.7	8.7	398.8	0	31	5.1	1.79	0	0	0.31	0.2	0.581	0	51	6.1	0
RW125		2023-08-06	2023-08-06	00:00:00	Dinner/supper	34	Root yam pale raw RTboiled	3			584	Gram	584	654	11.1	1.2	138.4	23.9	403	0	88	4.7	1.52	0	0	0.53	0.12	1.273	0	23	2.3	0
RW126		2023-07-18	2023-07-18	00:00:00	Dinner/supper	154	Bouillon cube	999			0	Gram	0	0	0	0	0	0	0	0	0	0	0	0	0	0	0	0	0	0	0	0
RW126		2023-07-18	2023-07-18	00:00:00	Dinner/supper	154	Bouillon cube	999			0	Gram	0	0	0	0	0	0	0	0	0	0	0	0	0	0	0	0	0	0	0	0
RW126		2023-07-18	2023-07-18	00:00:00	Lunch	154	Bouillon cube	999			1	Gram	1	3	0.2	0.1	0.2	0	0	0	2	0	0	0	0	0	0	0.001	0	0	0	0
RW126		2023-07-18	2023-07-18	00:00:00	Lunch	154	Bouillon cube	999			1	Gram	1	3	0.2	0.1	0.2	0	0	0	2	0	0	0	0	0	0	0.001	0	0	0	0
RW126		2023-07-18	2023-07-18	00:00:00	Dinner/supper	163	salt iodized	999			2	Gram	2	0	0	0	0	0	0	0	1	0	0	0	0	0	0	0	0	0	0	0
RW126		2023-07-18	2023-07-18	00:00:00	Dinner/supper	163	salt iodized	999			4	Gram	4	0	0	0	0	0	0	0	2	0	0	0	0	0	0	0	0	0	0	0
RW126		2023-07-18	2023-07-18	00:00:00	Dinner/supper	119	Fish small indagara dry, raw RTboiled	20			5	Gram	5	17	3	0.5	0	0	0.6	0	140	0.3	0.8	7	0	0.02	0.03	0.032	2.85	0	0.9	7
RW126		2023-07-18	2023-07-18	00:00:00	Lunch	163	salt iodized	999			7	Gram	7	0	0	0	0	0	0	0	3	0	0	0	0	0	0	0	0	0	0	0
RW126		2023-07-18	2023-07-18	00:00:00	Lunch	138	Oil sunflower	999			8	Gram	8	72	0	8	0	0	0	0	0	0	0	0	0	0	0	0	0	0	0	0
RW126		2023-07-18	2023-07-18	00:00:00	Dinner/supper	103	Flour groundnut, raw RTboiled	21			8	Gram	8	46	2.1	3.7	0.8	0.8	0.5	0	5	0.3	0.22	0	2	0.02	0.01	0.017	0	0	0.7	0
RW126		2023-07-18	2023-07-18	00:00:00	Dinner/supper	82	Onion, raw RTboiled	999			8	Gram	8	3	0.1	0	0.6	0.1	7.1	0	2	0.1	0.02	0	0	0	0	0.006	0	1	0	0
RW126		2023-07-18	2023-07-18	00:00:00	Dinner/supper	138	Oil sunflower	999			9	Gram	9	81	0	9	0	0	0	0	0	0	0	0	0	0	0	0	0	0	0	0
RW126		2023-07-18	2023-07-18	00:00:00	Lunch	119	Fish small indagara dry, raw RTboiled	20			10	Gram	10	33	6	1.1	0	0	1.1	0	279	0.7	1.6	13	0	0.03	0.05	0.063	5.7	0	1.7	13
RW126		2023-07-18	2023-07-18	00:00:00	Lunch	103	Flour groundnut, raw RTboiled	21			14	Gram	14	81	3.6	6.5	1.3	1.4	0.9	0	9	0.5	0.39	0	3	0.04	0.02	0.029	0	0	1.2	0
RW126		2023-07-18	2023-07-18	00:00:00	Lunch	82	Onion, raw RTboiled	999			14	Gram	14	5	0.2	0	1	0.3	12.5	0	3	0.1	0.04	0	0	0	0.01	0.01	0	1	0	0
RW126		2023-07-18	2023-07-18	00:00:00	Dinner/supper	63	Eggplant green, raw RTboiled	7			15	Gram	15	4	0.2	0	0.4	0.6	13.6	0	3	0.1	0.03	0	20	0.01	0.01	0.009	0	0	0.1	2
RW126		2023-07-18	2023-07-18	00:00:00	Dinner/supper	59	Carrots, raw RTboiled	5			23	Gram	23	7	0.2	0.1	1.1	0.8	20.7	0	7	0.1	0.02	0	1401	0.01	0	0.055	0	0	0	130
RW126		2023-07-18	2023-07-18	00:00:00	Lunch	64	Eggplant white, raw RTboiled	7			26	Gram	26	8	0.3	0.1	1	1	23.3	0	3	0.3	0.06	0	31	0.02	0.03	0.014	0	1	0.1	3
RW064		2023-07-15	2023-07-15	00:00:00	Breakfast	5	Flour millet white, raw RTboiled	2			53	Gram	53	188	5.6	2.8	32.8	4.7	5.8	0	17	17.2	2.19	0	0	0.12	0.08	0.153	0	1	0.7	0
RW126		2023-07-18	2023-07-18	00:00:00	Dinner/supper	93	Tomato red ripe, raw RTboiled	7			33	Gram	33	8	0.4	0.1	1.1	0.5	30.8	0	5	0.2	0.07	0	165	0.02	0.01	0.022	0	9	0.2	14
RW126		2023-07-18	2023-07-18	00:00:00	Lunch	59	Carrots, raw RTboiled	5			40	Gram	40	13	0.3	0.1	1.9	1.4	36	0	13	0.2	0.04	0	2437	0.01	0.01	0.095	0	0	0.1	226
RW126		2023-07-18	2023-07-18	00:00:00	Dinner/supper	69	Leaves amaranth,raw RTboiled	6			43	Gram	43	17	1.8	0.2	1.3	1.6	36.8	0	151	2.9	0.27	0	1107	0.02	0.08	0.081	0	17	0.3	92
RW126		2023-07-18	2023-07-18	00:00:00	Dinner/supper	42	Beans Kidney red dry, boiled	4			52	Gram	52	61	4.1	0.4	8.1	4.2	34.5	0	19	1.1	0.5	0	1	0.05	0.03	0.062	0	0	0.3	0
RW126		2023-07-18	2023-07-18	00:00:00	Lunch	93	Tomato red ripe, raw RTboiled	7			57	Gram	57	13	0.6	0.1	1.9	0.8	53.2	0	8	0.4	0.13	0	286	0.03	0.02	0.038	0	15	0.3	24
RW126		2023-07-18	2023-07-18	00:00:00	Lunch	69	Leaves amaranth,raw RTboiled	6			76	Gram	76	30	3.1	0.3	2.3	2.9	65.1	0	266	5.2	0.48	0	1956	0.03	0.14	0.144	0	30	0.5	163
RW196		2023-07-21	2023-07-21	00:00:00	Lunch	22	Rice white, raw RTboiled	1			101	Gram	101	357	7.7	1	78.9	0.7	12.3	0	20	0.8	1.26	0	0	0.05	0.1	0.1	0	0	1	0
RW126		2023-07-18	2023-07-18	00:00:00	Lunch	42	Beans Kidney red dry, boiled	4			91	Gram	91	106	7.2	0.7	14.1	7.4	60.3	0	33	1.9	0.87	0	2	0.08	0.05	0.109	0	0	0.5	0
RW126		2023-07-18	2023-07-18	00:00:00	Geen specifiek maaltijdmoment	96	Avocado, raw	10			162	Gram	162	253	2.6	24	3.4	6.5	123.3	0	23	2.1	0.58	0	32	0.08	0.24	0.356	0	29	2.9	3
RW126		2023-07-18	2023-07-18	00:00:00	Dinner/supper	151	Water	999			183	Gram	183	0	0	0	0	0	183	0	2	0	0	0	0	0	0	0	0	0	0	0
RW126		2023-07-18	2023-07-18	00:00:00	Dinner/supper	28	Potato irish, raw RTboiled	3			248	Gram	248	198	3.7	0.2	43.2	4.2	193.9	0	15	2.5	0.87	0	0	0.15	0.1	0.283	0	25	3	0
RW126		2023-07-18	2023-07-18	00:00:00	Dinner/supper	151	Water	999			277	Gram	277	0	0	0	0	0	277	0	3	0	0	0	0	0	0	0	0	0	0	0
RW126		2023-07-18	2023-07-18	00:00:00	Lunch	151	Water	999			319	Gram	319	0	0	0	0	0	319	0	3	0	0	0	0	0	0	0	0	0	0	0
RW126		2023-07-18	2023-07-18	00:00:00	Lunch	28	Potato irish, raw RTboiled	3			430	Gram	430	344	6.5	0.4	74.8	7.3	336.3	0	26	4.3	1.51	0	0	0.26	0.17	0.49	0	43	5.2	0
RW126		2023-07-18	2023-07-18	00:00:00	Geen specifiek maaltijdmoment	151	Water	999			550	Gram	550	0	0	0	0	0	550	0	6	0	0	0	0	0	0	0	0	0	0	0
RW127		2023-07-18	2023-07-18	00:00:00	Geen specifiek maaltijdmoment	151	Water	999			356	Gram	356	0	0	0	0	0	356	0	4	0	0	0	0	0	0	0	0	0	0	0
RW129		2023-07-18	2023-07-18	00:00:00	Lunch	158	Curry powder	999			0	Gram	0	0	0	0	0	0	0	0	0	0	0	0	0	0	0	0	0	0	0	0
RW129		2023-07-18	2023-07-18	00:00:00	Dinner/supper	158	Curry powder	999			0	Gram	0	0	0	0	0	0	0	0	0	0	0	0	0	0	0	0	0	0	0	0
RW129		2023-07-18	2023-07-18	00:00:00	Dinner/supper	158	Curry powder	999			0	Gram	0	0	0	0	0	0	0	0	0	0	0	0	0	0	0	0	0	0	0	0
RW129		2023-07-18	2023-07-18	00:00:00	Dinner/supper	82	Onion, raw RTboiled	999			2	Gram	2	1	0	0	0.1	0	1.8	0	0	0	0.01	0	0	0	0	0.001	0	0	0	0
RW129		2023-07-18	2023-07-18	00:00:00	Dinner/supper	163	salt iodized	999			2	Gram	2	0	0	0	0	0	0	0	1	0	0	0	0	0	0	0	0	0	0	0
RW129		2023-07-18	2023-07-18	00:00:00	Dinner/supper	179	Fish small indagara dry, raw RTfried	20			6	Gram	6	20	3.6	0.6	0	0	0.7	0	167	0.4	0.96	7	0	0.02	0.03	0.038	2.7	0	1.1	7
RW129		2023-07-18	2023-07-18	00:00:00	Dinner/supper	163	salt iodized	999			6	Gram	6	0	0	0	0	0	0	0	3	0	0	0	0	0	0	0	0	0	0	0
RW129		2023-07-18	2023-07-18	00:00:00	Dinner/supper	141	Oil vegetable	999			7	Gram	7	63	0	7	0	0	0	0	0	0	0	0	0	0	0	0	0	0	0	0
RW129		2023-07-18	2023-07-18	00:00:00	Lunch	119	Fish small indagara dry, raw RTboiled	20			8	Gram	8	27	4.8	0.8	0	0	0.9	0	223	0.6	1.28	11	0	0.02	0.04	0.05	4.56	0	1.4	11
RW129		2023-07-18	2023-07-18	00:00:00	Lunch	163	salt iodized	999			8	Gram	8	0	0	0	0	0	0	0	4	0	0	0	0	0	0	0	0	0	0	0
RW129		2023-07-18	2023-07-18	00:00:00	Lunch	141	Oil vegetable	999			9	Gram	9	81	0	9	0	0	0	0	0	0	0	0	0	0	0	0	0	0	0	0
RW129		2023-07-18	2023-07-18	00:00:00	Lunch	82	Onion, raw RTboiled	999			17	Gram	17	6	0.2	0	1.2	0.3	15.2	0	4	0.1	0.05	0	0	0	0.01	0.012	0	2	0	0
RW129		2023-07-18	2023-07-18	00:00:00	Lunch	93	Tomato red ripe, raw RTboiled	7			31	Gram	31	7	0.3	0.1	1.1	0.4	29	0	4	0.2	0.07	0	155	0.02	0.01	0.021	0	8	0.2	13
RW129		2023-07-18	2023-07-18	00:00:00	Dinner/supper	93	Tomato red ripe, raw RTboiled	7			31	Gram	31	7	0.3	0.1	1.1	0.4	29	0	4	0.2	0.07	0	155	0.02	0.01	0.021	0	8	0.2	13
RW129		2023-07-18	2023-07-18	00:00:00	Lunch	59	Carrots, raw RTboiled	5			59	Gram	59	19	0.5	0.2	2.8	2	53.1	0	19	0.3	0.06	0	3595	0.02	0.01	0.14	0	1	0.1	333
RW129		2023-07-18	2023-07-18	00:00:00	Dinner/supper	59	Carrots, raw RTboiled	5			60	Gram	60	19	0.5	0.2	2.9	2	54	0	19	0.3	0.06	0	3656	0.02	0.01	0.143	0	1	0.1	338
RW129		2023-07-18	2023-07-18	00:00:00	Dinner/supper	42	Beans Kidney red dry, boiled	4			93	Gram	93	109	7.3	0.7	14.4	7.5	61.7	0	33	2	0.89	0	2	0.08	0.05	0.112	0	0	0.6	0
RW129		2023-07-18	2023-07-18	00:00:00	Lunch	24	Banana green, raw RTboiled	3			104	Gram	104	101	1.5	0.4	20.9	3.7	76.5	0	7	0.8	0.23	0	3	0.05	0.04	0.281	0	19	0.3	0
RW129		2023-07-18	2023-07-18	00:00:00	Dinner/supper	151	Water	999			133	Gram	133	0	0	0	0	0	133	0	1	0	0	0	0	0	0	0	0	0	0	0
RW240		2023-07-21	2023-07-21	00:00:00	Lunch	22	Rice white, raw RTboiled	1			101	Gram	101	357	7.7	1	78.9	0.7	12.3	0	20	0.8	1.26	0	0	0.05	0.1	0.1	0	0	1	0
RW129		2023-07-18	2023-07-18	00:00:00	Lunch	42	Beans Kidney red dry, boiled	4			142	Gram	142	166	11.2	1.1	22	11.5	94.1	0	51	3	1.36	0	3	0.13	0.07	0.17	0	0	0.9	0
RW129		2023-07-18	2023-07-18	00:00:00	Dinner/supper	57	Cabbage white, raw RTboiled	7			174	Gram	174	45	2.8	0.2	6.3	3.8	159.6	0	71	1.9	0.26	0	7	0.05	0.07	0.204	0	75	0.5	1
RW129		2023-07-18	2023-07-18	00:00:00	Lunch	61	Chayote, raw RTboiled	7			214	Gram	214	39	1.5	0.2	5.6	4.7	201.2	0	21	0.9	0.19	0	0	0.04	0.04	0.019	0	13	0.6	0
RW129		2023-07-18	2023-07-18	00:00:00	Dinner/supper	151	Water	999			579	Gram	579	0	0	0	0	0	579	0	6	0	0	0	0	0	0	0	0	0	0	0
RW129		2023-07-18	2023-07-18	00:00:00	Lunch	151	Water	999			911	Gram	911	0	0	0	0	0	911	0	9	0	0	0	0	0	0	0	0	0	0	0
RW129		2023-07-18	2023-07-18	00:00:00	Lunch	28	Potato irish, raw RTboiled	3			949	Gram	949	759	14.2	0.9	165.1	16.1	742.1	0	57	9.5	3.32	0	0	0.57	0.38	1.082	0	95	11.4	0
RW130		2023-07-18	2023-07-18	00:00:00	Breakfast	86	Pepper green sweet, raw RTboiled	7			0	Gram	0	0	0	0	0	0	0	0	0	0	0	0	0	0	0	0	0	0	0	0
RW130		2023-07-18	2023-07-18	00:00:00	Breakfast	163	salt iodized	999			3	Gram	3	0	0	0	0	0	0	0	1	0	0	0	0	0	0	0	0	0	0	0
RW130		2023-07-18	2023-07-18	00:00:00	Dinner/supper	138	Oil sunflower	999			3	Gram	3	27	0	3	0	0	0	0	0	0	0	0	0	0	0	0	0	0	0	0
RW130		2023-07-18	2023-07-18	00:00:00	Breakfast	91	Tomato paste	999			4	Gram	4	3	0.1	0	0.5	0.2	3	0	1	0	0.03	0	84	0.01	0.01	0.009	0	1	0.1	7
RW130		2023-07-18	2023-07-18	00:00:00	Breakfast	163	salt iodized	999			4	Gram	4	0	0	0	0	0	0	0	2	0	0	0	0	0	0	0	0	0	0	0
RW130		2023-07-18	2023-07-18	00:00:00	Breakfast	82	Onion, raw RTboiled	999			5	Gram	5	2	0.1	0	0.4	0.1	4.5	0	1	0	0.01	0	0	0	0	0.004	0	0	0	0
RW130		2023-07-18	2023-07-18	00:00:00	Dinner/supper	163	salt iodized	999			5	Gram	5	0	0	0	0	0	0	0	2	0	0	0	0	0	0	0	0	0	0	0
RW130		2023-07-18	2023-07-18	00:00:00	Breakfast	138	Oil sunflower	999			13	Gram	13	117	0	13	0	0	0	0	0	0	0	0	0	0	0	0	0	0	0	0
RW130		2023-07-18	2023-07-18	00:00:00	Dinner/supper	69	Leaves amaranth,raw RTboiled	6			26	Gram	26	10	1.1	0.1	0.8	1	22.3	0	91	1.8	0.16	0	669	0.01	0.05	0.049	0	10	0.2	56
RW130		2023-07-18	2023-07-18	00:00:00	Breakfast	93	Tomato red ripe, raw RTboiled	7			40	Gram	40	9	0.4	0.1	1.4	0.6	37.4	0	6	0.3	0.09	0	200	0.02	0.02	0.026	0	11	0.2	17
RW130		2023-07-18	2023-07-18	00:00:00	Dinner/supper	64	Eggplant white, raw RTboiled	7			91	Gram	91	29	1.2	0.4	3.5	3.6	81.7	0	10	0.9	0.2	0	107	0.05	0.09	0.049	0	2	0.5	9
RW130		2023-07-18	2023-07-18	00:00:00	Breakfast	42	Beans Kidney red dry, boiled	4			122	Gram	122	143	9.6	1	18.9	9.9	80.9	0	44	2.6	1.17	0	2	0.11	0.06	0.146	0	0	0.7	0
RW130		2023-07-18	2023-07-18	00:00:00	Dinner/supper	42	Beans Kidney red dry, boiled	4			131	Gram	131	153	10.3	1	20.3	10.6	86.9	0	47	2.8	1.26	0	3	0.12	0.07	0.157	0	0	0.8	0
RW342		2023-07-31	2023-07-31	00:00:00	Dinner/supper	22	Rice white, raw RTboiled	1			101	Gram	101	357	7.7	1	78.9	0.7	12.3	0	20	0.8	1.26	0	0	0.05	0.1	0.1	0	0	1	0
RW130		2023-07-18	2023-07-18	00:00:00	Breakfast	151	Water	999			166	Gram	166	0	0	0	0	0	166	0	2	0	0	0	0	0	0	0	0	0	0	0
RW130		2023-07-18	2023-07-18	00:00:00	Dinner/supper	151	Water	999			181	Gram	181	0	0	0	0	0	181	0	2	0	0	0	0	0	0	0	0	0	0	0
RW262		2023-07-24	2023-07-24	00:00:00	Dinner/supper	22	Rice white, raw RTboiled	1			104	Gram	104	367	7.9	1	81.2	0.7	12.7	0	21	0.8	1.3	0	0	0.05	0.1	0.103	0	0	1	0
RW130		2023-07-18	2023-07-18	00:00:00	Breakfast	61	Chayote, raw RTboiled	7			293	Gram	293	53	2.1	0.3	7.6	6.4	275.4	0	29	1.2	0.26	0	0	0.06	0.06	0.026	0	18	0.9	0
RW130		2023-07-18	2023-07-18	00:00:00	Dinner/supper	151	Water	999			403	Gram	403	0	0	0	0	0	403	0	4	0	0	0	0	0	0	0	0	0	0	0
RW130		2023-07-18	2023-07-18	00:00:00	Geen specifiek maaltijdmoment	1025	Tea african recipe	26			500	Gram	500	390	10	10.5	64	0	472.5	0	365	0.5	1.95	120	55	0	0.85	0.095	1.8	0	0	125
RW130		2023-07-18	2023-07-18	00:00:00	Breakfast	151	Water	999			517	Gram	517	0	0	0	0	0	517	0	5	0	0	0	0	0	0	0	0	0	0	0
RW131		2023-07-18	2023-07-18	00:00:00	Lunch	163	salt iodized	999			5	Gram	5	0	0	0	0	0	0	0	2	0	0	0	0	0	0	0	0	0	0	0
RW131		2023-07-18	2023-07-18	00:00:00	Dinner/supper	163	salt iodized	999			6	Gram	6	0	0	0	0	0	0	0	3	0	0	0	0	0	0	0	0	0	0	0
RW131		2023-07-18	2023-07-18	00:00:00	Dinner/supper	103	Flour groundnut, raw RTboiled	21			14	Gram	14	81	3.6	6.5	1.3	1.4	0.9	0	9	0.5	0.39	0	3	0.04	0.02	0.029	0	0	1.2	0
RW131		2023-07-18	2023-07-18	00:00:00	Lunch	103	Flour groundnut, raw RTboiled	21			15	Gram	15	87	3.9	7	1.4	1.5	0.9	0	9	0.5	0.42	0	3	0.05	0.02	0.031	0	0	1.3	0
RW131		2023-07-18	2023-07-18	00:00:00	Dinner/supper	115	Egg chicken, raw RTboiled	13			16	Gram	16	21	2	1.3	0.4	0	12.1	0	9	0.3	0.18	30	0	0.02	0.08	0.018	0.23	0	0	30
RW131		2023-07-18	2023-07-18	00:00:00	Lunch	100	Papaya peeled, raw	8			51	Gram	51	18	0.3	0.2	3.5	1.1	45.8	0	11	0.3	0.1	0	519	0.02	0.02	0.01	0	26	0.2	43
RW448		2023-08-03	2023-08-03	00:00:00	Breakfast	2005	Porridge flour mix5, RTboiled	2			54	Gram	54	187	4.4	1.7	36.3	4.3	6.8	0	10	1.8	0.86	0	2	0.14	0.04	0.117	0	0	0.9	0
RW328		2023-07-28	2023-07-28	00:00:00	Dinner/supper	2003	Porridge flour mix3, RTboiled	2			55	Gram	55	198	7.5	3.3	32.6	4	6.2	0	28	4.7	1.19	0	7	0.16	0.07	0.161	0	0	1.2	1
RW131		2023-07-18	2023-07-18	00:00:00	Dinner/supper	151	Water	999			108	Gram	108	0	0	0	0	0	108	0	1	0	0	0	0	0	0	0	0	0	0	0
RW131		2023-07-18	2023-07-18	00:00:00	Lunch	151	Water	999			261	Gram	261	0	0	0	0	0	261	0	3	0	0	0	0	0	0	0	0	0	0	0
RW131		2023-07-18	2023-07-18	00:00:00	Dinner/supper	57	Cabbage white, raw RTboiled	7			261	Gram	261	68	4.2	0.3	9.4	5.7	239.3	0	107	2.9	0.39	0	10	0.08	0.1	0.305	0	112	0.8	1
RW131		2023-07-18	2023-07-18	00:00:00	Lunch	57	Cabbage white, raw RTboiled	7			266	Gram	266	69	4.3	0.3	9.6	5.9	243.9	0	109	2.9	0.4	0	11	0.08	0.11	0.311	0	114	0.8	1
RW131		2023-07-18	2023-07-18	00:00:00	Breakfast	151	Water	999			456	Gram	456	0	0	0	0	0	456	0	5	0	0	0	0	0	0	0	0	0	0	0
RW131		2023-07-18	2023-07-18	00:00:00	Lunch	28	Potato irish, raw RTboiled	3			472	Gram	472	378	7.1	0.5	82.1	8	369.1	0	28	4.7	1.65	0	0	0.28	0.19	0.538	0	47	5.7	0
RW131		2023-07-18	2023-07-18	00:00:00	Dinner/supper	151	Water	999			506	Gram	506	0	0	0	0	0	506	0	5	0	0	0	0	0	0	0	0	0	0	0
RW132		2023-07-18	2023-07-18	00:00:00	Dinner/supper	163	salt iodized	999			2	Gram	2	0	0	0	0	0	0	0	1	0	0	0	0	0	0	0	0	0	0	0
RW132		2023-07-18	2023-07-18	00:00:00	Lunch	163	salt iodized	999			4	Gram	4	0	0	0	0	0	0	0	2	0	0	0	0	0	0	0	0	0	0	0
RW132		2023-07-18	2023-07-18	00:00:00	Dinner/supper	138	Oil sunflower	999			4	Gram	4	36	0	4	0	0	0	0	0	0	0	0	0	0	0	0	0	0	0	0
RW132		2023-07-18	2023-07-18	00:00:00	Dinner/supper	91	Tomato paste	999			9	Gram	9	7	0.3	0	1.2	0.4	6.9	0	3	0.1	0.07	0	188	0.01	0.02	0.02	0	1	0.3	16
RW132		2023-07-18	2023-07-18	00:00:00	Dinner/supper	103	Flour groundnut, raw RTboiled	21			12	Gram	12	69	3.1	5.6	1.2	1.2	0.7	0	7	0.4	0.34	0	3	0.04	0.02	0.025	0	0	1.1	0
RW132		2023-07-18	2023-07-18	00:00:00	Breakfast	167	Sugar	999			17	Gram	17	68	0	0	17	0	0	0	0	0	0.01	0	0	0	0	0	0	0	0	0
RW132		2023-07-18	2023-07-18	00:00:00	Lunch	73	Leaves chayote, raw RTboiled	6			47	Gram	47	7	0	0.1	1	0.9	-0.5	0	33	0.5	0.09	0	0	0.01	0.03	0.047	0	7	0.2	0
RW280		2023-08-07	2023-08-07	00:00:00	Lunch	2011	Porridge flour mix11, RTboiled	2			56	Gram	56	204	8.5	3.9	31.2	5.1	6.3	0	35	2.5	1.2	0	10	0.18	0.07	0.139	0	0	1.3	1
RW132		2023-07-18	2023-07-18	00:00:00	Lunch	42	Beans Kidney red dry, boiled	4			85	Gram	85	99	6.7	0.7	13.2	6.9	56.4	0	31	1.8	0.82	0	2	0.08	0.04	0.102	0	0	0.5	0
RW132		2023-07-18	2023-07-18	00:00:00	Dinner/supper	42	Beans Kidney red dry, boiled	4			92	Gram	92	108	7.3	0.7	14.3	7.5	61	0	33	1.9	0.88	0	2	0.08	0.05	0.11	0	0	0.6	0
RW132		2023-07-18	2023-07-18	00:00:00	Dinner/supper	61	Chayote, raw RTboiled	7			138	Gram	138	25	1	0.1	3.6	3	129.7	0	14	0.6	0.12	0	0	0.03	0.03	0.012	0	8	0.4	0
RW132		2023-07-18	2023-07-18	00:00:00	Dinner/supper	163	salt iodized	999			151	Gram	151	0	0	0	0	0	0.8	0	68	0.2	0	0	0	0	0	0	0	0	0	0
RW159		2023-07-20	2023-07-20	00:00:00	Geen specifiek maaltijdmoment	2	Bread bun white sweet	1			106	Gram	106	390	8.8	15.3	53.6	1.6	24.9	0	85	2	0.85	74	46	0.21	0.17	0.064	0.24	0	2.4	78
RW132		2023-07-18	2023-07-18	00:00:00	Dinner/supper	151	Water	999			181	Gram	181	0	0	0	0	0	181	0	2	0	0	0	0	0	0	0	0	0	0	0
RW132		2023-07-18	2023-07-18	00:00:00	Lunch	151	Water	999			246	Gram	246	0	0	0	0	0	246	0	2	0	0	0	0	0	0	0	0	0	0	0
RW132		2023-07-18	2023-07-18	00:00:00	Breakfast	151	Water	999			604	Gram	604	0	0	0	0	0	604	0	6	0	0	0	0	0	0	0	0	0	0	0
RW132		2023-07-18	2023-07-18	00:00:00	Lunch	28	Potato irish, raw RTboiled	3			651	Gram	651	521	9.8	0.7	113.3	11.1	509.1	0	39	6.5	2.28	0	0	0.39	0.26	0.742	0	65	7.8	0
RW132		2023-07-18	2023-07-18	00:00:00	Dinner/supper	151	Water	999			746	Gram	746	0	0	0	0	0	746	0	7	0	0	0	0	0	0	0	0	0	0	0
RW134		2023-08-06	2023-08-06	00:00:00	Dinner/supper	163	salt iodized	999			4	Gram	4	0	0	0	0	0	0	0	2	0	0	0	0	0	0	0	0	0	0	0
RW134		2023-08-06	2023-08-06	00:00:00	Dinner/supper	179	Fish small indagara dry, raw RTfried	20			6	Gram	6	20	3.6	0.6	0	0	0.7	0	167	0.4	0.96	7	0	0.02	0.03	0.038	2.7	0	1.1	7
RW134		2023-08-06	2023-08-06	00:00:00	Dinner/supper	141	Oil vegetable	999			7	Gram	7	63	0	7	0	0	0	0	0	0	0	0	0	0	0	0	0	0	0	0
RW134		2023-08-06	2023-08-06	00:00:00	Lunch	163	salt iodized	999			8	Gram	8	0	0	0	0	0	0	0	4	0	0	0	0	0	0	0	0	0	0	0
RW134		2023-08-06	2023-08-06	00:00:00	Dinner/supper	94	Tomato red ripe, raw RTfried	7			9	Gram	9	2	0.1	0	0.3	0.1	8.4	0	1	0.1	0.02	0	43	0.01	0	0.006	0	2	0.1	4
RW134		2023-08-06	2023-08-06	00:00:00	Dinner/supper	163	salt iodized	999			11	Gram	11	0	0	0	0	0	0.1	0	5	0	0	0	0	0	0	0	0	0	0	0
RW134		2023-08-06	2023-08-06	00:00:00	Lunch	141	Oil vegetable	999			15	Gram	15	135	0	15	0	0	0	0	0	0	0	0	0	0	0	0	0	0	0	0
RW134		2023-08-06	2023-08-06	00:00:00	Breakfast	167	Sugar	999			18	Gram	18	72	0	0	18	0	0	0	0	0	0.01	0	0	0	0	0	0	0	0	0
RW134		2023-08-06	2023-08-06	00:00:00	Dinner/supper	141	Oil vegetable	999			19	Gram	19	171	0	19	0	0	0	0	0	0	0	0	0	0	0	0	0	0	0	0
RW134		2023-08-06	2023-08-06	00:00:00	Lunch	93	Tomato red ripe, raw RTboiled	7			24	Gram	24	6	0.3	0	0.8	0.3	22.4	0	3	0.2	0.05	0	120	0.01	0.01	0.016	0	6	0.1	10
RW443		2023-08-03	2023-08-03	00:00:00	Breakfast	2005	Porridge flour mix5, RTboiled	2			56	Gram	56	194	4.6	1.8	37.6	4.5	7	0	11	1.9	0.9	0	2	0.14	0.04	0.122	0	0	1	0
RW134		2023-08-06	2023-08-06	00:00:00	Lunch	69	Leaves amaranth,raw RTboiled	6			84	Gram	84	34	3.4	0.3	2.5	3.2	71.9	0	294	5.7	0.53	0	2162	0.03	0.15	0.159	0	34	0.5	180
RW134		2023-08-06	2023-08-06	00:00:00	Dinner/supper	69	Leaves amaranth,raw RTboiled	6			89	Gram	89	36	3.6	0.4	2.7	3.4	76.2	0	312	6.1	0.56	0	2291	0.04	0.16	0.168	0	36	0.5	191
RW134		2023-08-06	2023-08-06	00:00:00	Lunch	42	Beans Kidney red dry, boiled	4			186	Gram	186	218	14.7	1.5	28.8	15.1	123.3	0	67	3.9	1.79	0	4	0.17	0.09	0.223	0	0	1.1	0
RW134		2023-08-06	2023-08-06	00:00:00	Dinner/supper	42	Beans Kidney red dry, boiled	4			188	Gram	188	220	14.9	1.5	29.1	15.2	124.6	0	68	3.9	1.8	0	4	0.17	0.09	0.226	0	0	1.1	0
RW134		2023-08-06	2023-08-06	00:00:00	Breakfast	151	Water	999			379	Gram	379	0	0	0	0	0	379	0	4	0	0	0	0	0	0	0	0	0	0	0
RW134		2023-08-06	2023-08-06	00:00:00	Lunch	28	Potato irish, raw RTboiled	3			580	Gram	580	464	8.7	0.6	100.9	9.9	453.6	0	35	5.8	2.03	0	0	0.35	0.23	0.661	0	58	7	0
RW196		2023-07-21	2023-07-21	00:00:00	Breakfast	180	Kawunga	1			107	Gram	107	158	3.6	2	29.2	4.3	67.2	0	13	1.2	0.87	0	0	0.1	0.04	0	0	0	0.9	0
RW134		2023-08-06	2023-08-06	00:00:00	Lunch	44	Beans Kidney red dry, raw RTboiled	4			643	Gram	643	1961	131.8	12.9	261.1	136.3	77.8	0	579	32.8	15.17	0	32	1.35	0.84	1.659	0	0	10.3	3
RW134		2023-08-06	2023-08-06	00:00:00	Dinner/supper	151	Water	999			1307	Gram	1307	0	0	0	0	0	1307	0	13	0	0	0	0	0	0	0	0	0	0	0
RW134		2023-08-06	2023-08-06	00:00:00	Lunch	151	Water	999			1727	Gram	1727	0	0	0	0	0	1727	0	17	0	0	0	0	0	0	0	0	0	0	0
RW356		2023-07-30	2023-07-30	00:00:00	Breakfast	9	Flour wheat white, raw RTfried	1			108	Gram	108	380	11.2	1.9	78	3	13.2	0	18	2.2	0.54	0	0	0.18	0.09	0.437	0	0	2.4	0
RW136		2023-07-19	2023-07-19	00:00:00	Lunch	28	Potato irish, raw RTboiled	3			478	Gram	478	382	7.2	0.5	83.2	8.1	373.8	0	29	4.8	1.67	0	0	0.29	0.19	0.545	0	48	5.7	0
RW136		2023-07-19	2023-07-19	00:00:00	Lunch	42	Beans Kidney red dry, boiled	4			87	Gram	87	102	6.9	0.7	13.5	7	57.7	0	31	1.8	0.84	0	2	0.08	0.04	0.104	0	0	0.5	0
RW136		2023-07-19	2023-07-19	00:00:00	Dinner/supper	42	Beans Kidney red dry, boiled	4			169	Gram	169	198	13.4	1.4	26.2	13.7	112	0	61	3.5	1.62	0	3	0.15	0.08	0.203	0	0	1	0
RW136		2023-07-19	2023-07-19	00:00:00	Dinner/supper	63	Eggplant green, raw RTboiled	7			3	Gram	3	1	0	0	0.1	0.1	2.7	0	1	0	0.01	0	4	0	0	0.002	0	0	0	0
RW136		2023-07-19	2023-07-19	00:00:00	Dinner/supper	63	Eggplant green, raw RTboiled	7			8	Gram	8	2	0.1	0	0.2	0.3	7.3	0	1	0	0.02	0	10	0	0	0.005	0	0	0.1	1
RW136		2023-07-19	2023-07-19	00:00:00	Lunch	70	Leaves amaranth,raw RTfried	6			74	Gram	74	30	3	0.3	2.2	2.8	63.3	0	272	5.3	0.49	0	1805	0.04	0.13	0.147	0	42	0.5	150
RW136		2023-07-19	2023-07-19	00:00:00	Dinner/supper	82	Onion, raw RTboiled	999			4	Gram	4	1	0	0	0.3	0.1	3.6	0	1	0	0.01	0	0	0	0	0.003	0	0	0	0
RW136		2023-07-19	2023-07-19	00:00:00	Dinner/supper	82	Onion, raw RTboiled	999			10	Gram	10	4	0.1	0	0.7	0.2	8.9	0	2	0.1	0.03	0	0	0	0	0.007	0	1	0	0
RW136		2023-07-19	2023-07-19	00:00:00	Lunch	82	Onion, raw RTboiled	999			43	Gram	43	16	0.5	0	3.1	0.8	38.4	0	10	0.3	0.12	0	0	0.01	0.02	0.031	0	4	0.1	0
RW136		2023-07-19	2023-07-19	00:00:00	Dinner/supper	83	Onion, raw RTfried	999			9	Gram	9	3	0.1	0	0.6	0.2	8	0	2	0.1	0.03	0	0	0	0	0.007	0	1	0	0
RW136		2023-07-19	2023-07-19	00:00:00	Lunch	91	Tomato paste	999			11	Gram	11	9	0.4	0.1	1.5	0.5	8.4	0	3	0.1	0.08	0	230	0.02	0.02	0.024	0	2	0.3	19
RW136		2023-07-19	2023-07-19	00:00:00	Dinner/supper	91	Tomato paste	999			16	Gram	16	13	0.5	0.1	2.2	0.7	12.2	0	5	0.1	0.12	0	334	0.02	0.03	0.035	0	2	0.4	28
RW136		2023-07-19	2023-07-19	00:00:00	Dinner/supper	93	Tomato red ripe, raw RTboiled	7			59	Gram	59	14	0.6	0.1	2	0.8	55.1	0	8	0.4	0.13	0	296	0.04	0.02	0.039	0	16	0.4	25
RW136		2023-07-19	2023-07-19	00:00:00	Lunch	93	Tomato red ripe, raw RTboiled	7			65	Gram	65	15	0.7	0.1	2.2	0.9	60.7	0	9	0.5	0.14	0	326	0.04	0.03	0.043	0	18	0.4	27
RW136		2023-07-19	2023-07-19	00:00:00	Lunch	115	Egg chicken, raw RTboiled	13			57	Gram	57	76	7.2	4.6	1.4	0	43.3	0	31	1	0.64	106	0	0.06	0.27	0.065	0.82	0	0	106
RW136		2023-07-19	2023-07-19	00:00:00	Dinner/supper	123	Fish thomson, raw RTfried	20	24		149	Gram	149	191	27.9	8.8	0	0	114.4	0	34	1.3	0.77	31	0	0.12	0.22	0.456	4.35	3	4.3	31
RW136		2023-07-19	2023-07-19	00:00:00	Breakfast	124	Milk cow whole fresh, boiled	25			184	Gram	184	151	7.2	7.7	13.2	0	154.2	0	258	0.2	1.36	86	0	0	0.55	0.11	1.84	0	0	86
RW136		2023-07-19	2023-07-19	00:00:00	Dinner/supper	141	Oil vegetable	999			6	Gram	6	54	0	6	0	0	0	0	0	0	0	0	0	0	0	0	0	0	0	0
RW136		2023-07-19	2023-07-19	00:00:00	Dinner/supper	141	Oil vegetable	999			7	Gram	7	63	0	7	0	0	0	0	0	0	0	0	0	0	0	0	0	0	0	0
RW136		2023-07-19	2023-07-19	00:00:00	Lunch	141	Oil vegetable	999			11	Gram	11	99	0	11	0	0	0	0	0	0	0	0	0	0	0	0	0	0	0	0
RW136		2023-07-19	2023-07-19	00:00:00	Dinner/supper	141	Oil vegetable	999			12	Gram	12	108	0	12	0	0	0	0	0	0	0	0	0	0	0	0	0	0	0	0
RW136		2023-07-19	2023-07-19	00:00:00	Dinner/supper	151	Water	999			272	Gram	272	0	0	0	0	0	272	0	3	0	0	0	0	0	0	0	0	0	0	0
RW136		2023-07-19	2023-07-19	00:00:00	Lunch	151	Water	999			304	Gram	304	0	0	0	0	0	304	0	3	0	0	0	0	0	0	0	0	0	0	0
RW136		2023-07-19	2023-07-19	00:00:00	Dinner/supper	151	Water	999			350	Gram	350	0	0	0	0	0	350	0	4	0	0	0	0	0	0	0	0	0	0	0
RW136		2023-07-19	2023-07-19	00:00:00	Breakfast	151	Water	999			611	Gram	611	0	0	0	0	0	611	0	6	0	0	0	0	0	0	0	0	0	0	0
RW136		2023-07-19	2023-07-19	00:00:00	Dinner/supper	154	Bouillon cube	999			0	Gram	0	0	0	0	0	0	0	0	0	0	0	0	0	0	0	0	0	0	0	0
RW136		2023-07-19	2023-07-19	00:00:00	Dinner/supper	154	Bouillon cube	999			0	Gram	0	0	0	0	0	0	0	0	0	0	0	0	0	0	0	0	0	0	0	0
RW136		2023-07-19	2023-07-19	00:00:00	Dinner/supper	154	Bouillon cube	999			1	Gram	1	3	0.2	0.1	0.2	0	0	0	2	0	0	0	0	0	0	0.001	0	0	0	0
RW136		2023-07-19	2023-07-19	00:00:00	Dinner/supper	158	Curry powder	999			1	Gram	1	3	0.1	0.1	0.3	0.3	0.1	0	5	0.3	0.04	0	10	0	0	0.001	0	0	0	1
RW136		2023-07-19	2023-07-19	00:00:00	Dinner/supper	161	Masala pilau spice	999			1	Gram	1	4	0.2	0.2	0.3	0.2	0.1	0	8	0.3	0.04	0	3	0	0	0.002	0	0	0	0
RW136		2023-07-19	2023-07-19	00:00:00	Dinner/supper	161	Masala pilau spice	999			1	Gram	1	4	0.2	0.2	0.3	0.2	0.1	0	8	0.3	0.04	0	3	0	0	0.002	0	0	0	0
RW136		2023-07-19	2023-07-19	00:00:00	Dinner/supper	161	Masala pilau spice	999			1	Gram	1	4	0.2	0.2	0.3	0.2	0.1	0	8	0.3	0.04	0	3	0	0	0.002	0	0	0	0
RW136		2023-07-19	2023-07-19	00:00:00	Dinner/supper	163	salt iodized	999			2	Gram	2	0	0	0	0	0	0	0	1	0	0	0	0	0	0	0	0	0	0	0
RW136		2023-07-19	2023-07-19	00:00:00	Dinner/supper	163	salt iodized	999			3	Gram	3	0	0	0	0	0	0	0	1	0	0	0	0	0	0	0	0	0	0	0
RW136		2023-07-19	2023-07-19	00:00:00	Dinner/supper	163	salt iodized	999			3	Gram	3	0	0	0	0	0	0	0	1	0	0	0	0	0	0	0	0	0	0	0
RW136		2023-07-19	2023-07-19	00:00:00	Lunch	163	salt iodized	999			6	Gram	6	0	0	0	0	0	0	0	3	0	0	0	0	0	0	0	0	0	0	0
RW136		2023-07-19	2023-07-19	00:00:00	Breakfast	167	Sugar	999			39	Gram	39	156	0	0	39	0	0	0	0	0	0.01	0	0	0	0.01	0	0	0	0	0
RW136		2023-07-19	2023-07-19	00:00:00	Dinner/supper	22	Rice white, raw RTboiled	1			109	Gram	109	385	8.3	1.1	85.1	0.8	13.3	0	22	0.9	1.36	0	0	0.05	0.11	0.108	0	0	1.1	0
RW158		2023-07-20	2023-07-20	00:00:00	Breakfast	1021	Porridge sosoma recipe	2			57	Gram	57	197	1.4	0.8	45.7	0.6	8.3	0	13	0.3	0.21	2	3	0.02	0.03	0.018	0.03	0	0.2	3
RW141		2023-07-18	2023-07-18	00:00:00	Dinner/supper	163	salt iodized	999			4	Gram	4	0	0	0	0	0	0	0	2	0	0	0	0	0	0	0	0	0	0	0
RW141		2023-07-18	2023-07-18	00:00:00	Lunch	163	salt iodized	999			6	Gram	6	0	0	0	0	0	0	0	3	0	0	0	0	0	0	0	0	0	0	0
RW141		2023-07-18	2023-07-18	00:00:00	Dinner/supper	133	Oil soya	999			6	Gram	6	54	0	6	0	0	0	0	0	0	0	0	0	0	0	0	0	0	0	0
RW141		2023-07-18	2023-07-18	00:00:00	Dinner/supper	48	Nut groundnut unsalted dry, raw RTboiled	21			16	Gram	16	95	3.2	7.7	2.4	1.3	0.9	0	19	0.9	0.36	0	1	0.12	0.02	0.026	0	0	2.3	0
RW181		2023-08-07	2023-08-07	00:00:00	Snack	1021	Porridge sosoma recipe	2			57	Gram	57	197	1.4	0.8	45.7	0.6	8.3	0	13	0.3	0.21	2	3	0.02	0.03	0.018	0.03	0	0.2	3
RW141		2023-07-18	2023-07-18	00:00:00	Dinner/supper	69	Leaves amaranth,raw RTboiled	6			66	Gram	66	26	2.7	0.3	2	2.5	56.5	0	231	4.5	0.42	0	1699	0.03	0.12	0.125	0	26	0.4	142
RW141		2023-07-18	2023-07-18	00:00:00	Dinner/supper	42	Beans Kidney red dry, boiled	4			111	Gram	111	130	8.8	0.9	17.2	9	73.6	0	40	2.3	1.07	0	2	0.1	0.06	0.133	0	0	0.7	0
RW321		2023-07-27	2023-07-27	00:00:00	Lunch	2013	Porridge flour mix13, RTboiled	2			57	Gram	57	195	5.9	1.7	36.1	5.9	7.1	0	19	2.4	1.04	0	2	0.15	0.05	0.139	0	0	1	0
RW141		2023-07-18	2023-07-18	00:00:00	Lunch	42	Beans Kidney red dry, boiled	4			201	Gram	201	235	15.9	1.6	31.2	16.3	133.3	0	72	4.2	1.93	0	4	0.18	0.1	0.241	0	0	1.2	0
RW141		2023-07-18	2023-07-18	00:00:00	Dinner/supper	151	Water	999			353	Gram	353	0	0	0	0	0	353	0	4	0	0	0	0	0	0	0	0	0	0	0
RW141		2023-07-18	2023-07-18	00:00:00	Dinner/supper	28	Potato irish, raw RTboiled	3			396	Gram	396	317	5.9	0.4	68.9	6.7	309.7	0	24	4	1.39	0	0	0.24	0.16	0.451	0	40	4.8	0
RW141		2023-07-18	2023-07-18	00:00:00	Lunch	151	Water	999			445	Gram	445	0	0	0	0	0	445	0	4	0	0	0	0	0	0	0	0	0	0	0
RW141		2023-07-18	2023-07-18	00:00:00	Breakfast	151	Water	999			451	Gram	451	0	0	0	0	0	451	0	5	0	0	0	0	0	0	0	0	0	0	0
RW141		2023-07-18	2023-07-18	00:00:00	Lunch	151	Water	999			471	Gram	471	0	0	0	0	0	471	0	5	0	0	0	0	0	0	0	0	0	0	0
RW141		2023-07-18	2023-07-18	00:00:00	Lunch	28	Potato irish, raw RTboiled	3			663	Gram	663	530	9.9	0.7	115.4	11.3	518.5	0	40	6.6	2.32	0	0	0.4	0.27	0.756	0	66	8	0
RW142		2023-07-18	2023-07-18	00:00:00	Dinner/supper	154	Bouillon cube	999			0	Gram	0	0	0	0	0	0	0	0	0	0	0	0	0	0	0	0	0	0	0	0
RW142		2023-07-18	2023-07-18	00:00:00	Dinner/supper	166	Spices mixture	999			3	Gram	3	11	0.3	0.5	0.8	1.1	0.3	0	22	1.1	0.11	0	20	0.01	0.01	0.006	0	1	0.1	2
RW142		2023-07-18	2023-07-18	00:00:00	Dinner/supper	163	salt iodized	999			3	Gram	3	0	0	0	0	0	0	0	1	0	0	0	0	0	0	0	0	0	0	0
RW142		2023-07-18	2023-07-18	00:00:00	Lunch	163	salt iodized	999			4	Gram	4	0	0	0	0	0	0	0	2	0	0	0	0	0	0	0	0	0	0	0
RW142		2023-07-18	2023-07-18	00:00:00	Dinner/supper	141	Oil vegetable	999			4	Gram	4	36	0	4	0	0	0	0	0	0	0	0	0	0	0	0	0	0	0	0
RW142		2023-07-18	2023-07-18	00:00:00	Dinner/supper	86	Pepper green sweet, raw RTboiled	7			5	Gram	5	1	0.1	0	0.1	0.1	4.7	0	0	0	0.01	0	15	0	0	0.007	0	5	0	1
RW142		2023-07-18	2023-07-18	00:00:00	Dinner/supper	141	Oil vegetable	999			7	Gram	7	63	0	7	0	0	0	0	0	0	0	0	0	0	0	0	0	0	0	0
RW142		2023-07-18	2023-07-18	00:00:00	Dinner/supper	78	Onion spring, raw RTboiled	999			9	Gram	9	3	0.2	0	0.4	0.2	8.2	0	4	0.1	0.03	0	51	0	0.01	0.004	0	2	0	4
RW181		2023-08-07	2023-08-07	00:00:00	Breakfast	2006	Porridge flour mix6, RTboiled	2			58	Gram	58	211	7.9	3.3	35.3	4	6.7	0	28	2	0.99	0	7	0.17	0.06	0.174	0	0	1.3	1
RW142		2023-07-18	2023-07-18	00:00:00	Dinner/supper	103	Flour groundnut, raw RTboiled	21			57	Gram	57	330	14.8	26.4	5.5	5.6	3.5	0	35	2	1.6	0	12	0.18	0.07	0.118	0	1	5.1	1
RW142		2023-07-18	2023-07-18	00:00:00	Breakfast	151	Water	999			99	Gram	99	0	0	0	0	0	99	0	1	0	0	0	0	0	0	0	0	0	0	0
RW142		2023-07-18	2023-07-18	00:00:00	Lunch	69	Leaves amaranth,raw RTboiled	6			125	Gram	125	50	5.1	0.5	3.8	4.8	107	0	438	8.5	0.79	0	3218	0.05	0.23	0.236	0	50	0.8	268
RW142		2023-07-18	2023-07-18	00:00:00	Dinner/supper	72	Leaves cassava, raw RTboiled	6			131	Gram	131	121	10	1.4	11.9	10.3	94.5	0	371	6.8	1.61	0	4281	0.28	0.58	0.566	0	26	2.9	357
RW142		2023-07-18	2023-07-18	00:00:00	Lunch	42	Beans Kidney red dry, boiled	4			144	Gram	144	168	11.4	1.2	22.3	11.7	95.5	0	52	3	1.38	0	3	0.13	0.07	0.173	0	0	0.9	0
RW283		2023-07-25	2023-07-25	00:00:00	Geen specifiek maaltijdmoment	3	Bread white refined	1			109	Gram	109	271	8.4	2.1	53.2	3.4	40.2	0	40	1.9	0.87	0	0	0.17	0.07	0.087	0.08	0	4.1	0
RW142		2023-07-18	2023-07-18	00:00:00	Dinner/supper	151	Water	999			273	Gram	273	0	0	0	0	0	273	0	3	0	0	0	0	0	0	0	0	0	0	0
RW142		2023-07-18	2023-07-18	00:00:00	Lunch	151	Water	999			337	Gram	337	0	0	0	0	0	337	0	3	0	0	0	0	0	0	0	0	0	0	0
RW142		2023-07-18	2023-07-18	00:00:00	Lunch	28	Potato irish, raw RTboiled	3			531	Gram	531	425	8	0.5	92.4	9	415.2	0	32	5.3	1.86	0	0	0.32	0.21	0.605	0	53	6.4	0
RW142		2023-07-18	2023-07-18	00:00:00	Geen specifiek maaltijdmoment	151	Water	999			573	Gram	573	0	0	0	0	0	573	0	6	0	0	0	0	0	0	0	0	0	0	0
RW142		2023-07-18	2023-07-18	00:00:00	Dinner/supper	151	Water	999			604	Gram	604	0	0	0	0	0	604	0	6	0	0	0	0	0	0	0	0	0	0	0
RW146		2023-07-19	2023-07-19	00:00:00	Lunch	82	Onion, raw RTboiled	999			2	Gram	2	1	0	0	0.1	0	1.8	0	0	0	0.01	0	0	0	0	0.001	0	0	0	0
RW146		2023-07-19	2023-07-19	00:00:00	Dinner/supper	82	Onion, raw RTboiled	999			2	Gram	2	1	0	0	0.1	0	1.8	0	0	0	0.01	0	0	0	0	0.001	0	0	0	0
RW146		2023-07-19	2023-07-19	00:00:00	Lunch	163	salt iodized	999			4	Gram	4	0	0	0	0	0	0	0	2	0	0	0	0	0	0	0	0	0	0	0
RW146		2023-07-19	2023-07-19	00:00:00	Lunch	119	Fish small indagara dry, raw RTboiled	20			4	Gram	4	13	2.4	0.4	0	0	0.4	0	112	0.3	0.64	5	0	0.01	0.02	0.025	2.28	0	0.7	5
RW146		2023-07-19	2023-07-19	00:00:00	Lunch	138	Oil sunflower	999			4	Gram	4	36	0	4	0	0	0	0	0	0	0	0	0	0	0	0	0	0	0	0
RW146		2023-07-19	2023-07-19	00:00:00	Dinner/supper	138	Oil sunflower	999			4	Gram	4	36	0	4	0	0	0	0	0	0	0	0	0	0	0	0	0	0	0	0
RW146		2023-07-19	2023-07-19	00:00:00	Dinner/supper	163	salt iodized	999			5	Gram	5	0	0	0	0	0	0	0	2	0	0	0	0	0	0	0	0	0	0	0
RW146		2023-07-19	2023-07-19	00:00:00	Lunch	56	Beetroot peeled, raw RTboiled	7			6	Gram	6	3	0.1	0	0.4	0.2	5.2	0	1	0	0.03	0	1	0	0	0.006	0	0	0	0
RW146		2023-07-19	2023-07-19	00:00:00	Dinner/supper	103	Flour groundnut, raw RTboiled	21			9	Gram	9	52	2.3	4.2	0.9	0.9	0.6	0	6	0.3	0.25	0	2	0.03	0.01	0.019	0	0	0.8	0
RW146		2023-07-19	2023-07-19	00:00:00	Dinner/supper	59	Carrots, raw RTboiled	5			24	Gram	24	8	0.2	0.1	1.2	0.8	21.6	0	8	0.1	0.02	0	1462	0.01	0	0.057	0	0	0	135
RW146		2023-07-19	2023-07-19	00:00:00	Lunch	69	Leaves amaranth,raw RTboiled	6			28	Gram	28	11	1.1	0.1	0.8	1.1	24	0	98	1.9	0.18	0	721	0.01	0.05	0.053	0	11	0.2	60
RW146		2023-07-19	2023-07-19	00:00:00	Dinner/supper	93	Tomato red ripe, raw RTboiled	7			40	Gram	40	9	0.4	0.1	1.4	0.6	37.4	0	6	0.3	0.09	0	200	0.02	0.02	0.026	0	11	0.2	17
RW146		2023-07-19	2023-07-19	00:00:00	Dinner/supper	151	Water	999			54	Gram	54	0	0	0	0	0	54	0	1	0	0	0	0	0	0	0	0	0	0	0
RW146		2023-07-19	2023-07-19	00:00:00	Lunch	63	Eggplant green, raw RTboiled	7			82	Gram	82	22	1	0.2	2.3	3.3	74.5	0	14	0.3	0.16	0	107	0.03	0.04	0.052	0	2	0.7	9
RW146		2023-07-19	2023-07-19	00:00:00	Lunch	151	Water	999			100	Gram	100	0	0	0	0	0	100	0	1	0	0	0	0	0	0	0	0	0	0	0
RW146		2023-07-19	2023-07-19	00:00:00	Lunch	151	Water	999			136	Gram	136	0	0	0	0	0	136	0	1	0	0	0	0	0	0	0	0	0	0	0
RW146		2023-07-19	2023-07-19	00:00:00	Dinner/supper	151	Water	999			150	Gram	150	0	0	0	0	0	150	0	2	0	0	0	0	0	0	0	0	0	0	0
RW146		2023-07-19	2023-07-19	00:00:00	Dinner/supper	44	Beans Kidney red dry, raw RTboiled	4			160	Gram	160	488	32.8	3.2	65	33.9	19.4	0	144	8.2	3.78	0	8	0.34	0.21	0.413	0	0	2.6	1
RW146		2023-07-19	2023-07-19	00:00:00	Lunch	44	Beans Kidney red dry, raw RTboiled	4			266	Gram	266	811	54.5	5.3	108	56.4	32.2	0	239	13.6	6.28	0	13	0.56	0.35	0.686	0	0	4.3	1
RW146		2023-07-19	2023-07-19	00:00:00	Geen specifiek maaltijdmoment	151	Water	999			582	Gram	582	0	0	0	0	0	582	0	6	0	0	0	0	0	0	0	0	0	0	0
RW146		2023-07-19	2023-07-19	00:00:00	Lunch	31	Potato sweet white, raw RTboiled	3			587	Gram	587	564	8.8	1.2	120.3	17.6	432.6	0	188	7	2.99	0	288	0.41	0.23	0.558	0	94	3.5	24
RW146		2023-07-19	2023-07-19	00:00:00	Dinner/supper	31	Potato sweet white, raw RTboiled	3			739	Gram	739	709	11.1	1.5	151.5	22.2	544.6	0	236	8.9	3.77	0	362	0.52	0.3	0.702	0	118	4.4	30
RW147		2023-07-19	2023-07-19	00:00:00	Dinner/supper	163	salt iodized	999			0	Gram	0	0	0	0	0	0	0	0	0	0	0	0	0	0	0	0	0	0	0	0
RW147		2023-07-19	2023-07-19	00:00:00	Lunch	163	salt iodized	999			1	Gram	1	0	0	0	0	0	0	0	0	0	0	0	0	0	0	0	0	0	0	0
RW147		2023-07-19	2023-07-19	00:00:00	Dinner/supper	138	Oil sunflower	999			1	Gram	1	9	0	1	0	0	0	0	0	0	0	0	0	0	0	0	0	0	0	0
RW147		2023-07-19	2023-07-19	00:00:00	Lunch	163	salt iodized	999			2	Gram	2	0	0	0	0	0	0	0	1	0	0	0	0	0	0	0	0	0	0	0
RW147		2023-07-19	2023-07-19	00:00:00	Dinner/supper	82	Onion, raw RTboiled	999			2	Gram	2	1	0	0	0.1	0	1.8	0	0	0	0.01	0	0	0	0	0.001	0	0	0	0
RW147		2023-07-19	2023-07-19	00:00:00	Dinner/supper	163	salt iodized	999			2	Gram	2	0	0	0	0	0	0	0	1	0	0	0	0	0	0	0	0	0	0	0
RW147		2023-07-19	2023-07-19	00:00:00	Dinner/supper	69	Leaves amaranth,raw RTboiled	6			19	Gram	19	8	0.8	0.1	0.6	0.7	16.3	0	67	1.3	0.12	0	489	0.01	0.03	0.036	0	8	0.1	41
RW147		2023-07-19	2023-07-19	00:00:00	Lunch	89	Pumpkin, raw RTboiled	5			34	Gram	34	11	0.4	0.1	1.8	0.8	30.7	0	6	0.1	0.08	0	260	0.01	0.01	0.031	0	2	0.2	22
RW213		2023-07-22	2023-07-22	00:00:00	Geen specifiek maaltijdmoment	3	Bread white refined	1			113	Gram	113	281	8.7	2.1	55.1	3.5	41.7	0	42	1.9	0.9	0	0	0.18	0.07	0.09	0.08	0	4.3	0
RW147		2023-07-19	2023-07-19	00:00:00	Dinner/supper	151	Water	999			91	Gram	91	0	0	0	0	0	91	0	1	0	0	0	0	0	0	0	0	0	0	0
RW147		2023-07-19	2023-07-19	00:00:00	Geen specifiek maaltijdmoment	168	Sugarcane, raw	999			101	Gram	101	37	0.1	0.2	8.6	0.6	91.1	0	10	1.1	0.14	0	10	0.03	0.04	0	0	7	0.1	1
RW147		2023-07-19	2023-07-19	00:00:00	Dinner/supper	151	Water	999			119	Gram	119	0	0	0	0	0	119	0	1	0	0	0	0	0	0	0	0	0	0	0
RW147		2023-07-19	2023-07-19	00:00:00	Dinner/supper	1006	Beans mixture dry,boiled	4			174	Gram	174	200	13.9	1.4	26.8	12.5	117.1	0	59	4.2	1.62	0	21	0.21	0.07	0.183	0	0	0.9	2
RW147		2023-07-19	2023-07-19	00:00:00	Lunch	31	Potato sweet white, raw RTboiled	3			187	Gram	187	180	2.8	0.4	38.3	5.6	137.8	0	60	2.2	0.95	0	92	0.13	0.07	0.178	0	30	1.1	8
RW147		2023-07-19	2023-07-19	00:00:00	Lunch	151	Water	999			220	Gram	220	0	0	0	0	0	220	0	2	0	0	0	0	0	0	0	0	0	0	0
RW147		2023-07-19	2023-07-19	00:00:00	Lunch	24	Banana green, raw RTboiled	3			255	Gram	255	247	3.6	1	51.3	9.2	187.7	0	18	2	0.56	0	8	0.13	0.1	0.689	0	46	0.8	1
RW147		2023-07-19	2023-07-19	00:00:00	Lunch	1006	Beans mixture dry,boiled	4			348	Gram	348	400	27.8	2.8	53.6	25.1	234.2	0	118	8.4	3.24	0	42	0.42	0.14	0.365	0	0	1.7	3
RW147		2023-07-19	2023-07-19	00:00:00	Lunch	151	Water	999			977	Gram	977	0	0	0	0	0	977	0	10	0	0	0	0	0	0	0	0	0	0	0
RW148		2023-07-19	2023-07-19	00:00:00	Dinner/supper	163	salt iodized	999			1	Gram	1	0	0	0	0	0	0	0	0	0	0	0	0	0	0	0	0	0	0	0
RW148		2023-07-19	2023-07-19	00:00:00	Lunch	163	salt iodized	999			3	Gram	3	0	0	0	0	0	0	0	1	0	0	0	0	0	0	0	0	0	0	0
RW148		2023-07-19	2023-07-19	00:00:00	Lunch	138	Oil sunflower	999			4	Gram	4	36	0	4	0	0	0	0	0	0	0	0	0	0	0	0	0	0	0	0
RW148		2023-07-19	2023-07-19	00:00:00	Dinner/supper	82	Onion, raw RTboiled	999			5	Gram	5	2	0.1	0	0.4	0.1	4.5	0	1	0	0.01	0	0	0	0	0.004	0	0	0	0
RW148		2023-07-19	2023-07-19	00:00:00	Lunch	83	Onion, raw RTfried	999			6	Gram	6	2	0.1	0	0.4	0.1	5.4	0	2	0	0.02	0	0	0	0	0.004	0	1	0	0
RW148		2023-07-19	2023-07-19	00:00:00	Lunch	63	Eggplant green, raw RTboiled	7			7	Gram	7	2	0.1	0	0.2	0.3	6.4	0	1	0	0.01	0	9	0	0	0.004	0	0	0.1	1
RW148		2023-07-19	2023-07-19	00:00:00	Dinner/supper	42	Beans Kidney red dry, boiled	4			78	Gram	78	91	6.2	0.6	12.1	6.3	51.7	0	28	1.6	0.75	0	2	0.07	0.04	0.094	0	0	0.5	0
RW148		2023-07-19	2023-07-19	00:00:00	Lunch	42	Beans Kidney red dry, boiled	4			100	Gram	100	117	7.9	0.8	15.5	8.1	66.3	0	36	2.1	0.96	0	2	0.09	0.05	0.12	0	0	0.6	0
RW148		2023-07-19	2023-07-19	00:00:00	Lunch	61	Chayote, raw RTboiled	7			123	Gram	123	22	0.9	0.1	3.2	2.7	115.6	0	12	0.5	0.11	0	0	0.02	0.02	0.011	0	7	0.4	0
RW148		2023-07-19	2023-07-19	00:00:00	Lunch	151	Water	999			147	Gram	147	0	0	0	0	0	147	0	1	0	0	0	0	0	0	0	0	0	0	0
RW148		2023-07-19	2023-07-19	00:00:00	Dinner/supper	151	Water	999			149	Gram	149	0	0	0	0	0	149	0	1	0	0	0	0	0	0	0	0	0	0	0
RW148		2023-07-19	2023-07-19	00:00:00	Dinner/supper	31	Potato sweet white, raw RTboiled	3			233	Gram	233	224	3.5	0.5	47.8	7	171.7	0	75	2.8	1.19	0	114	0.16	0.09	0.221	0	37	1.4	10
RW148		2023-07-19	2023-07-19	00:00:00	Lunch	28	Potato irish, raw RTboiled	3			248	Gram	248	198	3.7	0.2	43.2	4.2	193.9	0	15	2.5	0.87	0	0	0.15	0.1	0.283	0	25	3	0
RW148		2023-07-19	2023-07-19	00:00:00	Geen specifiek maaltijdmoment	1001	Banana juice recipe	27			565	Gram	565	141	1.7	0	32.8	2.3	527.1	0	11	1.1	0.23	0	45	0.06	0.06	0.429	0	11	0.6	4
RW150		2023-07-19	2023-07-19	00:00:00	Breakfast	163	salt iodized	999			1	Gram	1	0	0	0	0	0	0	0	0	0	0	0	0	0	0	0	0	0	0	0
RW150		2023-07-19	2023-07-19	00:00:00	Dinner/supper	83	Onion, raw RTfried	999			5	Gram	5	2	0.1	0	0.4	0.1	4.5	0	1	0	0.01	0	0	0	0	0.004	0	0	0	0
RW150		2023-07-19	2023-07-19	00:00:00	Dinner/supper	163	salt iodized	999			7	Gram	7	0	0	0	0	0	0	0	3	0	0	0	0	0	0	0	0	0	0	0
RW150		2023-07-19	2023-07-19	00:00:00	Dinner/supper	141	Oil vegetable	999			8	Gram	8	72	0	8	0	0	0	0	0	0	0	0	0	0	0	0	0	0	0	0
RW150		2023-07-19	2023-07-19	00:00:00	Dinner/supper	119	Fish small indagara dry, raw RTboiled	20			10	Gram	10	33	6	1.1	0	0	1.1	0	279	0.7	1.6	13	0	0.03	0.05	0.063	5.7	0	1.7	13
RW150		2023-07-19	2023-07-19	00:00:00	Dinner/supper	103	Flour groundnut, raw RTboiled	21			52	Gram	52	301	13.5	24.1	5	5.1	3.2	0	32	1.8	1.46	0	11	0.16	0.07	0.108	0	1	4.6	1
RW150		2023-07-19	2023-07-19	00:00:00	Dinner/supper	94	Tomato red ripe, raw RTfried	7			57	Gram	57	13	0.6	0.1	1.9	0.8	53.2	0	8	0.4	0.13	0	270	0.03	0.02	0.038	0	15	0.3	23
RW150		2023-07-19	2023-07-19	00:00:00	Dinner/supper	69	Leaves amaranth,raw RTboiled	6			76	Gram	76	30	3.1	0.3	2.3	2.9	65.1	0	266	5.2	0.48	0	1956	0.03	0.14	0.144	0	30	0.5	163
RW150		2023-07-19	2023-07-19	00:00:00	Dinner/supper	151	Water	999			89	Gram	89	0	0	0	0	0	89	0	1	0	0	0	0	0	0	0	0	0	0	0
RW150		2023-07-19	2023-07-19	00:00:00	Breakfast	42	Beans Kidney red dry, boiled	4			143	Gram	143	167	11.3	1.1	22.2	11.6	94.8	0	51	3	1.37	0	3	0.13	0.07	0.172	0	0	0.9	0
RW150		2023-07-19	2023-07-19	00:00:00	Geen specifiek maaltijdmoment	168	Sugarcane, raw	999			194	Gram	194	72	0.2	0.4	16.5	1.2	175	0	19	2.1	0.27	0	19	0.06	0.08	0	0	14	0.2	2
RW150		2023-07-19	2023-07-19	00:00:00	Breakfast	31	Potato sweet white, raw RTboiled	3			270	Gram	270	259	4.1	0.5	55.4	8.1	199	0	86	3.2	1.38	0	132	0.19	0.11	0.257	0	43	1.6	11
RW150		2023-07-19	2023-07-19	00:00:00	Dinner/supper	24	Banana green, raw RTboiled	3			320	Gram	320	310	4.5	1.3	64.3	11.5	235.5	0	22	2.6	0.7	0	10	0.16	0.13	0.864	0	58	1	1
RW150		2023-07-19	2023-07-19	00:00:00	Dinner/supper	42	Beans Kidney red dry, boiled	4			349	Gram	349	408	27.6	2.8	54.1	28.3	231.4	0	126	7.3	3.35	0	7	0.31	0.17	0.419	0	0	2.1	1
RW150		2023-07-19	2023-07-19	00:00:00	Dinner/supper	31	Potato sweet white, raw RTboiled	3			381	Gram	381	366	5.7	0.8	78.1	11.4	280.8	0	122	4.6	1.94	0	187	0.27	0.15	0.362	0	61	2.3	16
RW150		2023-07-19	2023-07-19	00:00:00	Dinner/supper	151	Water	999			406	Gram	406	0	0	0	0	0	406	0	4	0	0	0	0	0	0	0	0	0	0	0
RW150		2023-07-19	2023-07-19	00:00:00	Geen specifiek maaltijdmoment	1015	Ikivugutu recipe	15			572	Gram	572	429	20.6	21.7	37.8	0	533.1	0	732	0.6	3.89	246	114	0	1.66	0.183	3.66	0	0	256
RW151		2023-07-19	2023-07-19	00:00:00	Lunch	163	salt iodized	999			2	Gram	2	0	0	0	0	0	0	0	1	0	0	0	0	0	0	0	0	0	0	0
RW151		2023-07-19	2023-07-19	00:00:00	Lunch	82	Onion, raw RTboiled	999			3	Gram	3	1	0	0	0.2	0.1	2.7	0	1	0	0.01	0	0	0	0	0.002	0	0	0	0
RW151		2023-07-19	2023-07-19	00:00:00	Lunch	141	Oil vegetable	999			4	Gram	4	36	0	4	0	0	0	0	0	0	0	0	0	0	0	0	0	0	0	0
RW151		2023-07-19	2023-07-19	00:00:00	Dinner/supper	163	salt iodized	999			11	Gram	11	0	0	0	0	0	0.1	0	5	0	0	0	0	0	0	0	0	0	0	0
RW151		2023-07-19	2023-07-19	00:00:00	Dinner/supper	141	Oil vegetable	999			14	Gram	14	126	0	14	0	0	0	0	0	0	0	0	0	0	0	0	0	0	0	0
RW151		2023-07-19	2023-07-19	00:00:00	Dinner/supper	83	Onion, raw RTfried	999			14	Gram	14	5	0.2	0	1	0.3	12.5	0	4	0.1	0.04	0	0	0	0.01	0.01	0	1	0	0
RW151		2023-07-19	2023-07-19	00:00:00	Dinner/supper	104	Flour groundnut, raw RTfried	21			24	Gram	24	139	6.2	11.1	2.3	2.4	1.5	0	15	0.8	0.67	0	5	0.07	0.03	0.05	0	0	2.1	0
RW151		2023-07-19	2023-07-19	00:00:00	Lunch	69	Leaves amaranth,raw RTboiled	6			28	Gram	28	11	1.1	0.1	0.8	1.1	24	0	98	1.9	0.18	0	721	0.01	0.05	0.053	0	11	0.2	60
RW151		2023-07-19	2023-07-19	00:00:00	Lunch	44	Beans Kidney red dry, raw RTboiled	4			84	Gram	84	256	17.2	1.7	34.1	17.8	10.2	0	76	4.3	1.98	0	4	0.18	0.11	0.217	0	0	1.3	0
RW151		2023-07-19	2023-07-19	00:00:00	Dinner/supper	70	Leaves amaranth,raw RTfried	6			112	Gram	112	45	4.6	0.4	3.4	4.3	95.9	0	412	8.1	0.74	0	2732	0.06	0.2	0.223	0	64	0.8	228
RW151		2023-07-19	2023-07-19	00:00:00	Lunch	151	Water	999			191	Gram	191	0	0	0	0	0	191	0	2	0	0	0	0	0	0	0	0	0	0	0
RW151		2023-07-19	2023-07-19	00:00:00	Dinner/supper	42	Beans Kidney red dry, boiled	4			313	Gram	313	366	24.7	2.5	48.5	25.4	207.5	0	113	6.6	3	0	6	0.28	0.16	0.376	0	0	1.9	1
RW151		2023-07-19	2023-07-19	00:00:00	Lunch	28	Potato irish, raw RTboiled	3			369	Gram	369	295	5.5	0.4	64.2	6.3	288.6	0	22	3.7	1.29	0	0	0.22	0.15	0.421	0	37	4.4	0
RW151		2023-07-19	2023-07-19	00:00:00	Dinner/supper	25	Flour cassava white, raw RTboiled	3			391	Gram	391	1333	6.3	2.7	312.4	16.8	46.1	0	258	7.8	0.66	0	0	0.27	0.16	0.141	0	4	5.1	0
RW151		2023-07-19	2023-07-19	00:00:00	Dinner/supper	151	Water	999			702	Gram	702	0	0	0	0	0	702	0	7	0	0	0	0	0	0	0	0	0	0	0
RW151		2023-07-19	2023-07-19	00:00:00	Dinner/supper	144	Beer european (ca. 4.6 v/v alcohol)	999			750	Gram	750	308	2.3	0	27.8	0	692.3	27	30	0	0.08	0	0	0	0.15	0.188	0	0	3.8	0
RW152		2023-07-19	2023-07-19	00:00:00	Lunch	163	salt iodized	999			2	Gram	2	0	0	0	0	0	0	0	1	0	0	0	0	0	0	0	0	0	0	0
RW152		2023-07-19	2023-07-19	00:00:00	Dinner/supper	163	salt iodized	999			2	Gram	2	0	0	0	0	0	0	0	1	0	0	0	0	0	0	0	0	0	0	0
RW152		2023-07-19	2023-07-19	00:00:00	Lunch	163	salt iodized	999			3	Gram	3	0	0	0	0	0	0	0	1	0	0	0	0	0	0	0	0	0	0	0
RW152		2023-07-19	2023-07-19	00:00:00	Lunch	138	Oil sunflower	999			9	Gram	9	81	0	9	0	0	0	0	0	0	0	0	0	0	0	0	0	0	0	0
RW152		2023-07-19	2023-07-19	00:00:00	Lunch	103	Flour groundnut, raw RTboiled	21			11	Gram	11	64	2.8	5.1	1.1	1.1	0.7	0	7	0.4	0.31	0	2	0.03	0.01	0.023	0	0	1	0
RW457		2023-08-04	2023-08-04	00:00:00	Breakfast	2005	Porridge flour mix5, RTboiled	2			58	Gram	58	201	4.8	1.9	39	4.6	7.3	0	11	2	0.93	0	2	0.15	0.04	0.126	0	0	1	0
RW152		2023-07-19	2023-07-19	00:00:00	Dinner/supper	151	Water	999			114	Gram	114	0	0	0	0	0	114	0	1	0	0	0	0	0	0	0	0	0	0	0
RW152		2023-07-19	2023-07-19	00:00:00	Lunch	69	Leaves amaranth,raw RTboiled	6			118	Gram	118	47	4.8	0.5	3.5	4.5	101	0	413	8	0.74	0	3037	0.05	0.21	0.223	0	47	0.7	253
RW152		2023-07-19	2023-07-19	00:00:00	Lunch	151	Water	999			136	Gram	136	0	0	0	0	0	136	0	1	0	0	0	0	0	0	0	0	0	0	0
RW489		2023-08-05	2023-08-05	00:00:00	Dinner/supper	22	Rice white, raw RTboiled	1			113	Gram	113	399	8.6	1.1	88.3	0.8	13.8	0	23	0.9	1.41	0	0	0.06	0.11	0.112	0	0	1.1	0
RW152		2023-07-19	2023-07-19	00:00:00	Dinner/supper	42	Beans Kidney red dry, boiled	4			155	Gram	155	181	12.2	1.2	24	12.6	102.8	0	56	3.3	1.49	0	3	0.14	0.08	0.186	0	0	0.9	0
RW152		2023-07-19	2023-07-19	00:00:00	Lunch	42	Beans Kidney red dry, boiled	4			286	Gram	286	335	22.6	2.3	44.3	23.2	189.6	0	103	6	2.75	0	6	0.26	0.14	0.343	0	0	1.7	0
RW152		2023-07-19	2023-07-19	00:00:00	Dinner/supper	28	Potato irish, raw RTboiled	3			527	Gram	527	422	7.9	0.5	91.7	9	412.1	0	32	5.3	1.84	0	0	0.32	0.21	0.601	0	53	6.3	0
RW152		2023-07-19	2023-07-19	00:00:00	Lunch	151	Water	999			530	Gram	530	0	0	0	0	0	530	0	5	0	0	0	0	0	0	0	0	0	0	0
RW156		2023-08-06	2023-08-06	00:00:00	Lunch	138	Oil sunflower	999			0	Gram	0	0	0	0	0	0	0	0	0	0	0	0	0	0	0	0	0	0	0	0
RW156		2023-08-06	2023-08-06	00:00:00	Dinner/supper	163	salt iodized	999			1	Gram	1	0	0	0	0	0	0	0	0	0	0	0	0	0	0	0	0	0	0	0
RW156		2023-08-06	2023-08-06	00:00:00	Lunch	163	salt iodized	999			2	Gram	2	0	0	0	0	0	0	0	1	0	0	0	0	0	0	0	0	0	0	0
RW156		2023-08-06	2023-08-06	00:00:00	Dinner/supper	138	Oil sunflower	999			2	Gram	2	18	0	2	0	0	0	0	0	0	0	0	0	0	0	0	0	0	0	0
RW156		2023-08-06	2023-08-06	00:00:00	Lunch	119	Fish small indagara dry, raw RTboiled	20			4	Gram	4	13	2.4	0.4	0	0	0.4	0	112	0.3	0.64	5	0	0.01	0.02	0.025	2.28	0	0.7	5
RW156		2023-08-06	2023-08-06	00:00:00	Lunch	103	Flour groundnut, raw RTboiled	21			5	Gram	5	29	1.3	2.3	0.5	0.5	0.3	0	3	0.2	0.14	0	1	0.02	0.01	0.01	0	0	0.4	0
RW156		2023-08-06	2023-08-06	00:00:00	Lunch	69	Leaves amaranth,raw RTboiled	6			33	Gram	33	13	1.4	0.1	1	1.3	28.2	0	116	2.2	0.21	0	849	0.01	0.06	0.062	0	13	0.2	71
RW156		2023-08-06	2023-08-06	00:00:00	Lunch	1006	Beans mixture dry,boiled	4			38	Gram	38	44	3	0.3	5.9	2.7	25.6	0	13	0.9	0.35	0	5	0.05	0.02	0.04	0	0	0.2	0
RW156		2023-08-06	2023-08-06	00:00:00	Dinner/supper	151	Water	999			50	Gram	50	0	0	0	0	0	50	0	1	0	0	0	0	0	0	0	0	0	0	0
RW156		2023-08-06	2023-08-06	00:00:00	Dinner/supper	1006	Beans mixture dry,boiled	4			62	Gram	62	71	5	0.5	9.5	4.5	41.7	0	21	1.5	0.58	0	7	0.07	0.02	0.065	0	0	0.3	1
RW156		2023-08-06	2023-08-06	00:00:00	Dinner/supper	61	Chayote, raw RTboiled	7			109	Gram	109	20	0.8	0.1	2.8	2.4	102.5	0	11	0.4	0.1	0	0	0.02	0.02	0.01	0	7	0.3	0
RW156		2023-08-06	2023-08-06	00:00:00	Lunch	151	Water	999			160	Gram	160	0	0	0	0	0	160	0	2	0	0	0	0	0	0	0	0	0	0	0
RW156		2023-08-06	2023-08-06	00:00:00	Dinner/supper	28	Potato irish, raw RTboiled	3			197	Gram	197	158	3	0.2	34.3	3.3	154.1	0	12	2	0.69	0	0	0.12	0.08	0.225	0	20	2.4	0
RW156		2023-08-06	2023-08-06	00:00:00	Geen specifiek maaltijdmoment	124	Milk cow whole fresh, boiled	25			338	Gram	338	277	13.2	14.2	24.3	0	283.2	0	473	0.3	2.5	159	0	0	1.01	0.203	3.38	0	0	159
RW156		2023-08-06	2023-08-06	00:00:00	Lunch	28	Potato irish, raw RTboiled	3			423	Gram	423	338	6.3	0.4	73.6	7.2	330.8	0	25	4.2	1.48	0	0	0.25	0.17	0.482	0	42	5.1	0
RW157		2023-07-20	2023-07-20	00:00:00	Lunch	138	Oil sunflower	999			2	Gram	2	18	0	2	0	0	0	0	0	0	0	0	0	0	0	0	0	0	0	0
RW157		2023-07-20	2023-07-20	00:00:00	Dinner/supper	138	Oil sunflower	999			2	Gram	2	18	0	2	0	0	0	0	0	0	0	0	0	0	0	0	0	0	0	0
RW157		2023-07-20	2023-07-20	00:00:00	Dinner/supper	118	Fish small indagara dry, raw	20			3	Gram	3	10	1.8	0.3	0	0	0.3	0	84	0.2	0.48	4	0	0.01	0.02	0.021	1.8	0	0.5	4
RW157		2023-07-20	2023-07-20	00:00:00	Lunch	119	Fish small indagara dry, raw RTboiled	20			4	Gram	4	13	2.4	0.4	0	0	0.4	0	112	0.3	0.64	5	0	0.01	0.02	0.025	2.28	0	0.7	5
RW157		2023-07-20	2023-07-20	00:00:00	Lunch	163	salt iodized	999			5	Gram	5	0	0	0	0	0	0	0	2	0	0	0	0	0	0	0	0	0	0	0
RW157		2023-07-20	2023-07-20	00:00:00	Dinner/supper	163	salt iodized	999			5	Gram	5	0	0	0	0	0	0	0	2	0	0	0	0	0	0	0	0	0	0	0
RW157		2023-07-20	2023-07-20	00:00:00	Dinner/supper	103	Flour groundnut, raw RTboiled	21			14	Gram	14	81	3.6	6.5	1.3	1.4	0.9	0	9	0.5	0.39	0	3	0.04	0.02	0.029	0	0	1.2	0
RW157		2023-07-20	2023-07-20	00:00:00	Lunch	103	Flour groundnut, raw RTboiled	21			15	Gram	15	87	3.9	7	1.4	1.5	0.9	0	9	0.5	0.42	0	3	0.05	0.02	0.031	0	0	1.3	0
RW157		2023-07-20	2023-07-20	00:00:00	Dinner/supper	69	Leaves amaranth,raw RTboiled	6			63	Gram	63	25	2.6	0.3	1.9	2.4	53.9	0	221	4.3	0.4	0	1622	0.03	0.11	0.119	0	25	0.4	135
RW157		2023-07-20	2023-07-20	00:00:00	Lunch	69	Leaves amaranth,raw RTboiled	6			68	Gram	68	27	2.8	0.3	2	2.6	58.2	0	238	4.6	0.43	0	1750	0.03	0.12	0.129	0	27	0.4	146
RW157		2023-07-20	2023-07-20	00:00:00	Dinner/supper	93	Tomato red ripe, raw RTboiled	7			84	Gram	84	19	0.9	0.2	2.9	1.2	78.5	0	12	0.6	0.18	0	421	0.05	0.03	0.055	0	23	0.5	35
RW157		2023-07-20	2023-07-20	00:00:00	Lunch	93	Tomato red ripe, raw RTboiled	7			89	Gram	89	20	1	0.2	3	1.2	83.1	0	12	0.6	0.2	0	446	0.05	0.04	0.059	0	24	0.5	37
RW157		2023-07-20	2023-07-20	00:00:00	Dinner/supper	151	Water	999			136	Gram	136	0	0	0	0	0	136	0	1	0	0	0	0	0	0	0	0	0	0	0
RW157		2023-07-20	2023-07-20	00:00:00	Lunch	151	Water	999			150	Gram	150	0	0	0	0	0	150	0	2	0	0	0	0	0	0	0	0	0	0	0
RW157		2023-07-20	2023-07-20	00:00:00	Lunch	42	Beans Kidney red dry, boiled	4			186	Gram	186	218	14.7	1.5	28.8	15.1	123.3	0	67	3.9	1.79	0	4	0.17	0.09	0.223	0	0	1.1	0
RW157		2023-07-20	2023-07-20	00:00:00	Dinner/supper	31	Potato sweet white, raw RTboiled	3			227	Gram	227	218	3.4	0.5	46.5	6.8	167.3	0	73	2.7	1.16	0	111	0.16	0.09	0.216	0	36	1.4	9
RW157		2023-07-20	2023-07-20	00:00:00	Lunch	31	Potato sweet white, raw RTboiled	3			250	Gram	250	240	3.8	0.5	51.3	7.5	184.3	0	80	3	1.28	0	123	0.18	0.1	0.238	0	40	1.5	10
RW157		2023-07-20	2023-07-20	00:00:00	Dinner/supper	151	Water	999			284	Gram	284	0	0	0	0	0	284	0	3	0	0	0	0	0	0	0	0	0	0	0
RW157		2023-07-20	2023-07-20	00:00:00	Lunch	151	Water	999			298	Gram	298	0	0	0	0	0	298	0	3	0	0	0	0	0	0	0	0	0	0	0
RW157		2023-07-20	2023-07-20	00:00:00	Geen specifiek maaltijdmoment	151	Water	999			300	Gram	300	0	0	0	0	0	300	0	3	0	0	0	0	0	0	0	0	0	0	0
RW157		2023-07-20	2023-07-20	00:00:00	Dinner/supper	24	Banana green, raw RTboiled	3			305	Gram	305	296	4.3	1.2	61.3	11	224.5	0	21	2.4	0.67	0	9	0.15	0.12	0.824	0	55	0.9	1
RW157		2023-07-20	2023-07-20	00:00:00	Lunch	24	Banana green, raw RTboiled	3			320	Gram	320	310	4.5	1.3	64.3	11.5	235.5	0	22	2.6	0.7	0	10	0.16	0.13	0.864	0	58	1	1
RW157		2023-07-20	2023-07-20	00:00:00	Dinner/supper	42	Beans Kidney red dry, boiled	4			444	Gram	444	519	35.1	3.6	68.8	36	294.4	0	160	9.3	4.26	0	9	0.4	0.22	0.533	0	0	2.7	1
RW157		2023-07-20	2023-07-20	00:00:00	Geen specifiek maaltijdmoment	168	Sugarcane, raw	999			520	Gram	520	192	0.5	1	44.2	3.1	469	0	52	5.7	0.73	0	52	0.16	0.21	0	0	36	0.5	4
RW158		2023-07-20	2023-07-20	00:00:00	Lunch	163	salt iodized	999			4	Gram	4	0	0	0	0	0	0	0	2	0	0	0	0	0	0	0	0	0	0	0
RW158		2023-07-20	2023-07-20	00:00:00	Dinner/supper	163	salt iodized	999			4	Gram	4	0	0	0	0	0	0	0	2	0	0	0	0	0	0	0	0	0	0	0
RW158		2023-07-20	2023-07-20	00:00:00	Dinner/supper	103	Flour groundnut, raw RTboiled	21			9	Gram	9	52	2.3	4.2	0.9	0.9	0.6	0	6	0.3	0.25	0	2	0.03	0.01	0.019	0	0	0.8	0
RW158		2023-07-20	2023-07-20	00:00:00	Dinner/supper	141	Oil vegetable	999			9	Gram	9	81	0	9	0	0	0	0	0	0	0	0	0	0	0	0	0	0	0	0
RW158		2023-07-20	2023-07-20	00:00:00	Breakfast	167	Sugar	999			12	Gram	12	48	0	0	12	0	0	0	0	0	0	0	0	0	0	0	0	0	0	0
RW158		2023-07-20	2023-07-20	00:00:00	Dinner/supper	82	Onion, raw RTboiled	999			15	Gram	15	6	0.2	0	1.1	0.3	13.4	0	4	0.1	0.04	0	0	0	0.01	0.011	0	1	0	0
RW081		2023-07-18	2023-07-18	00:00:00	Geen specifiek maaltijdmoment	2005	Porridge flour mix5, RTboiled	2			59	Gram	59	204	4.8	1.9	39.6	4.7	7.4	0	11	2	0.94	0	2	0.15	0.04	0.128	0	0	1	0
RW158		2023-07-20	2023-07-20	00:00:00	Dinner/supper	93	Tomato red ripe, raw RTboiled	7			91	Gram	91	21	1	0.2	3.1	1.3	85	0	13	0.6	0.2	0	456	0.05	0.04	0.06	0	25	0.5	38
RW158		2023-07-20	2023-07-20	00:00:00	Dinner/supper	1006	Beans mixture dry,boiled	4			92	Gram	92	106	7.4	0.7	14.2	6.6	61.9	0	31	2.2	0.86	0	11	0.11	0.04	0.097	0	0	0.5	1
RW158		2023-07-20	2023-07-20	00:00:00	Dinner/supper	57	Cabbage white, raw RTboiled	7			104	Gram	104	27	1.7	0.1	3.7	2.3	95.4	0	43	1.1	0.16	0	4	0.03	0.04	0.122	0	45	0.3	0
RW158		2023-07-20	2023-07-20	00:00:00	Lunch	1006	Beans mixture dry,boiled	4			109	Gram	109	125	8.7	0.9	16.8	7.8	73.4	0	37	2.6	1.01	0	13	0.13	0.04	0.114	0	0	0.5	1
RW158		2023-07-20	2023-07-20	00:00:00	Dinner/supper	151	Water	999			162	Gram	162	0	0	0	0	0	162	0	2	0	0	0	0	0	0	0	0	0	0	0
RW158		2023-07-20	2023-07-20	00:00:00	Lunch	151	Water	999			186	Gram	186	0	0	0	0	0	186	0	2	0	0	0	0	0	0	0	0	0	0	0
RW158		2023-07-20	2023-07-20	00:00:00	Breakfast	151	Water	999			379	Gram	379	0	0	0	0	0	379	0	4	0	0	0	0	0	0	0	0	0	0	0
RW158		2023-07-20	2023-07-20	00:00:00	Lunch	28	Potato irish, raw RTboiled	3			408	Gram	408	326	6.1	0.4	71	6.9	319.1	0	24	4.1	1.43	0	0	0.24	0.16	0.465	0	41	4.9	0
RW158		2023-07-20	2023-07-20	00:00:00	Dinner/supper	28	Potato irish, raw RTboiled	3			435	Gram	435	348	6.5	0.4	75.7	7.4	340.2	0	26	4.4	1.52	0	0	0.26	0.17	0.496	0	44	5.2	0
RW158		2023-07-20	2023-07-20	00:00:00	Geen specifiek maaltijdmoment	151	Water	999			452	Gram	452	0	0	0	0	0	452	0	5	0	0	0	0	0	0	0	0	0	0	0
RW301		2023-08-08	2023-08-08	00:00:00	Lunch	22	Rice white, raw RTboiled	1			114	Gram	114	402	8.7	1.1	89	0.8	13.9	0	23	0.9	1.43	0	0	0.06	0.11	0.113	0	0	1.1	0
RW280		2023-08-07	2023-08-07	00:00:00	Dinner/supper	22	Rice white, raw RTboiled	1			115	Gram	115	406	8.7	1.2	89.8	0.8	14	0	23	0.9	1.44	0	0	0.06	0.12	0.114	0	0	1.2	0
RW159		2023-07-20	2023-07-20	00:00:00	Geen specifiek maaltijdmoment	1029	Vegetable stew recipe	7	5	6	153	Gram	153	92	2.8	5	6.9	4.3	198.3	0	124	2.8	0.44	0	3311	0.08	0.11	0.23	0	46	0.8	276
RW159		2023-07-20	2023-07-20	00:00:00	Geen specifiek maaltijdmoment	1013	French fries recipe	24			156	Gram	156	465	6.7	23.1	54.8	5.5	62.7	0	22	1.2	0.73	0	0	0.12	0.06	0.559	0	19	4.5	0
RW037		2023-07-14	2023-07-14	00:00:00	Dinner/supper	22	Rice white, raw RTboiled	1			116	Gram	116	409	8.8	1.2	90.6	0.8	14.2	0	23	0.9	1.45	0	0	0.06	0.12	0.115	0	0	1.2	0
RW159		2023-07-20	2023-07-20	00:00:00	Geen specifiek maaltijdmoment	1026	Tea black recipe	26			254	Gram	254	262	0.5	0	64.3	1	327.7	0	8	0.3	0.08	0	0	0	0.03	0.028	0	3	0.3	0
RW159		2023-07-20	2023-07-20	00:00:00	Geen specifiek maaltijdmoment	1014	Groundnut soup recipe	4			255	Gram	255	270	9.2	22.2	6.9	3.8	153.3	0	56	2.6	1.02	0	3	0.38	0.08	0.079	0	0	6.9	0
RW159		2023-07-20	2023-07-20	00:00:00	Geen specifiek maaltijdmoment	1025	Tea african recipe	26			440	Gram	440	343	8.8	9.2	56.3	0	415.8	0	321	0.4	1.72	106	48	0	0.75	0.084	1.58	0	0	110
RW162		2023-07-20	2023-07-20	00:00:00	Lunch	82	Onion, raw RTboiled	999			3	Gram	3	1	0	0	0.2	0.1	2.7	0	1	0	0.01	0	0	0	0	0.002	0	0	0	0
RW162		2023-07-20	2023-07-20	00:00:00	Lunch	163	salt iodized	999			3	Gram	3	0	0	0	0	0	0	0	1	0	0	0	0	0	0	0	0	0	0	0
RW162		2023-07-20	2023-07-20	00:00:00	Lunch	138	Oil sunflower	999			4	Gram	4	36	0	4	0	0	0	0	0	0	0	0	0	0	0	0	0	0	0	0
RW162		2023-07-20	2023-07-20	00:00:00	Dinner/supper	163	salt iodized	999			4	Gram	4	0	0	0	0	0	0	0	2	0	0	0	0	0	0	0	0	0	0	0
RW162		2023-07-20	2023-07-20	00:00:00	Lunch	119	Fish small indagara dry, raw RTboiled	20			9	Gram	9	30	5.4	1	0	0	1	0	251	0.6	1.44	12	0	0.03	0.05	0.057	5.13	0	1.6	12
RW162		2023-07-20	2023-07-20	00:00:00	Lunch	93	Tomato red ripe, raw RTboiled	7			47	Gram	47	11	0.5	0.1	1.6	0.7	43.9	0	7	0.3	0.1	0	235	0.03	0.02	0.031	0	13	0.3	20
RW162		2023-07-20	2023-07-20	00:00:00	Lunch	69	Leaves amaranth,raw RTboiled	6			70	Gram	70	28	2.9	0.3	2.1	2.7	59.9	0	245	4.8	0.44	0	1802	0.03	0.13	0.132	0	28	0.4	150
RW162		2023-07-20	2023-07-20	00:00:00	Dinner/supper	44	Beans Kidney red dry, raw RTboiled	4			88	Gram	88	268	18	1.8	35.7	18.7	10.6	0	79	4.5	2.08	0	4	0.18	0.11	0.227	0	0	1.4	0
RW162		2023-07-20	2023-07-20	00:00:00	Lunch	44	Beans Kidney red dry, raw RTboiled	4			103	Gram	103	314	21.1	2.1	41.8	21.8	12.5	0	93	5.3	2.43	0	5	0.22	0.13	0.266	0	0	1.6	0
RW162		2023-07-20	2023-07-20	00:00:00	Lunch	151	Water	999			134	Gram	134	0	0	0	0	0	134	0	1	0	0	0	0	0	0	0	0	0	0	0
RW162		2023-07-20	2023-07-20	00:00:00	Dinner/supper	24	Banana green, raw RTboiled	3			153	Gram	153	148	2.1	0.6	30.8	5.5	112.6	0	11	1.2	0.34	0	5	0.08	0.06	0.413	0	28	0.5	0
RW162		2023-07-20	2023-07-20	00:00:00	Dinner/supper	151	Water	999			177	Gram	177	0	0	0	0	0	177	0	2	0	0	0	0	0	0	0	0	0	0	0
RW162		2023-07-20	2023-07-20	00:00:00	Dinner/supper	28	Potato irish, raw RTboiled	3			373	Gram	373	298	5.6	0.4	64.9	6.3	291.7	0	22	3.7	1.31	0	0	0.22	0.15	0.425	0	37	4.5	0
RW162		2023-07-20	2023-07-20	00:00:00	Lunch	28	Potato irish, raw RTboiled	3			448	Gram	448	358	6.7	0.4	78	7.6	350.3	0	27	4.5	1.57	0	0	0.27	0.18	0.511	0	45	5.4	0
RW162		2023-07-20	2023-07-20	00:00:00	Geen specifiek maaltijdmoment	151	Water	999			558	Gram	558	0	0	0	0	0	558	0	6	0	0	0	0	0	0	0	0	0	0	0
RW163		2023-07-20	2023-07-20	00:00:00	Lunch	83	Onion, raw RTfried	999			2	Gram	2	1	0	0	0.1	0	1.8	0	1	0	0.01	0	0	0	0	0.001	0	0	0	0
RW163		2023-07-20	2023-07-20	00:00:00	Lunch	141	Oil vegetable	999			3	Gram	3	27	0	3	0	0	0	0	0	0	0	0	0	0	0	0	0	0	0	0
RW163		2023-07-20	2023-07-20	00:00:00	Lunch	163	salt iodized	999			5	Gram	5	0	0	0	0	0	0	0	2	0	0	0	0	0	0	0	0	0	0	0
RW163		2023-07-20	2023-07-20	00:00:00	Dinner/supper	163	salt iodized	999			5	Gram	5	0	0	0	0	0	0	0	2	0	0	0	0	0	0	0	0	0	0	0
RW163		2023-07-20	2023-07-20	00:00:00	Geen specifiek maaltijdmoment	97	Banana sweet ripe, raw	10			107	Gram	107	131	1.4	0.2	29.6	2	73	0	9	1	0.22	0	39	0.03	0.03	0.385	0	11	0.6	3
RW163		2023-07-20	2023-07-20	00:00:00	Lunch	69	Leaves amaranth,raw RTboiled	6			248	Gram	248	99	10.2	1	7.4	9.4	212.3	0	868	16.9	1.56	0	6384	0.1	0.45	0.469	0	99	1.5	532
RW163		2023-07-20	2023-07-20	00:00:00	Dinner/supper	42	Beans Kidney red dry, boiled	4			269	Gram	269	315	21.3	2.2	41.7	21.8	178.3	0	97	5.6	2.58	0	5	0.24	0.13	0.323	0	0	1.6	0
RW163		2023-07-20	2023-07-20	00:00:00	Lunch	28	Potato irish, raw RTboiled	3			331	Gram	331	265	5	0.3	57.6	5.6	258.8	0	20	3.3	1.16	0	0	0.2	0.13	0.377	0	33	4	0
RW163		2023-07-20	2023-07-20	00:00:00	Lunch	42	Beans Kidney red dry, boiled	4			393	Gram	393	460	31	3.1	60.9	31.8	260.6	0	141	8.3	3.77	0	8	0.35	0.2	0.472	0	0	2.4	1
RW163		2023-07-20	2023-07-20	00:00:00	Geen specifiek maaltijdmoment	151	Water	999			570	Gram	570	0	0	0	0	0	570	0	6	0	0	0	0	0	0	0	0	0	0	0
RW163		2023-07-20	2023-07-20	00:00:00	Dinner/supper	151	Water	999			597	Gram	597	0	0	0	0	0	597	0	6	0	0	0	0	0	0	0	0	0	0	0
RW163		2023-07-20	2023-07-20	00:00:00	Geen specifiek maaltijdmoment	145	Beer sorghum (ca. 3% v/v alcohol)	999			674	Gram	674	216	4	0	20.2	0.7	629.5	16.9	34	1.3	0.94	0	0	1.35	0.27	0.337	0	0	2	0
RW163		2023-07-20	2023-07-20	00:00:00	Dinner/supper	34	Root yam pale raw RTboiled	3			916	Gram	916	1026	17.4	1.8	217.1	37.6	632	0	137	7.3	2.38	0	0	0.82	0.18	1.997	0	37	3.7	0
RW163		2023-07-20	2023-07-20	00:00:00	Geen specifiek maaltijdmoment	1015	Ikivugutu recipe	15			1050	Gram	1050	788	37.8	39.9	69.3	0	978.6	0	1344	1.1	7.14	452	210	0	3.05	0.336	6.72	0	0	469
RW166		2023-07-20	2023-07-20	00:00:00	Lunch	163	salt iodized	999			4	Gram	4	0	0	0	0	0	0	0	2	0	0	0	0	0	0	0	0	0	0	0
RW166		2023-07-20	2023-07-20	00:00:00	Dinner/supper	163	salt iodized	999			18	Gram	18	0	0	0	0	0	0.1	0	8	0	0	0	0	0	0	0	0	0	0	0
RW166		2023-07-20	2023-07-20	00:00:00	Lunch	93	Tomato red ripe, raw RTboiled	7			20	Gram	20	5	0.2	0	0.7	0.3	18.7	0	3	0.1	0.04	0	100	0.01	0.01	0.013	0	5	0.1	8
RW166		2023-07-20	2023-07-20	00:00:00	Lunch	42	Beans Kidney red dry, boiled	4			25	Gram	25	29	2	0.2	3.9	2	16.6	0	9	0.5	0.24	0	1	0.02	0.01	0.03	0	0	0.2	0
RW166		2023-07-20	2023-07-20	00:00:00	Lunch	69	Leaves amaranth,raw RTboiled	6			39	Gram	39	16	1.6	0.2	1.2	1.5	33.4	0	137	2.7	0.25	0	1004	0.02	0.07	0.074	0	16	0.2	84
RW166		2023-07-20	2023-07-20	00:00:00	Dinner/supper	93	Tomato red ripe, raw RTboiled	7			84	Gram	84	19	0.9	0.2	2.9	1.2	78.5	0	12	0.6	0.18	0	421	0.05	0.03	0.055	0	23	0.5	35
RW166		2023-07-20	2023-07-20	00:00:00	Dinner/supper	42	Beans Kidney red dry, boiled	4			105	Gram	105	123	8.3	0.8	16.3	8.5	69.6	0	38	2.2	1.01	0	2	0.09	0.05	0.126	0	0	0.6	0
RW166		2023-07-20	2023-07-20	00:00:00	Lunch	151	Water	999			120	Gram	120	0	0	0	0	0	120	0	1	0	0	0	0	0	0	0	0	0	0	0
RW166		2023-07-20	2023-07-20	00:00:00	Dinner/supper	69	Leaves amaranth,raw RTboiled	6			159	Gram	159	64	6.5	0.6	4.8	6	136.1	0	557	10.8	1	0	4093	0.06	0.29	0.301	0	64	1	341
RW166		2023-07-20	2023-07-20	00:00:00	Lunch	28	Potato irish, raw RTboiled	3			190	Gram	190	152	2.9	0.2	33.1	3.2	148.6	0	11	1.9	0.67	0	0	0.11	0.08	0.217	0	19	2.3	0
RW166		2023-07-20	2023-07-20	00:00:00	Dinner/supper	151	Water	999			491	Gram	491	0	0	0	0	0	491	0	5	0	0	0	0	0	0	0	0	0	0	0
RW166		2023-07-20	2023-07-20	00:00:00	Dinner/supper	28	Potato irish, raw RTboiled	3			777	Gram	777	622	11.7	0.8	135.2	13.2	607.6	0	47	7.8	2.72	0	0	0.47	0.31	0.886	0	78	9.3	0
RW167		2023-07-20	2023-07-20	00:00:00	Lunch	162	salt black	999			0	Gram	0	0	0	0	0	0	0	0	0	0	0	0	0	0	0	0	0	0	0	0
RW167		2023-07-20	2023-07-20	00:00:00	Dinner/supper	162	salt black	999			0	Gram	0	0	0	0	0	0	0	0	0	0	0	0	0	0	0	0	0	0	0	0
RW167		2023-07-20	2023-07-20	00:00:00	Lunch	83	Onion, raw RTfried	999			1	Gram	1	0	0	0	0.1	0	0.9	0	0	0	0	0	0	0	0	0.001	0	0	0	0
RW167		2023-07-20	2023-07-20	00:00:00	Lunch	163	salt iodized	999			1	Gram	1	0	0	0	0	0	0	0	0	0	0	0	0	0	0	0	0	0	0	0
RW167		2023-07-20	2023-07-20	00:00:00	Dinner/supper	163	salt iodized	999			2	Gram	2	0	0	0	0	0	0	0	1	0	0	0	0	0	0	0	0	0	0	0
RW167		2023-07-20	2023-07-20	00:00:00	Lunch	138	Oil sunflower	999			4	Gram	4	36	0	4	0	0	0	0	0	0	0	0	0	0	0	0	0	0	0	0
RW167		2023-07-20	2023-07-20	00:00:00	Lunch	91	Tomato paste	999			8	Gram	8	6	0.3	0	1.1	0.3	6.1	0	2	0.1	0.06	0	167	0.01	0.01	0.018	0	1	0.2	14
RW167		2023-07-20	2023-07-20	00:00:00	Lunch	70	Leaves amaranth,raw RTfried	6			52	Gram	52	21	2.1	0.2	1.6	2	44.5	0	191	3.7	0.34	0	1268	0.03	0.09	0.104	0	30	0.4	106
RW167		2023-07-20	2023-07-20	00:00:00	Dinner/supper	59	Carrots, raw RTboiled	5			61	Gram	61	20	0.5	0.2	2.9	2.1	54.9	0	20	0.3	0.06	0	3717	0.02	0.01	0.145	0	1	0.1	344
RW167		2023-07-20	2023-07-20	00:00:00	Dinner/supper	42	Beans Kidney red dry, boiled	4			102	Gram	102	119	8.1	0.8	15.8	8.3	67.6	0	37	2.1	0.98	0	2	0.09	0.05	0.122	0	0	0.6	0
RW167		2023-07-20	2023-07-20	00:00:00	Dinner/supper	61	Chayote, raw RTboiled	7			142	Gram	142	26	1	0.1	3.7	3.1	133.5	0	14	0.6	0.13	0	0	0.03	0.03	0.013	0	9	0.4	0
RW167		2023-07-20	2023-07-20	00:00:00	Lunch	42	Beans Kidney red dry, boiled	4			149	Gram	149	174	11.8	1.2	23.1	12.1	98.8	0	54	3.1	1.43	0	3	0.13	0.07	0.179	0	0	0.9	0
RW167		2023-07-20	2023-07-20	00:00:00	Dinner/supper	151	Water	999			193	Gram	193	0	0	0	0	0	193	0	2	0	0	0	0	0	0	0	0	0	0	0
RW167		2023-07-20	2023-07-20	00:00:00	Lunch	151	Water	999			304	Gram	304	0	0	0	0	0	304	0	3	0	0	0	0	0	0	0	0	0	0	0
RW167		2023-07-20	2023-07-20	00:00:00	Dinner/supper	28	Potato irish, raw RTboiled	3			329	Gram	329	263	4.9	0.3	57.2	5.6	257.3	0	20	3.3	1.15	0	0	0.2	0.13	0.375	0	33	3.9	0
RW167		2023-07-20	2023-07-20	00:00:00	Geen specifiek maaltijdmoment	151	Water	999			359	Gram	359	0	0	0	0	0	359	0	4	0	0	0	0	0	0	0	0	0	0	0
RW167		2023-07-20	2023-07-20	00:00:00	Lunch	28	Potato irish, raw RTboiled	3			665	Gram	665	532	10	0.7	115.7	11.3	520	0	40	6.7	2.33	0	0	0.4	0.27	0.758	0	67	8	0
RW168		2023-07-20	2023-07-20	00:00:00	Dinner/supper	163	salt iodized	999			8	Gram	8	0	0	0	0	0	0	0	4	0	0	0	0	0	0	0	0	0	0	0
RW168		2023-07-20	2023-07-20	00:00:00	Dinner/supper	82	Onion, raw RTboiled	999			9	Gram	9	3	0.1	0	0.6	0.2	8	0	2	0.1	0.02	0	0	0	0	0.007	0	1	0	0
RW168		2023-07-20	2023-07-20	00:00:00	Dinner/supper	179	Fish small indagara dry, raw RTfried	20			48	Gram	48	160	28.6	5.1	0	0	5.4	0	1339	3.3	7.68	58	0	0.14	0.25	0.302	21.6	0	8.7	58
RW168		2023-07-20	2023-07-20	00:00:00	Dinner/supper	42	Beans Kidney red dry, boiled	4			167	Gram	167	195	13.2	1.3	25.9	13.5	110.7	0	60	3.5	1.6	0	3	0.15	0.08	0.2	0	0	1	0
RW448		2023-08-03	2023-08-03	00:00:00	Dinner/supper	22	Rice white, raw RTboiled	1			116	Gram	116	409	8.8	1.2	90.6	0.8	14.2	0	23	0.9	1.45	0	0	0.06	0.12	0.115	0	0	1.2	0
RW315		2023-07-27	2023-07-27	00:00:00	Dinner/supper	22	Rice white, raw RTboiled	1			117	Gram	117	413	8.9	1.2	91.4	0.8	14.3	0	23	0.9	1.46	0	0	0.06	0.12	0.116	0	0	1.2	0
RW168		2023-07-20	2023-07-20	00:00:00	Dinner/supper	151	Water	999			347	Gram	347	0	0	0	0	0	347	0	3	0	0	0	0	0	0	0	0	0	0	0
RW168		2023-07-20	2023-07-20	00:00:00	Geen specifiek maaltijdmoment	1025	Tea african recipe	26			350	Gram	350	273	7	7.4	44.8	0	330.8	0	256	0.4	1.37	84	39	0	0.6	0.067	1.26	0	0	87
RW168		2023-07-20	2023-07-20	00:00:00	Dinner/supper	28	Potato irish, raw RTboiled	3			655	Gram	655	524	9.8	0.7	114	11.1	512.2	0	39	6.6	2.29	0	0	0.39	0.26	0.747	0	66	7.9	0
RW169		2023-07-20	2023-07-20	00:00:00	Lunch	163	salt iodized	999			5	Gram	5	0	0	0	0	0	0	0	2	0	0	0	0	0	0	0	0	0	0	0
RW169		2023-07-20	2023-07-20	00:00:00	Dinner/supper	163	salt iodized	999			12	Gram	12	0	0	0	0	0	0.1	0	5	0	0	0	0	0	0	0	0	0	0	0
RW169		2023-07-20	2023-07-20	00:00:00	Lunch	73	Leaves chayote, raw RTboiled	6			55	Gram	55	8	0	0.1	1.2	1.1	-0.6	0	39	0.6	0.1	0	0	0.02	0.03	0.054	0	8	0.2	0
RW169		2023-07-20	2023-07-20	00:00:00	Dinner/supper	42	Beans Kidney red dry, boiled	4			86	Gram	86	101	6.8	0.7	13.3	7	57	0	31	1.8	0.83	0	2	0.08	0.04	0.103	0	0	0.5	0
RW169		2023-07-20	2023-07-20	00:00:00	Lunch	42	Beans Kidney red dry, boiled	4			123	Gram	123	144	9.7	1	19.1	10	81.5	0	44	2.6	1.18	0	2	0.11	0.06	0.148	0	0	0.7	0
RW169		2023-07-20	2023-07-20	00:00:00	Dinner/supper	151	Water	999			166	Gram	166	0	0	0	0	0	166	0	2	0	0	0	0	0	0	0	0	0	0	0
RW169		2023-07-20	2023-07-20	00:00:00	Geen specifiek maaltijdmoment	1027	Tea milk recipe	26			315	Gram	315	255	6.6	7.2	41	0	277.5	0	246	0.3	1.29	82	38	0	0.57	0.063	1.2	0	0	85
RW169		2023-07-20	2023-07-20	00:00:00	Lunch	151	Water	999			403	Gram	403	0	0	0	0	0	403	0	4	0	0	0	0	0	0	0	0	0	0	0
RW169		2023-07-20	2023-07-20	00:00:00	Dinner/supper	28	Potato irish, raw RTboiled	3			559	Gram	559	447	8.4	0.6	97.3	9.5	437.1	0	34	5.6	1.96	0	0	0.34	0.22	0.637	0	56	6.7	0
RW169		2023-07-20	2023-07-20	00:00:00	Lunch	28	Potato irish, raw RTboiled	3			672	Gram	672	538	10.1	0.7	116.9	11.4	525.5	0	40	6.7	2.35	0	0	0.4	0.27	0.766	0	67	8.1	0
RW171		2023-07-20	2023-07-20	00:00:00	Breakfast	79	Onion spring, raw RTfried	999			0	Gram	0	0	0	0	0	0	0	0	0	0	0	0	0	0	0	0	0	0	0	0
RW171		2023-07-20	2023-07-20	00:00:00	Breakfast	138	Oil sunflower	999			1	Gram	1	9	0	1	0	0	0	0	0	0	0	0	0	0	0	0	0	0	0	0
RW171		2023-07-20	2023-07-20	00:00:00	Lunch	79	Onion spring, raw RTfried	999			1	Gram	1	0	0	0	0	0	0.9	0	0	0	0	0	6	0	0	0	0	0	0	1
RW171		2023-07-20	2023-07-20	00:00:00	Lunch	138	Oil sunflower	999			3	Gram	3	27	0	3	0	0	0	0	0	0	0	0	0	0	0	0	0	0	0	0
RW171		2023-07-20	2023-07-20	00:00:00	Lunch	163	salt iodized	999			5	Gram	5	0	0	0	0	0	0	0	2	0	0	0	0	0	0	0	0	0	0	0
RW171		2023-07-20	2023-07-20	00:00:00	Dinner/supper	163	salt iodized	999			9	Gram	9	0	0	0	0	0	0	0	4	0	0	0	0	0	0	0	0	0	0	0
RW171		2023-07-20	2023-07-20	00:00:00	Lunch	119	Fish small indagara dry, raw RTboiled	20			11	Gram	11	37	6.5	1.2	0	0	1.2	0	307	0.8	1.76	15	0	0.03	0.06	0.069	6.27	0	1.9	15
RW434		2023-08-02	2023-08-02	00:00:00	Breakfast	9	Flour wheat white, raw RTfried	1			117	Gram	117	412	12.2	2.1	84.5	3.3	14.3	0	20	2.3	0.59	0	0	0.2	0.09	0.474	0	0	2.6	0
RW171		2023-07-20	2023-07-20	00:00:00	Breakfast	94	Tomato red ripe, raw RTfried	7			18	Gram	18	4	0.2	0	0.6	0.3	16.8	0	3	0.1	0.04	0	85	0.01	0.01	0.012	0	5	0.1	7
RW171		2023-07-20	2023-07-20	00:00:00	Lunch	94	Tomato red ripe, raw RTfried	7			29	Gram	29	7	0.3	0.1	1	0.4	27.1	0	4	0.2	0.06	0	137	0.02	0.01	0.019	0	8	0.2	11
RW171		2023-07-20	2023-07-20	00:00:00	Lunch	69	Leaves amaranth,raw RTboiled	6			54	Gram	54	22	2.2	0.2	1.6	2.1	46.2	0	189	3.7	0.34	0	1390	0.02	0.1	0.102	0	22	0.3	116
RW171		2023-07-20	2023-07-20	00:00:00	Snack	151	Water	999			60	Gram	60	0	0	0	0	0	60	0	1	0	0	0	0	0	0	0	0	0	0	0
RW171		2023-07-20	2023-07-20	00:00:00	Lunch	42	Beans Kidney red dry, boiled	4			91	Gram	91	106	7.2	0.7	14.1	7.4	60.3	0	33	1.9	0.87	0	2	0.08	0.05	0.109	0	0	0.5	0
RW171		2023-07-20	2023-07-20	00:00:00	Lunch	151	Water	999			153	Gram	153	0	0	0	0	0	153	0	2	0	0	0	0	0	0	0	0	0	0	0
RW171		2023-07-20	2023-07-20	00:00:00	Snack	31	Potato sweet white, raw RTboiled	3			159	Gram	159	153	2.4	0.3	32.6	4.8	117.2	0	51	1.9	0.81	0	78	0.11	0.06	0.151	0	25	1	6
RW181		2023-08-07	2023-08-07	00:00:00	Snack	1021	Porridge sosoma recipe	2			59	Gram	59	204	1.5	0.8	47.3	0.6	8.6	0	14	0.4	0.21	2	3	0.02	0.04	0.019	0.04	0	0.2	3
RW171		2023-07-20	2023-07-20	00:00:00	Breakfast	151	Water	999			186	Gram	186	0	0	0	0	0	186	0	2	0	0	0	0	0	0	0	0	0	0	0
RW171		2023-07-20	2023-07-20	00:00:00	Breakfast	29	Potato irish, raw RTfried	3	24		245	Gram	245	196	3.7	0.2	42.6	4.2	191.6	0	15	2.5	0.91	0	0	0.15	0.1	0.279	0	27	2.9	0
RW171		2023-07-20	2023-07-20	00:00:00	Lunch	151	Water	999			312	Gram	312	0	0	0	0	0	312	0	3	0	0	0	0	0	0	0	0	0	0	0
RW171		2023-07-20	2023-07-20	00:00:00	Dinner/supper	42	Beans Kidney red dry, boiled	4			397	Gram	397	464	31.4	3.2	61.5	32.2	263.2	0	143	8.3	3.81	0	8	0.36	0.2	0.476	0	0	2.4	1
RW171		2023-07-20	2023-07-20	00:00:00	Geen specifiek maaltijdmoment	151	Water	999			445	Gram	445	0	0	0	0	0	445	0	4	0	0	0	0	0	0	0	0	0	0	0
RW171		2023-07-20	2023-07-20	00:00:00	Geen specifiek maaltijdmoment	151	Water	999			447	Gram	447	0	0	0	0	0	447	0	4	0	0	0	0	0	0	0	0	0	0	0
RW171		2023-07-20	2023-07-20	00:00:00	Lunch	28	Potato irish, raw RTboiled	3			469	Gram	469	375	7	0.5	81.6	8	366.8	0	28	4.7	1.64	0	0	0.28	0.19	0.535	0	47	5.6	0
RW171		2023-07-20	2023-07-20	00:00:00	Dinner/supper	32	Root cassava white, raw RTboiled	3			487	Gram	487	692	6.3	1.5	153.9	18	302.4	0	170	6.8	9.5	0	0	0.19	0.15	0.321	0	102	2.9	0
RW171		2023-07-20	2023-07-20	00:00:00	Dinner/supper	151	Water	999			837	Gram	837	0	0	0	0	0	837	0	8	0	0	0	0	0	0	0	0	0	0	0
RW172		2023-07-20	2023-07-20	00:00:00	Lunch	163	salt iodized	999			2	Gram	2	0	0	0	0	0	0	0	1	0	0	0	0	0	0	0	0	0	0	0
RW172		2023-07-20	2023-07-20	00:00:00	Lunch	151	Water	999			35	Gram	35	0	0	0	0	0	35	0	0	0	0	0	0	0	0	0	0	0	0	0
RW172		2023-07-20	2023-07-20	00:00:00	Lunch	151	Water	999			54	Gram	54	0	0	0	0	0	54	0	1	0	0	0	0	0	0	0	0	0	0	0
RW288		2023-07-26	2023-07-26	00:00:00	Breakfast	2002	Porridge flour mix2, RTboiled	2			59	Gram	59	216	8.9	4.2	33.1	5.1	6.6	0	36	2.6	1.25	0	11	0.2	0.07	0.146	0	0	1.4	1
RW172		2023-07-20	2023-07-20	00:00:00	Dinner/supper	151	Water	999			137	Gram	137	0	0	0	0	0	137	0	1	0	0	0	0	0	0	0	0	0	0	0
RW172		2023-07-20	2023-07-20	00:00:00	Lunch	31	Potato sweet white, raw RTboiled	3			166	Gram	166	159	2.5	0.3	34	5	122.3	0	53	2	0.85	0	81	0.12	0.07	0.158	0	27	1	7
RW141		2023-07-18	2023-07-18	00:00:00	Lunch	5	Flour millet white, raw RTboiled	2			60	Gram	60	212	6.3	3.2	37.1	5.3	6.6	0	19	19.4	2.48	0	0	0.13	0.09	0.173	0	1	0.8	0
RW172		2023-07-20	2023-07-20	00:00:00	Lunch	42	Beans Kidney red dry, boiled	4			222	Gram	222	260	17.5	1.8	34.4	18	147.2	0	80	4.7	2.13	0	4	0.2	0.11	0.266	0	0	1.3	0
RW172		2023-07-20	2023-07-20	00:00:00	Breakfast	151	Water	999			573	Gram	573	0	0	0	0	0	573	0	6	0	0	0	0	0	0	0	0	0	0	0
RW175		2023-07-21	2023-07-21	00:00:00	Lunch	162	salt black	999			2	Gram	2	0	0	0	0	0	0	0	1	0	0	0	0	0	0	0	0	0	0	0
RW175		2023-07-21	2023-07-21	00:00:00	Dinner/supper	138	Oil sunflower	999			4	Gram	4	36	0	4	0	0	0	0	0	0	0	0	0	0	0	0	0	0	0	0
RW175		2023-07-21	2023-07-21	00:00:00	Lunch	163	salt iodized	999			5	Gram	5	0	0	0	0	0	0	0	2	0	0	0	0	0	0	0	0	0	0	0
RW175		2023-07-21	2023-07-21	00:00:00	Dinner/supper	163	salt iodized	999			6	Gram	6	0	0	0	0	0	0	0	3	0	0	0	0	0	0	0	0	0	0	0
RW175		2023-07-21	2023-07-21	00:00:00	Dinner/supper	83	Onion, raw RTfried	999			6	Gram	6	2	0.1	0	0.4	0.1	5.4	0	2	0	0.02	0	0	0	0	0.004	0	1	0	0
RW175		2023-07-21	2023-07-21	00:00:00	Dinner/supper	151	Water	999			74	Gram	74	0	0	0	0	0	74	0	1	0	0	0	0	0	0	0	0	0	0	0
RW175		2023-07-21	2023-07-21	00:00:00	Dinner/supper	42	Beans Kidney red dry, boiled	4			143	Gram	143	167	11.3	1.1	22.2	11.6	94.8	0	51	3	1.37	0	3	0.13	0.07	0.172	0	0	0.9	0
RW175		2023-07-21	2023-07-21	00:00:00	Lunch	31	Potato sweet white, raw RTboiled	3			155	Gram	155	149	2.3	0.3	31.8	4.7	114.2	0	50	1.9	0.79	0	76	0.11	0.06	0.147	0	25	0.9	6
RW175		2023-07-21	2023-07-21	00:00:00	Dinner/supper	94	Tomato red ripe, raw RTfried	7			155	Gram	155	36	1.7	0.3	5.3	2.2	144.8	0	22	1.1	0.34	0	735	0.09	0.06	0.102	0	42	0.9	61
RW175		2023-07-21	2023-07-21	00:00:00	Dinner/supper	58	Cabbage white, raw RTfried	7			181	Gram	181	47	2.9	0.2	6.5	4	166	0	78	2.2	0.29	0	7	0.05	0.07	0.212	0	83	0.5	1
RW175		2023-07-21	2023-07-21	00:00:00	Lunch	61	Chayote, raw RTboiled	7			196	Gram	196	35	1.4	0.2	5.1	4.3	184.2	0	20	0.8	0.18	0	0	0.04	0.04	0.018	0	12	0.6	0
RW175		2023-07-21	2023-07-21	00:00:00	Geen specifiek maaltijdmoment	168	Sugarcane, raw	999			204	Gram	204	75	0.2	0.4	17.3	1.2	184	0	20	2.2	0.29	0	20	0.06	0.08	0	0	14	0.2	2
RW175		2023-07-21	2023-07-21	00:00:00	Lunch	44	Beans Kidney red dry, raw RTboiled	4			215	Gram	215	656	44.1	4.3	87.3	45.6	26	0	194	11	5.07	0	11	0.45	0.28	0.555	0	0	3.4	1
RW175		2023-07-21	2023-07-21	00:00:00	Dinner/supper	31	Potato sweet white, raw RTboiled	3			439	Gram	439	421	6.6	0.9	90	13.2	323.5	0	140	5.3	2.24	0	215	0.31	0.18	0.417	0	70	2.6	18
RW175		2023-07-21	2023-07-21	00:00:00	Geen specifiek maaltijdmoment	151	Water	999			607	Gram	607	0	0	0	0	0	607	0	6	0	0	0	0	0	0	0	0	0	0	0
RW175		2023-07-21	2023-07-21	00:00:00	Lunch	32	Root cassava white, raw RTboiled	3			721	Gram	721	1024	9.4	2.2	227.8	26.7	447.7	0	252	10.1	14.06	0	0	0.29	0.22	0.476	0	151	4.3	0
RW175		2023-07-21	2023-07-21	00:00:00	Lunch	151	Water	999			946	Gram	946	0	0	0	0	0	946	0	9	0	0	0	0	0	0	0	0	0	0	0
RW176		2023-08-08	2023-08-08	00:00:00	Lunch	79	Onion spring, raw RTfried	999			0	Gram	0	0	0	0	0	0	0	0	0	0	0	0	0	0	0	0	0	0	0	0
RW176		2023-08-08	2023-08-08	00:00:00	Lunch	162	salt black	999			0	Gram	0	0	0	0	0	0	0	0	0	0	0	0	0	0	0	0	0	0	0	0
RW176		2023-08-08	2023-08-08	00:00:00	Dinner/supper	67	Garlic fresh, raw RTfried	999			0	Gram	0	0	0	0	0	0	0	0	0	0	0	0	0	0	0	0	0	0	0	0
RW176		2023-08-08	2023-08-08	00:00:00	Dinner/supper	141	Oil vegetable	999			2	Gram	2	18	0	2	0	0	0	0	0	0	0	0	0	0	0	0	0	0	0	0
[truncated: 3,354 more rows]

## Sheet: 24_hr_recall
Persoonsnummer	Naam	Dagvoeding	Datum	Tijdstip	Maaltijdmoment	place	Code	Voedingsmiddel	DQQ Food group 1	DQQ Food group 2	DQQ Food group 3	Aantal	Verstrekkingseenheid	Gram	Energie (kcal) (kcal)	Eiwit totaal (g)	Vet totaal (g)	Koolhydraten totaal (g)	Voedingsvezel totaal (g)	Water (g)	Alcohol totaal (g)	Calcium (mg)	IJzer totaal (mg)	Zink (mg)	Retinol (ug)	Beta-caroteen (ug)	Vitamine B1 (mg)	Vitamine B2 (mg)	Vitamine B6 totaal (mg)	Vitamine B12 (ug)	Vitamine C (mg)	Nicotinezuur (mg)	Retinol activiteit equiv.(RAE) (ug)
RW159		2023-07-20	2023-07-20	13:30:00	Lunch	2	1029	Vegetable stew recipe	7	5	6	3.59	Gram	3.59	2	0.1	0.1	0.2	0.1	4.7	0	3	0.1	0.01	0	78	0	0	0.005	0	1	0	6
RW001		2023-07-13	2023-07-13	13:30:00	Lunch	1	163	salt iodized	999			6.67	Gram	6.67	0	0	0	0	0	0	0	3	0	0	0	0	0	0	0	0	0	0	0
RW001		2023-07-13	2023-07-13	09:00:00	Breakfast	1	7	Flour sorghum white, raw RTboiled	2			7.07	Gram	7.07	24	0.8	0.2	4.3	0.8	0.8	0	1	0.5	0.12	0	0	0.01	0.01	0.005	0	0	0.2	0
RW001		2023-07-13	2023-07-13	09:00:00	Breakfast	1	5	Flour millet white, raw RTboiled	2			7.07	Gram	7.07	25	0.7	0.4	4.4	0.6	0.8	0	2	2.3	0.29	0	0	0.02	0.01	0.02	0	0	0.1	0
RW001		2023-07-13	2023-07-13	09:00:00	Breakfast	1	4	Flour maize white, raw RTboiled	1			21.2	Gram	21.2	74	1.3	0.6	15.3	1.1	2.8	0	4	0.3	0.32	0	0	0.06	0.01	0.071	0	0	0.2	0
RW001		2023-07-13	2023-07-13	13:30:00	Lunch	1	138	Oil sunflower	999			28.36	Gram	28.36	255	0	28.4	0	0	0	0	0	0	0	0	0	0	0	0	0	0	0	0
RW001		2023-07-13	2023-07-13	13:30:00	Lunch	1	69	Leaves amaranth,raw RTboiled	6			80.33	Gram	80.33	32	3.3	0.3	2.4	3.1	68.8	0	281	5.5	0.51	0	2068	0.03	0.14	0.152	0	32	0.5	172
RW001		2023-07-13	2023-07-13	13:30:00	Lunch	1	1006	Beans mixture dry,boiled	4			229.01	Gram	229.01	263	18.3	1.8	35.3	16.5	154.1	0	78	5.5	2.13	0	27	0.27	0.09	0.241	0	0	1.1	2
RW001		2023-07-13	2023-07-13	13:30:00	Lunch	1	32	Root cassava white, raw RTboiled	3			640.65	Gram	640.65	910	8.3	1.9	202.4	23.7	397.8	0	224	9	12.49	0	0	0.26	0.19	0.423	0	135	3.8	0
RW003		2023-07-13	2023-07-13	12:00:00	Lunch	1	163	salt iodized	999			19.71	Gram	19.71	0	0	0	0	0	0.1	0	9	0	0	0	0	0	0	0	0	0	0	0
RW003		2023-07-13	2023-07-13	20:00:00	Dinner/supper	1	163	salt iodized	999			21.06	Gram	21.06	0	0	0	0	0	0.1	0	9	0	0	0	0	0	0	0	0	0	0	0
RW003		2023-07-13	2023-07-13	11:00:00	Mid morning	1	7	Flour sorghum white, raw RTboiled	2			26.32	Gram	26.32	89	2.8	0.9	15.9	3.1	3.1	0	5	1.7	0.44	0	2	0.05	0.03	0.017	0	0	0.8	0
RW003		2023-07-13	2023-07-13	11:00:00	Mid morning	1	4	Flour maize white, raw RTboiled	1			52.64	Gram	52.64	184	3.3	1.5	38	2.7	6.8	0	11	0.6	0.81	0	0	0.16	0.03	0.175	0	0	0.4	0
RW003		2023-07-13	2023-07-13	12:00:00	Lunch	1	39	Beans fresh, boiled	4			313.23	Gram	313.23	454	27.3	1.6	71.4	23.2	209.6	0	88	9.1	3.35	0	0	0.5	0.19	0.376	0	3	1.9	0
RW003		2023-07-13	2023-07-13	20:00:00	Dinner/supper	1	39	Beans fresh, boiled	4			334.64	Gram	334.64	485	29.1	1.7	76.3	24.8	223.9	0	94	9.7	3.58	0	0	0.54	0.2	0.402	0	3	2	0
RW003		2023-07-13	2023-07-13	12:00:00	Lunch	1	31	Potato sweet white, raw RTboiled	3			569.5	Gram	569.5	547	8.5	1.1	116.7	17.1	419.7	0	182	6.8	2.9	0	279	0.4	0.23	0.541	0	91	3.4	23
RW003		2023-07-13	2023-07-13	20:00:00	Dinner/supper	1	31	Potato sweet white, raw RTboiled	3			608.43	Gram	608.43	584	9.1	1.2	124.7	18.3	448.4	0	195	7.3	3.1	0	298	0.43	0.24	0.578	0	97	3.7	25
RW003		2023-07-13	2023-07-13	12:00:00	Lunch	1	61	Chayote, raw RTboiled	7			1158.49	Gram	1158.49	209	8.1	1.2	30.1	25.5	1089	0	116	4.6	1.04	0	0	0.23	0.23	0.104	0	70	3.5	0
RW003		2023-07-13	2023-07-13	20:00:00	Dinner/supper	1	61	Chayote, raw RTboiled	7			1237.67	Gram	1237.67	223	8.7	1.2	32.2	27.2	1163.4	0	124	5	1.11	0	0	0.25	0.25	0.111	0	74	3.7	0
RW004		2023-07-13	2023-07-13	19:30:00	Dinner/supper	1	163	salt iodized	999			1.08	Gram	1.08	0	0	0	0	0	0	0	0	0	0	0	0	0	0	0	0	0	0	0
RW004		2023-07-13	2023-07-13	19:30:00	Dinner/supper	1	103	Flour groundnut, raw RTboiled	21			3.95	Gram	3.95	23	1	1.8	0.4	0.4	0.2	0	2	0.1	0.11	0	1	0.01	0.01	0.008	0	0	0.4	0
RW004		2023-07-13	2023-07-13	19:30:00	Dinner/supper	1	82	Onion, raw RTboiled	999			4.69	Gram	4.69	2	0.1	0	0.3	0.1	4.2	0	1	0	0.01	0	0	0	0	0.003	0	0	0	0
RW004		2023-07-13	2023-07-13	12:30:00	Lunch	1	103	Flour groundnut, raw RTboiled	21			5.73	Gram	5.73	33	1.5	2.7	0.6	0.6	0.4	0	4	0.2	0.16	0	1	0.02	0.01	0.012	0	0	0.5	0
RW004		2023-07-13	2023-07-13	19:30:00	Dinner/supper	1	163	salt iodized	999			7.81	Gram	7.81	0	0	0	0	0	0	0	4	0	0	0	0	0	0	0	0	0	0	0
RW004		2023-07-13	2023-07-13	08:30:00	Breakfast	1	8	Flour wheat white, raw RTboiled	1			12.89	Gram	12.89	45	1.3	0.2	9.3	0.4	1.6	0	2	0.3	0.06	0	0	0.02	0.01	0.052	0	0	0.3	0
RW004		2023-07-13	2023-07-13	19:30:00	Dinner/supper	1	93	Tomato red ripe, raw RTboiled	7			13.54	Gram	13.54	3	0.1	0	0.5	0.2	12.6	0	2	0.1	0.03	0	68	0.01	0.01	0.009	0	4	0.1	6
RW004		2023-07-13	2023-07-13	08:30:00	Breakfast	1	7	Flour sorghum white, raw RTboiled	2			13.68	Gram	13.68	47	1.5	0.5	8.3	1.6	1.6	0	2	0.9	0.23	0	1	0.03	0.01	0.009	0	0	0.4	0
RW004		2023-07-13	2023-07-13	12:30:00	Lunch	1	163	salt iodized	999			21.7	Gram	21.7	0	0	0	0	0	0.1	0	10	0	0	0	0	0	0	0	0	0	0	0
RW004		2023-07-13	2023-07-13	12:30:00	Lunch	1	82	Onion, raw RTboiled	999			36.33	Gram	36.33	13	0.4	0	2.6	0.7	32.4	0	9	0.3	0.1	0	0	0.01	0.01	0.026	0	3	0.1	0
RW004		2023-07-13	2023-07-13	12:30:00	Lunch	1	138	Oil sunflower	999			51.1	Gram	51.1	460	0	51.1	0	0	0	0	0	0	0.01	0	0	0	0	0	0	0	0	0
RW004		2023-07-13	2023-07-13	08:30:00	Breakfast	1	4	Flour maize white, raw RTboiled	1			63.85	Gram	63.85	223	4	1.9	46.1	3.3	8.3	0	13	0.8	0.98	0	0	0.19	0.03	0.213	0	0	0.5	0
RW004		2023-07-13	2023-07-13	19:30:00	Dinner/supper	1	57	Cabbage white, raw RTboiled	7			192.37	Gram	192.37	50	3.1	0.2	6.9	4.2	176.4	0	79	2.1	0.29	0	8	0.06	0.08	0.225	0	83	0.6	1
RW004		2023-07-13	2023-07-13	12:30:00	Lunch	1	93	Tomato red ripe, raw RTboiled	7			226.8	Gram	226.8	52	2.5	0.5	7.7	3.2	211.8	0	32	1.6	0.5	0	1136	0.14	0.09	0.15	0	61	1.4	95
RW004		2023-07-13	2023-07-13	19:30:00	Dinner/supper	1	4	Flour maize white, raw RTboiled	1			281.56	Gram	281.56	985	17.5	8.2	203.3	14.4	36.6	0	56	3.4	4.31	0	0	0.84	0.14	0.938	0	0	2.3	0
RW004		2023-07-13	2023-07-13	12:30:00	Lunch	1	28	Potato irish, raw RTboiled	3			1659	Gram	1659	1327	24.9	1.7	288.7	28.2	1297.3	0	100	16.6	5.81	0	0	1	0.66	1.891	0	166	19.9	0
RW005		2023-07-13	2023-07-13	19:00:00	Dinner/supper	1	4	Flour maize white, raw RTboiled	1			0.5	Gram	0.5	2	0	0	0.4	0	0.1	0	0	0	0.01	0	0	0	0	0.002	0	0	0	0
RW005		2023-07-13	2023-07-13	19:00:00	Dinner/supper	1	163	salt iodized	999			4.75	Gram	4.75	0	0	0	0	0	0	0	2	0	0	0	0	0	0	0	0	0	0	0
RW005		2023-07-13	2023-07-13	13:00:00	Lunch	1	163	salt iodized	999			6.53	Gram	6.53	0	0	0	0	0	0	0	3	0	0	0	0	0	0	0	0	0	0	0
RW005		2023-07-13	2023-07-13	13:00:00	Lunch	1	42	Beans Kidney red dry, boiled	4			13.12	Gram	13.12	15	1	0.1	2	1.1	8.7	0	5	0.3	0.13	0	0	0.01	0.01	0.016	0	0	0.1	0
RW005		2023-07-13	2023-07-13	19:00:00	Dinner/supper	1	163	salt iodized	999			20.4	Gram	20.4	0	0	0	0	0	0.1	0	9	0	0	0	0	0	0	0	0	0	0	0
RW005		2023-07-13	2023-07-13	19:00:00	Dinner/supper	1	42	Beans Kidney red dry, boiled	4			24.31	Gram	24.31	28	1.9	0.2	3.8	2	16.1	0	9	0.5	0.23	0	0	0.02	0.01	0.029	0	0	0.1	0
RW005		2023-07-13	2023-07-13	08:00:00	Breakfast	1	7	Flour sorghum white, raw RTboiled	2			24.89	Gram	24.89	85	2.7	0.9	15.1	3	2.9	0	4	1.6	0.42	0	2	0.05	0.02	0.016	0	0	0.7	0
RW005		2023-07-13	2023-07-13	08:00:00	Breakfast	1	4	Flour maize white, raw RTboiled	1			24.89	Gram	24.89	87	1.5	0.7	18	1.3	3.2	0	5	0.3	0.38	0	0	0.07	0.01	0.083	0	0	0.2	0
RW005		2023-07-13	2023-07-13	19:00:00	Dinner/supper	1	151	Water	999			99.19	Gram	99.19	0	0	0	0	0	99.2	0	1	0	0	0	0	0	0	0	0	0	0	0
RW005		2023-07-13	2023-07-13	13:00:00	Lunch	1	151	Water	999			127.79	Gram	127.79	0	0	0	0	0	127.8	0	1	0	0	0	0	0	0	0	0	0	0	0
RW005		2023-07-13	2023-07-13	13:00:00	Lunch	1	151	Water	999			150	Gram	150	0	0	0	0	0	150	0	2	0	0	0	0	0	0	0	0	0	0	0
RW005		2023-07-13	2023-07-13	13:00:00	Lunch	1	28	Potato irish, raw RTboiled	3			162.48	Gram	162.48	130	2.4	0.2	28.3	2.8	127.1	0	10	1.6	0.57	0	0	0.1	0.07	0.185	0	16	1.9	0
RW005		2023-07-13	2023-07-13	13:00:00	Lunch	1	31	Potato sweet white, raw RTboiled	3			175.5	Gram	175.5	168	2.6	0.4	36	5.3	129.3	0	56	2.1	0.9	0	86	0.12	0.07	0.167	0	28	1.1	7
RW005		2023-07-13	2023-07-13	13:00:00	Lunch	1	61	Chayote, raw RTboiled	7			259.02	Gram	259.02	47	1.8	0.3	6.7	5.7	243.5	0	26	1	0.23	0	0	0.05	0.05	0.023	0	16	0.8	0
RW005		2023-07-13	2023-07-13	08:00:00	Breakfast	1	151	Water	999			434.71	Gram	434.71	0	0	0	0	0	434.7	0	4	0	0	0	0	0	0	0	0	0	0	0
RW005		2023-07-13	2023-07-13	19:00:00	Dinner/supper	1	151	Water	999			932	Gram	932	0	0	0	0	0	932	0	9	0	0	0	0	0	0	0	0	0	0	0
RW007		2023-07-13	2023-07-13	08:30:00	Breakfast	1	5	Flour millet white, raw RTboiled	2			1.43	Gram	1.43	5	0.2	0.1	0.9	0.1	0.2	0	0	0.5	0.06	0	0	0	0	0.004	0	0	0	0
RW007		2023-07-13	2023-07-13	08:30:00	Breakfast	1	46	Flour soya, raw RTboiled	4			1.92	Gram	1.92	8	0.7	0.4	0.4	0.2	0.1	0	4	0.1	0.07	0	1	0.01	0.01	0.008	0	0	0.1	0
RW007		2023-07-13	2023-07-13	18:00:00	Dinner/supper	1	163	salt iodized	999			2.32	Gram	2.32	0	0	0	0	0	0	0	1	0	0	0	0	0	0	0	0	0	0	0
RW007		2023-07-13	2023-07-13	12:00:00	Lunch	1	163	salt iodized	999			3.61	Gram	3.61	0	0	0	0	0	0	0	2	0	0	0	0	0	0	0	0	0	0	0
RW007		2023-07-13	2023-07-13	18:00:00	Dinner/supper	1	119	Fish small indagara dry, raw RTboiled	20			4.53	Gram	4.53	15	2.7	0.5	0	0	0.5	0	126	0.3	0.72	6	0	0.01	0.02	0.029	2.58	0	0.8	6
RW007		2023-07-13	2023-07-13	18:00:00	Dinner/supper	1	82	Onion, raw RTboiled	999			6.91	Gram	6.91	3	0.1	0	0.5	0.1	6.2	0	2	0	0.02	0	0	0	0	0.005	0	1	0	0
RW007		2023-07-13	2023-07-13	12:00:00	Lunch	1	119	Fish small indagara dry, raw RTboiled	20			7.05	Gram	7.05	23	4.2	0.7	0	0	0.8	0	197	0.5	1.13	9	0	0.02	0.04	0.044	4.02	0	1.2	9
RW007		2023-07-13	2023-07-13	18:00:00	Dinner/supper	1	139	Oil vegetable fortified	999			7.1	Gram	7.1	64	0	7.1	0	0	0	0	0	0	0	124	0	0	0	0	0	0	0	124
RW007		2023-07-13	2023-07-13	08:30:00	Breakfast	1	4	Flour maize white, raw RTboiled	1			8.17	Gram	8.17	29	0.5	0.2	5.9	0.4	1.1	0	2	0.1	0.13	0	0	0.02	0	0.027	0	0	0.1	0
RW007		2023-07-13	2023-07-13	12:00:00	Lunch	1	82	Onion, raw RTboiled	999			10.75	Gram	10.75	4	0.1	0	0.8	0.2	9.6	0	3	0.1	0.03	0	0	0	0	0.008	0	1	0	0
RW007		2023-07-13	2023-07-13	08:30:00	Breakfast	1	8	Flour wheat white, raw RTboiled	1			10.99	Gram	10.99	39	1.1	0.2	7.9	0.3	1.3	0	2	0.2	0.06	0	0	0.02	0.01	0.045	0	0	0.2	0
RW007		2023-07-13	2023-07-13	12:00:00	Lunch	1	139	Oil vegetable fortified	999			11.04	Gram	11.04	99	0	11	0	0	0	0	0	0	0	193	0	0	0	0	0	0	0	193
RW007		2023-07-13	2023-07-13	18:00:00	Dinner/supper	1	74	Leaves pumpkin, raw RTboiled	6			19.84	Gram	19.84	6	0.8	0	0.5	0.5	17.6	0	72	0.4	0.17	0	254	0.01	0.02	0.03	0	1	0.2	21
RW007		2023-07-13	2023-07-13	08:30:00	Breakfast	1	7	Flour sorghum white, raw RTboiled	2			24.17	Gram	24.17	82	2.6	0.8	14.6	2.9	2.9	0	4	1.5	0.41	0	2	0.05	0.02	0.015	0	0	0.7	0
RW007		2023-07-13	2023-07-13	12:00:00	Lunch	1	74	Leaves pumpkin, raw RTboiled	6			30.87	Gram	30.87	10	1.3	0.1	0.7	0.7	27.4	0	112	0.6	0.27	0	396	0.02	0.02	0.047	0	2	0.2	33
RW007		2023-07-13	2023-07-13	08:30:00	Breakfast	1	167	Sugar	999			31.57	Gram	31.57	126	0	0	31.6	0	0	0	0	0	0.01	0	0	0	0.01	0	0	0	0	0
RW007		2023-07-13	2023-07-13	18:00:00	Dinner/supper	1	42	Beans Kidney red dry, boiled	4			44.18	Gram	44.18	52	3.5	0.4	6.8	3.6	29.3	0	16	0.9	0.42	0	1	0.04	0.02	0.053	0	0	0.3	0
RW007		2023-07-13	2023-07-13	12:00:00	Lunch	1	42	Beans Kidney red dry, boiled	4			68.73	Gram	68.73	80	5.4	0.5	10.7	5.6	45.6	0	25	1.4	0.66	0	1	0.06	0.03	0.083	0	0	0.4	0
RW007		2023-07-13	2023-07-13	18:00:00	Dinner/supper	1	151	Water	999			141.66	Gram	141.66	0	0	0	0	0	141.7	0	1	0	0	0	0	0	0	0	0	0	0	0
RW007		2023-07-13	2023-07-13	12:00:00	Lunch	1	151	Water	999			220.4	Gram	220.4	0	0	0	0	0	220.4	0	2	0	0	0	0	0	0	0	0	0	0	0
RW007		2023-07-13	2023-07-13	18:00:00	Dinner/supper	1	28	Potato irish, raw RTboiled	3			228.86	Gram	228.86	183	3.4	0.2	39.8	3.9	179	0	14	2.3	0.8	0	0	0.14	0.09	0.261	0	23	2.7	0
RW007		2023-07-13	2023-07-13	12:00:00	Lunch	1	28	Potato irish, raw RTboiled	3			356.06	Gram	356.06	285	5.3	0.4	62	6.1	278.4	0	21	3.6	1.25	0	0	0.21	0.14	0.406	0	36	4.3	0
RW007		2023-07-13	2023-07-13	08:30:00	Breakfast	1	151	Water	999			505.15	Gram	505.15	0	0	0	0	0	505.2	0	5	0	0	0	0	0	0	0	0	0	0	0
RW008		2023-08-02	2023-08-02	12:00:00	Lunch	1	163	salt iodized	999			3.3	Gram	3.3	0	0	0	0	0	0	0	1	0	0	0	0	0	0	0	0	0	0	0
RW008		2023-08-02	2023-08-02	12:00:00	Lunch	1	138	Oil sunflower	999			4.4	Gram	4.4	40	0	4.4	0	0	0	0	0	0	0	0	0	0	0	0	0	0	0	0
RW008		2023-08-02	2023-08-02	18:00:00	Dinner/supper	1	163	salt iodized	999			4.8	Gram	4.8	0	0	0	0	0	0	0	2	0	0	0	0	0	0	0	0	0	0	0
RW008		2023-08-02	2023-08-02	18:00:00	Dinner/supper	1	1006	Beans mixture dry,boiled	4			34.82	Gram	34.82	40	2.8	0.3	5.4	2.5	23.4	0	12	0.8	0.32	0	4	0.04	0.01	0.037	0	0	0.2	0
RW008		2023-08-02	2023-08-02	12:00:00	Lunch	1	73	Leaves chayote, raw RTboiled	6			51.96	Gram	51.96	7	0	0.1	1.1	1	-0.5	0	36	0.5	0.1	0	0	0.02	0.03	0.051	0	8	0.2	0
RW008		2023-08-02	2023-08-02	12:00:00	Lunch	1	31	Potato sweet white, raw RTboiled	3			343	Gram	343	329	5.1	0.7	70.3	10.3	252.8	0	110	4.1	1.75	0	168	0.24	0.14	0.326	0	55	2.1	14
RW008		2023-08-02	2023-08-02	12:00:00	Lunch	1	28	Potato irish, raw RTboiled	3			347.4	Gram	347.4	278	5.2	0.3	60.4	5.9	271.7	0	21	3.5	1.22	0	0	0.21	0.14	0.396	0	35	4.2	0
RW008		2023-08-02	2023-08-02	18:00:00	Dinner/supper	1	28	Potato irish, raw RTboiled	3			379.41	Gram	379.41	304	5.7	0.4	66	6.5	296.7	0	23	3.8	1.33	0	0	0.23	0.15	0.433	0	38	4.6	0
RW008		2023-08-02	2023-08-02	18:00:00	Dinner/supper	1	61	Chayote, raw RTboiled	7			409.91	Gram	409.91	74	2.9	0.4	10.7	9	385.3	0	41	1.6	0.37	0	0	0.08	0.08	0.037	0	25	1.2	0
RW009		2023-07-13	2023-07-13	12:30:00	Lunch	1	163	salt iodized	999			5.46	Gram	5.46	0	0	0	0	0	0	0	2	0	0	0	0	0	0	0	0	0	0	0
RW009		2023-07-13	2023-07-13	19:00:00	Dinner/supper	1	163	salt iodized	999			5.88	Gram	5.88	0	0	0	0	0	0	0	3	0	0	0	0	0	0	0	0	0	0	0
RW009		2023-07-13	2023-07-13	09:30:00	Breakfast	1	5	Flour millet white, raw RTboiled	2			6.76	Gram	6.76	24	0.7	0.4	4.2	0.6	0.7	0	2	2.2	0.28	0	0	0.01	0.01	0.02	0	0	0.1	0
RW009		2023-07-13	2023-07-13	09:30:00	Breakfast	1	46	Flour soya, raw RTboiled	4			13.52	Gram	13.52	59	5	2.7	3	1.3	0.9	0	27	0.8	0.52	0	9	0.09	0.04	0.056	0	0	0.5	1
RW009		2023-07-13	2023-07-13	19:00:00	Dinner/supper	1	73	Leaves chayote, raw RTboiled	6			26.98	Gram	26.98	4	0	0.1	0.6	0.5	-0.3	0	19	0.3	0.05	0	0	0.01	0.02	0.027	0	4	0.1	0
RW009		2023-07-13	2023-07-13	09:30:00	Breakfast	1	7	Flour sorghum white, raw RTboiled	2			27.05	Gram	27.05	92	2.9	0.9	16.4	3.2	3.2	0	5	1.7	0.46	0	2	0.05	0.03	0.017	0	0	0.8	0
RW009		2023-07-13	2023-07-13	09:30:00	Breakfast	1	4	Flour maize white, raw RTboiled	1			54.1	Gram	54.1	189	3.4	1.6	39.1	2.8	7	0	11	0.6	0.83	0	0	0.16	0.03	0.18	0	0	0.4	0
RW009		2023-07-13	2023-07-13	12:30:00	Lunch	1	39	Beans fresh, boiled	4			93.91	Gram	93.91	136	8.2	0.5	21.4	6.9	62.8	0	26	2.7	1	0	0	0.15	0.06	0.113	0	1	0.6	0
RW009		2023-07-13	2023-07-13	19:00:00	Dinner/supper	1	37	Beans black dry, boiled	4			101.13	Gram	101.13	104	8.1	0.6	14	5.4	72	0	25	1.6	0.69	0	47	0.07	0.03	0.07	0	1	0.4	4
RW009		2023-07-13	2023-07-13	19:00:00	Dinner/supper	1	61	Chayote, raw RTboiled	7			237.73	Gram	237.73	43	1.7	0.2	6.2	5.2	223.5	0	24	1	0.21	0	0	0.05	0.05	0.021	0	14	0.7	0
RW009		2023-07-13	2023-07-13	12:30:00	Lunch	1	151	Water	999			260.15	Gram	260.15	0	0	0	0	0	260.2	0	3	0	0	0	0	0	0	0	0	0	0	0
RW009		2023-07-13	2023-07-13	12:30:00	Lunch	1	28	Potato irish, raw RTboiled	3			411.03	Gram	411.03	329	6.2	0.4	71.5	7	321.4	0	25	4.1	1.44	0	0	0.25	0.16	0.469	0	41	4.9	0
RW009		2023-07-13	2023-07-13	19:00:00	Dinner/supper	1	151	Water	999			426.64	Gram	426.64	0	0	0	0	0	426.6	0	4	0	0	0	0	0	0	0	0	0	0	0
RW009		2023-07-13	2023-07-13	19:00:00	Dinner/supper	1	28	Potato irish, raw RTboiled	3			442.61	Gram	442.61	354	6.6	0.4	77	7.5	346.1	0	27	4.4	1.55	0	0	0.27	0.18	0.505	0	44	5.3	0
RW009		2023-07-13	2023-07-13	09:30:00	Breakfast	1	124	Milk cow whole fresh, boiled	25			450.86	Gram	450.86	370	17.6	18.9	32.5	0	377.8	0	631	0.5	3.34	212	0	0	1.35	0.271	4.51	0	0	212
RW009		2023-07-13	2023-07-13	09:30:00	Breakfast	1	151	Water	999			1030.02	Gram	1030.02	0	0	0	0	0	1030	0	10	0	0	0	0	0	0	0	0	0	0	0
RW010		2023-08-07	2023-08-07	19:30:00	Dinner/supper	1	163	salt iodized	999			2.63	Gram	2.63	0	0	0	0	0	0	0	1	0	0	0	0	0	0	0	0	0	0	0
RW010		2023-08-07	2023-08-07	19:30:00	Dinner/supper	1	163	salt iodized	999			3.01	Gram	3.01	0	0	0	0	0	0	0	1	0	0	0	0	0	0	0	0	0	0	0
RW010		2023-08-07	2023-08-07	12:30:00	Lunch	1	163	salt iodized	999			3.57	Gram	3.57	0	0	0	0	0	0	0	2	0	0	0	0	0	0	0	0	0	0	0
RW010		2023-08-07	2023-08-07	12:30:00	Lunch	1	138	Oil sunflower	999			4.91	Gram	4.91	44	0	4.9	0	0	0	0	0	0	0	0	0	0	0	0	0	0	0	0
RW010		2023-08-07	2023-08-07	19:30:00	Dinner/supper	1	138	Oil sunflower	999			5.27	Gram	5.27	47	0	5.3	0	0	0	0	0	0	0	0	0	0	0	0	0	0	0	0
RW010		2023-08-07	2023-08-07	19:30:00	Dinner/supper	1	138	Oil sunflower	999			5.46	Gram	5.46	49	0	5.5	0	0	0	0	0	0	0	0	0	0	0	0	0	0	0	0
RW010		2023-08-07	2023-08-07	19:30:00	Dinner/supper	1	91	Tomato paste	999			7.53	Gram	7.53	6	0.2	0	1	0.3	5.7	0	2	0.1	0.06	0	157	0.01	0.01	0.017	0	1	0.2	13
RW010		2023-08-07	2023-08-07	12:30:00	Lunch	1	82	Onion, raw RTboiled	999			14.17	Gram	14.17	5	0.2	0	1	0.3	12.7	0	3	0.1	0.04	0	0	0	0.01	0.01	0	1	0	0
RW010		2023-08-07	2023-08-07	19:30:00	Dinner/supper	1	82	Onion, raw RTboiled	999			17.96	Gram	17.96	7	0.2	0	1.3	0.3	16	0	4	0.1	0.05	0	0	0	0.01	0.013	0	2	0	0
RW010		2023-08-07	2023-08-07	07:30:00	Breakfast	1	167	Sugar	999			18.59	Gram	18.59	74	0	0	18.6	0	0	0	0	0	0.01	0	0	0	0	0	0	0	0	0
RW010		2023-08-07	2023-08-07	19:30:00	Dinner/supper	1	83	Onion, raw RTfried	999			20.93	Gram	20.93	8	0.2	0	1.5	0.4	18.7	0	5	0.1	0.06	0	0	0	0.01	0.015	0	2	0	0
RW010		2023-08-07	2023-08-07	12:30:00	Lunch	1	69	Leaves amaranth,raw RTboiled	6			24.84	Gram	24.84	10	1	0.1	0.7	0.9	21.3	0	87	1.7	0.16	0	639	0.01	0.04	0.047	0	10	0.1	53
RW010		2023-08-07	2023-08-07	12:30:00	Lunch	1	93	Tomato red ripe, raw RTboiled	7			32.12	Gram	32.12	7	0.4	0.1	1.1	0.4	30	0	4	0.2	0.07	0	161	0.02	0.01	0.021	0	9	0.2	13
RW010		2023-08-07	2023-08-07	07:30:00	Breakfast	1	46	Flour soya, raw RTboiled	4			35.39	Gram	35.39	155	13.1	7.1	7.8	3.3	2.5	0	71	2.2	1.36	0	23	0.23	0.1	0.147	0	0	1.3	2
RW010		2023-08-07	2023-08-07	07:30:00	Breakfast	1	8	Flour wheat white, raw RTboiled	1			47.18	Gram	47.18	166	4.9	0.8	34.1	1.3	5.8	0	8	0.9	0.24	0	0	0.08	0.04	0.191	0	0	1	0
RW010		2023-08-07	2023-08-07	07:30:00	Breakfast	1	7	Flour sorghum white, raw RTboiled	2			47.18	Gram	47.18	160	5.1	1.7	28.5	5.6	5.6	0	8	3	0.8	0	3	0.09	0.05	0.03	0	0	1.4	0
RW010		2023-08-07	2023-08-07	12:30:00	Lunch	1	1005	Beans mixture dry, raw RTboiled	4			72.86	Gram	72.86	227	15.8	1.5	30.6	14.1	8.3	0	52	3.4	1.39	0	23	0.13	0.07	0.141	0	0	0.9	2
RW010		2023-08-07	2023-08-07	19:30:00	Dinner/supper	1	19	Pasta macaroni plain, raw RTboiled	1			94.18	Gram	94.18	348	12.9	1.4	69.5	3.1	6.7	0	19	1.3	0.57	0	0	0.05	0.02	0.098	0	0	0.7	0
RW010		2023-08-07	2023-08-07	19:30:00	Dinner/supper	1	1008	Beans mixture dry,raw RTfried	4			167.93	Gram	167.93	522	36.4	3.4	70.5	32.4	19.1	0	151	9.7	3.95	0	50	0.44	0.17	0.378	0	0	2	4
RW010		2023-08-07	2023-08-07	12:30:00	Lunch	1	24	Banana green, raw RTboiled	3			177.98	Gram	177.98	173	2.5	0.7	35.8	6.4	131	0	12	1.4	0.39	0	5	0.09	0.07	0.481	0	32	0.5	0
RW010		2023-08-07	2023-08-07	19:30:00	Dinner/supper	1	28	Potato irish, raw RTboiled	3			180.06	Gram	180.06	144	2.7	0.2	31.3	3.1	140.8	0	11	1.8	0.63	0	0	0.11	0.07	0.205	0	18	2.2	0
RW010		2023-08-07	2023-08-07	12:30:00	Lunch	1	28	Potato irish, raw RTboiled	3			198.52	Gram	198.52	159	3	0.2	34.5	3.4	155.2	0	12	2	0.69	0	0	0.12	0.08	0.226	0	20	2.4	0
RW010		2023-08-07	2023-08-07	12:30:00	Lunch	1	151	Water	999			378.12	Gram	378.12	0	0	0	0	0	378.1	0	4	0	0	0	0	0	0	0	0	0	0	0
RW010		2023-08-07	2023-08-07	19:30:00	Dinner/supper	1	151	Water	999			395.57	Gram	395.57	0	0	0	0	0	395.6	0	4	0	0	0	0	0	0	0	0	0	0	0
RW010		2023-08-07	2023-08-07	07:30:00	Breakfast	1	151	Water	999			484.43	Gram	484.43	0	0	0	0	0	484.4	0	5	0	0	0	0	0	0	0	0	0	0	0
RW012		2023-07-13	2023-07-13	12:30:00	Dinner/supper	1	163	salt iodized	999			3.23	Gram	3.23	0	0	0	0	0	0	0	1	0	0	0	0	0	0	0	0	0	0	0
RW012		2023-07-13	2023-07-13	12:30:00	Dinner/supper	1	163	salt iodized	999			5.05	Gram	5.05	0	0	0	0	0	0	0	2	0	0	0	0	0	0	0	0	0	0	0
RW012		2023-07-13	2023-07-13	11:30:00	Lunch	1	163	salt iodized	999			7.27	Gram	7.27	0	0	0	0	0	0	0	3	0	0	0	0	0	0	0	0	0	0	0
RW012		2023-07-13	2023-07-13	12:30:00	Dinner/supper	1	82	Onion, raw RTboiled	999			17.09	Gram	17.09	6	0.2	0	1.2	0.3	15.3	0	4	0.1	0.05	0	0	0	0.01	0.012	0	2	0	0
RW012		2023-07-13	2023-07-13	09:00:00	Breakfast	1	4	Flour maize white, raw RTboiled	1			24.96	Gram	24.96	87	1.5	0.7	18	1.3	3.2	0	5	0.3	0.38	0	0	0.07	0.01	0.083	0	0	0.2	0
RW012		2023-07-13	2023-07-13	09:00:00	Breakfast	1	167	Sugar	999			29.54	Gram	29.54	118	0	0	29.5	0	0	0	0	0	0.01	0	0	0	0.01	0	0	0	0	0
RW012		2023-07-13	2023-07-13	11:30:00	Lunch	1	68	Leaves amaranth,boiled	6			31.17	Gram	31.17	75	4.3	0.7	6.2	13.4	2.3	0	111	1.7	0.16	0	773	0.01	0.04	0.044	0	8	0.2	64
RW012		2023-07-13	2023-07-13	12:30:00	Dinner/supper	1	93	Tomato red ripe, raw RTboiled	7			38.72	Gram	38.72	9	0.4	0.1	1.3	0.5	36.2	0	5	0.3	0.09	0	194	0.02	0.02	0.026	0	10	0.2	16
RW012		2023-07-13	2023-07-13	12:30:00	Dinner/supper	1	44	Beans Kidney red dry, raw RTboiled	4			47.51	Gram	47.51	145	9.7	1	19.3	10.1	5.7	0	43	2.4	1.12	0	2	0.1	0.06	0.123	0	0	0.8	0
RW012		2023-07-13	2023-07-13	11:30:00	Lunch	1	80	Onion, boiled	999			49.53	Gram	49.53	23	0.7	0	4.3	1.1	43.1	0	14	31.2	0.13	0	0	0.01	0.02	0.03	0	3	0.1	0
RW012		2023-07-13	2023-07-13	12:30:00	Dinner/supper	1	61	Chayote, raw RTboiled	7			71.11	Gram	71.11	13	0.5	0.1	1.8	1.6	66.8	0	7	0.3	0.06	0	0	0.01	0.01	0.006	0	4	0.2	0
RW012		2023-07-13	2023-07-13	11:30:00	Lunch	1	92	Tomato red ripe, boiled	7			84.17	Gram	84.17	24	1.2	0.2	3.7	1.5	77	0	14	0.5	0.18	0	512	0.04	0.03	0.051	0	20	0.4	43
RW012		2023-07-13	2023-07-13	12:30:00	Dinner/supper	1	151	Water	999			111.87	Gram	111.87	0	0	0	0	0	111.9	0	1	0	0	0	0	0	0	0	0	0	0	0
RW012		2023-07-13	2023-07-13	11:30:00	Lunch	1	18	Pasta macaroni plain, boiled	1			129.89	Gram	129.89	196	7.3	0.8	39	1.8	80.8	0	13	1	0.32	0	0	0.03	0.01	0.052	0	0	0.5	0
RW012		2023-07-13	2023-07-13	11:30:00	Lunch	1	23	Banana green, boiled	3			175.35	Gram	175.35	265	3.2	1.9	53.1	10.9	103.5	0	14	0.9	0.63	0	5	0.07	0.07	0.228	0	23	0.9	0
RW012		2023-07-13	2023-07-13	12:30:00	Dinner/supper	1	31	Potato sweet white, raw RTboiled	3			306.38	Gram	306.38	294	4.6	0.6	62.8	9.2	225.8	0	98	3.7	1.56	0	150	0.21	0.12	0.291	0	49	1.8	13
RW012		2023-07-13	2023-07-13	12:30:00	Dinner/supper	1	151	Water	999			414.84	Gram	414.84	0	0	0	0	0	414.8	0	4	0	0	0	0	0	0	0	0	0	0	0
RW012		2023-07-13	2023-07-13	09:00:00	Breakfast	1	151	Water	999			460.09	Gram	460.09	0	0	0	0	0	460.1	0	5	0	0	0	0	0	0	0	0	0	0	0
RW012		2023-07-13	2023-07-13	11:30:00	Lunch	1	151	Water	999			744.03	Gram	744.03	0	0	0	0	0	744	0	7	0	0	0	0	0	0	0	0	0	0	0
RW012		2023-07-13	2023-07-13	11:30:00	Lunch	1	27	Potato irish, boiled	3			779.36	Gram	779.36	623	11.7	0.8	135.6	13.2	609.5	0	39	7	2.57	0	0	0.47	0.23	0.701	0	78	7.8	0
RW013		2023-07-13	2023-07-13	21:00:00	Dinner/supper	1	163	salt iodized	999			1.87	Gram	1.87	0	0	0	0	0	0	0	1	0	0	0	0	0	0	0	0	0	0	0
RW013		2023-07-13	2023-07-13	21:00:00	Dinner/supper	1	163	salt iodized	999			4.33	Gram	4.33	0	0	0	0	0	0	0	2	0	0	0	0	0	0	0	0	0	0	0
RW013		2023-07-13	2023-07-13	21:00:00	Dinner/supper	1	103	Flour groundnut, raw RTboiled	21			6.97	Gram	6.97	40	1.8	3.2	0.7	0.7	0.4	0	4	0.2	0.2	0	1	0.02	0.01	0.014	0	0	0.6	0
RW013		2023-07-13	2023-07-13	21:00:00	Dinner/supper	1	138	Oil sunflower	999			8.66	Gram	8.66	78	0	8.7	0	0	0	0	0	0	0	0	0	0	0	0	0	0	0	0
RW013		2023-07-13	2023-07-13	21:00:00	Dinner/supper	1	82	Onion, raw RTboiled	999			18.77	Gram	18.77	7	0.2	0	1.3	0.3	16.8	0	5	0.1	0.05	0	0	0	0.01	0.014	0	2	0	0
RW013		2023-07-13	2023-07-13	21:00:00	Dinner/supper	1	93	Tomato red ripe, raw RTboiled	7			27.75	Gram	27.75	6	0.3	0.1	0.9	0.4	25.9	0	4	0.2	0.06	0	139	0.02	0.01	0.018	0	7	0.2	12
RW013		2023-07-13	2023-07-13	21:00:00	Dinner/supper	1	69	Leaves amaranth,raw RTboiled	6			32.89	Gram	32.89	13	1.3	0.1	1	1.2	28.2	0	115	2.2	0.21	0	847	0.01	0.06	0.062	0	13	0.2	71
RW013		2023-07-13	2023-07-13	21:00:00	Dinner/supper	1	22	Rice white, raw RTboiled	1			55.13	Gram	55.13	195	4.2	0.6	43.1	0.4	6.7	0	11	0.4	0.69	0	0	0.03	0.06	0.055	0	0	0.6	0
RW013		2023-07-13	2023-07-13	07:00:00	Breakfast	2	1021	Porridge sosoma recipe	2			68.15	Gram	68.15	235	1.7	1	54.6	0.7	9.9	0	16	0.4	0.25	3	3	0.03	0.04	0.022	0.04	0	0.2	3
RW013		2023-07-13	2023-07-13	12:00:00	Lunch	2	1004	Beans green french stew recipe	7			141.4	Gram	141.4	45	1.6	1.7	4.2	3.4	70.3	0	31	0.8	0.17	0	198	0.07	0.07	0.247	0	8	0.6	17
RW013		2023-07-13	2023-07-13	21:00:00	Dinner/supper	1	151	Water	999			142.91	Gram	142.91	0	0	0	0	0	142.9	0	1	0	0	0	0	0	0	0	0	0	0	0
RW013		2023-07-13	2023-07-13	21:00:00	Dinner/supper	1	151	Water	999			167.72	Gram	167.72	0	0	0	0	0	167.7	0	2	0	0	0	0	0	0	0	0	0	0	0
RW013		2023-07-13	2023-07-13	21:00:00	Dinner/supper	1	24	Banana green, raw RTboiled	3			180.86	Gram	180.86	175	2.5	0.7	36.4	6.5	133.1	0	13	1.4	0.4	0	5	0.09	0.07	0.488	0	33	0.5	0
RW013		2023-07-13	2023-07-13	12:00:00	Lunch	2	22	Rice white, raw RTboiled	1			482.4	Gram	482.4	1703	36.7	4.8	376.8	3.4	58.9	0	96	3.9	6.03	0	0	0.24	0.48	0.478	0	0	4.8	0
RW014		2023-07-13	2023-07-13	11:40:00	Lunch	1	163	salt iodized	999			5.1	Gram	5.1	0	0	0	0	0	0	0	2	0	0	0	0	0	0	0	0	0	0	0
RW014		2023-07-13	2023-07-13	11:40:00	Lunch	1	138	Oil sunflower	999			5.47	Gram	5.47	49	0	5.5	0	0	0	0	0	0	0	0	0	0	0	0	0	0	0	0
RW014		2023-07-13	2023-07-13	18:30:00	Dinner/supper	1	163	salt iodized	999			5.66	Gram	5.66	0	0	0	0	0	0	0	3	0	0	0	0	0	0	0	0	0	0	0
RW014		2023-07-13	2023-07-13	11:40:00	Lunch	1	91	Tomato paste	999			6.38	Gram	6.38	5	0.2	0	0.9	0.3	4.9	0	2	0.1	0.05	0	133	0.01	0.01	0.014	0	1	0.2	11
RW014		2023-07-13	2023-07-13	18:30:00	Dinner/supper	1	163	salt iodized	999			8.14	Gram	8.14	0	0	0	0	0	0	0	4	0	0	0	0	0	0	0	0	0	0	0
RW014		2023-07-13	2023-07-13	18:30:00	Dinner/supper	1	69	Leaves amaranth,raw RTboiled	6			14.15	Gram	14.15	6	0.6	0.1	0.4	0.5	12.1	0	50	1	0.09	0	364	0.01	0.03	0.027	0	6	0.1	30
RW014		2023-07-13	2023-07-13	11:40:00	Lunch	1	82	Onion, raw RTboiled	999			16.26	Gram	16.26	6	0.2	0	1.2	0.3	14.5	0	4	0.1	0.04	0	0	0	0.01	0.012	0	1	0	0
RW014		2023-07-13	2023-07-13	18:30:00	Dinner/supper	1	91	Tomato paste	999			22.01	Gram	22.01	18	0.7	0.1	3	0.9	16.8	0	7	0.2	0.16	0	460	0.03	0.04	0.048	0	3	0.6	38
RW014		2023-07-13	2023-07-13	18:30:00	Dinner/supper	1	93	Tomato red ripe, raw RTboiled	7			26.32	Gram	26.32	6	0.3	0.1	0.9	0.4	24.6	0	4	0.2	0.06	0	132	0.02	0.01	0.017	0	7	0.2	11
RW014		2023-07-13	2023-07-13	18:30:00	Dinner/supper	1	82	Onion, raw RTboiled	999			29.98	Gram	29.98	11	0.3	0	2.1	0.5	26.8	0	7	0.2	0.08	0	0	0.01	0.01	0.022	0	3	0.1	0
RW014		2023-07-13	2023-07-13	11:40:00	Lunch	1	93	Tomato red ripe, raw RTboiled	7			51.37	Gram	51.37	12	0.6	0.1	1.7	0.7	48	0	7	0.4	0.11	0	257	0.03	0.02	0.034	0	14	0.3	21
RW014		2023-07-13	2023-07-13	11:40:00	Lunch	1	1005	Beans mixture dry, raw RTboiled	4			198.87	Gram	198.87	618	43.2	4	83.5	38.4	22.7	0	143	9.1	3.8	0	64	0.36	0.18	0.386	0	0	2.4	5
RW014		2023-07-13	2023-07-13	11:40:00	Lunch	1	24	Banana green, raw RTboiled	3			207.76	Gram	207.76	202	2.9	0.8	41.8	7.5	152.9	0	15	1.7	0.46	0	6	0.1	0.08	0.561	0	37	0.6	1
RW014		2023-07-13	2023-07-13	11:40:00	Lunch	1	28	Potato irish, raw RTboiled	3			287.95	Gram	287.95	230	4.3	0.3	50.1	4.9	225.2	0	17	2.9	1.01	0	0	0.17	0.12	0.328	0	29	3.5	0
RW014		2023-07-13	2023-07-13	18:30:00	Dinner/supper	1	4	Flour maize white, raw RTboiled	1			298.98	Gram	298.98	1046	18.5	8.7	215.9	15.2	38.9	0	60	3.6	4.57	0	0	0.9	0.15	0.996	0	0	2.4	0
RW014		2023-07-13	2023-07-13	18:30:00	Dinner/supper	1	1005	Beans mixture dry, raw RTboiled	4			317.2	Gram	317.2	986	68.8	6.3	133.2	61.2	36.2	0	228	14.6	6.06	0	102	0.57	0.29	0.615	0	0	3.8	8
RW014		2023-07-13	2023-07-13	11:40:00	Lunch	1	151	Water	999			401.49	Gram	401.49	0	0	0	0	0	401.5	0	4	0	0	0	0	0	0	0	0	0	0	0
RW014		2023-07-13	2023-07-13	18:30:00	Dinner/supper	1	151	Water	999			640.39	Gram	640.39	0	0	0	0	0	640.4	0	6	0	0	0	0	0	0	0	0	0	0	0
RW014		2023-07-13	2023-07-13	18:30:00	Dinner/supper	1	151	Water	999			775.95	Gram	775.95	0	0	0	0	0	776	0	8	0	0	0	0	0	0	0	0	0	0	0
RW014		2023-07-13	2023-07-13	11:40:00	Lunch	2	145	Beer sorghum (ca. 3% v/v alcohol)	999			900	Gram	900	288	5.4	0	27	0.9	840.6	22.5	45	1.8	1.26	0	0	1.8	0.36	0.45	0	0	2.7	0
RW015		2023-07-13	2023-07-13	20:00:00	Dinner/supper	1	163	salt iodized	999			2.88	Gram	2.88	0	0	0	0	0	0	0	1	0	0	0	0	0	0	0	0	0	0	0
RW015		2023-07-13	2023-07-13	13:00:00	Lunch	1	163	salt iodized	999			4.89	Gram	4.89	0	0	0	0	0	0	0	2	0	0	0	0	0	0	0	0	0	0	0
RW015		2023-07-13	2023-07-13	13:00:00	Lunch	1	163	salt iodized	999			8.26	Gram	8.26	0	0	0	0	0	0	0	4	0	0	0	0	0	0	0	0	0	0	0
RW015		2023-07-13	2023-07-13	10:00:00	Mid morning	1	168	Sugarcane, raw	999			79.87	Gram	79.87	30	0.1	0.2	6.8	0.5	72	0	8	0.9	0.11	0	8	0.02	0.03	0	0	6	0.1	1
RW015		2023-07-13	2023-07-13	20:00:00	Dinner/supper	1	1006	Beans mixture dry,boiled	4			97.52	Gram	97.52	112	7.8	0.8	15	7	65.6	0	33	2.3	0.91	0	12	0.12	0.04	0.102	0	0	0.5	1
RW015		2023-07-13	2023-07-13	13:00:00	Lunch	1	1006	Beans mixture dry,boiled	4			165.78	Gram	165.78	191	13.3	1.3	25.5	11.9	111.6	0	56	4	1.54	0	20	0.2	0.07	0.174	0	0	0.8	2
RW015		2023-07-13	2023-07-13	20:00:00	Dinner/supper	1	32	Root cassava white, raw RTboiled	3			420	Gram	420	596	5.5	1.3	132.7	15.5	260.8	0	147	5.9	8.19	0	0	0.17	0.13	0.277	0	88	2.5	0
RW015		2023-07-13	2023-07-13	13:00:00	Lunch	1	32	Root cassava white, raw RTboiled	3			840	Gram	840	1193	10.9	2.5	265.4	31.1	521.6	0	294	11.8	16.38	0	0	0.34	0.25	0.554	0	176	5	0
RW017		2023-07-13	2023-07-13	14:30:00	Lunch	1	164	salt noniodized	999			7.62	Gram	7.62	0	0	0	0	0	0	0	3	0	0	0	0	0	0	0	0	0	0	0
RW017		2023-07-13	2023-07-13	14:30:00	Lunch	1	39	Beans fresh, boiled	4			129.38	Gram	129.38	188	11.3	0.6	29.5	9.6	86.6	0	36	3.8	1.38	0	0	0.21	0.08	0.155	0	1	0.8	0
RW017		2023-07-13	2023-07-13	14:30:00	Lunch	1	151	Water	999			377.18	Gram	377.18	0	0	0	0	0	377.2	0	4	0	0	0	0	0	0	0	0	0	0	0
RW017		2023-07-13	2023-07-13	14:30:00	Lunch	1	61	Chayote, raw RTboiled	7			450.11	Gram	450.11	81	3.2	0.5	11.7	9.9	423.1	0	45	1.8	0.41	0	0	0.09	0.09	0.041	0	27	1.4	0
RW017		2023-07-13	2023-07-13	14:30:00	Lunch	1	28	Potato irish, raw RTboiled	3			601.39	Gram	601.39	481	9	0.6	104.6	10.2	470.3	0	36	6	2.1	0	0	0.36	0.24	0.686	0	60	7.2	0
RW017		2023-07-13	2023-07-13	14:30:00	Lunch	2	1024	Sorghum drink wo alcohol	999			902	Gram	902	956	29.8	9.9	169.6	33.4	881.3	0	54	18	4.69	0	18	0.54	0.27	0.18	0	0	8.1	2
RW017		2023-07-13	2023-07-13	19:05:00	During night	2	1024	Sorghum drink wo alcohol	999			1201	Gram	1201	1273	39.6	13.2	225.8	44.4	1173.4	0	72	24	6.25	0	24	0.72	0.36	0.24	0	0	10.8	2
RW018		2023-07-13	2023-07-13	12:00:00	Lunch	1	164	salt noniodized	999			1.23	Gram	1.23	0	0	0	0	0	0	0	1	0	0	0	0	0	0	0	0	0	0	0
RW018		2023-07-13	2023-07-13	12:00:00	Lunch	1	163	salt iodized	999			2.96	Gram	2.96	0	0	0	0	0	0	0	1	0	0	0	0	0	0	0	0	0	0	0
RW018		2023-07-13	2023-07-13	20:00:00	Dinner/supper	1	79	Onion spring, raw RTfried	999			3.23	Gram	3.23	1	0.1	0	0.1	0.1	2.9	0	1	0	0.01	0	19	0	0	0.002	0	1	0	2
RW018		2023-07-13	2023-07-13	20:00:00	Dinner/supper	1	163	salt iodized	999			6.45	Gram	6.45	0	0	0	0	0	0	0	3	0	0	0	0	0	0	0	0	0	0	0
RW018		2023-07-13	2023-07-13	20:00:00	Dinner/supper	1	138	Oil sunflower	999			15.17	Gram	15.17	137	0	15.2	0	0	0	0	0	0	0	0	0	0	0	0	0	0	0	0
RW018		2023-07-13	2023-07-13	12:00:00	Lunch	1	151	Water	999			72.37	Gram	72.37	0	0	0	0	0	72.4	0	1	0	0	0	0	0	0	0	0	0	0	0
RW018		2023-07-13	2023-07-13	20:00:00	Dinner/supper	1	4	Flour maize white, raw RTboiled	1			133.66	Gram	133.66	468	8.3	3.9	96.5	6.8	17.4	0	27	1.6	2.05	0	0	0.4	0.07	0.445	0	0	1.1	0
RW018		2023-07-13	2023-07-13	15:20:00	Afternoon	1	17	Maize cob white, raw RTgrilled	2			180.16	Gram	180.16	283	7.4	4.5	38.6	29	99.3	0	32	2.2	3.51	0	168	0.29	0.18	0.598	0	2	2.7	14
RW018		2023-07-13	2023-07-13	20:00:00	Dinner/supper	1	151	Water	999			189.12	Gram	189.12	0	0	0	0	0	189.1	0	2	0	0	0	0	0	0	0	0	0	0	0
RW018		2023-07-13	2023-07-13	12:00:00	Lunch	1	40	Beans fresh, raw RTboiled	4			267.98	Gram	267.98	351	34.3	1.1	39.1	24.4	165.1	0	27	5.4	2.28	0	46	0.32	0.21	0.745	0	48	3.8	4
RW018		2023-07-13	2023-07-13	10:40:00	Mid morning	1	168	Sugarcane, raw	999			311.86	Gram	311.86	115	0.3	0.6	26.5	1.9	281.3	0	31	3.4	0.44	0	31	0.09	0.12	0	0	22	0.3	3
RW018		2023-07-13	2023-07-13	12:00:00	Lunch	1	31	Potato sweet white, raw RTboiled	3			404.25	Gram	404.25	388	6.1	0.8	82.9	12.1	297.9	0	129	4.9	2.06	0	198	0.28	0.16	0.384	0	65	2.4	16
RW018		2023-07-13	2023-07-13	20:00:00	Dinner/supper	1	151	Water	999			406.31	Gram	406.31	0	0	0	0	0	406.3	0	4	0	0	0	0	0	0	0	0	0	0	0
RW018		2023-07-13	2023-07-13	20:00:00	Dinner/supper	1	58	Cabbage white, raw RTfried	7			411.26	Gram	411.26	107	6.6	0.4	14.8	9	377.1	0	177	4.9	0.66	0	16	0.12	0.16	0.481	0	189	1.2	1
RW018		2023-07-13	2023-07-13	20:00:00	Dinner/supper	1	41	Beans fresh, raw RTfried	4			451.5	Gram	451.5	591	57.8	1.8	65.9	41.1	278.1	0	45	9	3.84	0	72	0.5	0.36	1.165	0	72	5.9	6
RW018		2023-07-13	2023-07-13	12:00:00	Lunch	1	61	Chayote, raw RTboiled	7			491.88	Gram	491.88	89	3.4	0.5	12.8	10.8	462.4	0	49	2	0.44	0	0	0.1	0.1	0.044	0	30	1.5	0
RW019		2023-08-02	2023-08-02	12:00:00	Lunch	1	163	salt iodized	999			2.88	Gram	2.88	0	0	0	0	0	0	0	1	0	0	0	0	0	0	0	0	0	0	0
RW019		2023-08-02	2023-08-02	19:40:00	Dinner/supper	1	163	salt iodized	999			5.31	Gram	5.31	0	0	0	0	0	0	0	2	0	0	0	0	0	0	0	0	0	0	0
RW019		2023-08-02	2023-08-02	12:00:00	Lunch	1	163	salt iodized	999			5.6	Gram	5.6	0	0	0	0	0	0	0	3	0	0	0	0	0	0	0	0	0	0	0
RW019		2023-08-02	2023-08-02	19:40:00	Dinner/supper	1	80	Onion, boiled	999			11.99	Gram	11.99	6	0.2	0	1	0.3	10.4	0	3	7.5	0.03	0	0	0	0	0.007	0	1	0	0
RW019		2023-08-02	2023-08-02	12:00:00	Lunch	1	82	Onion, raw RTboiled	999			12.65	Gram	12.65	5	0.1	0	0.9	0.2	11.3	0	3	0.1	0.03	0	0	0	0.01	0.009	0	1	0	0
RW019		2023-08-02	2023-08-02	12:00:00	Lunch	1	138	Oil sunflower	999			12.67	Gram	12.67	114	0	12.7	0	0	0	0	0	0	0	0	0	0	0	0	0	0	0	0
RW019		2023-08-02	2023-08-02	12:40:00	Lunch	1	167	Sugar	999			17.49	Gram	17.49	70	0	0	17.5	0	0	0	0	0	0.01	0	0	0	0	0	0	0	0	0
RW019		2023-08-02	2023-08-02	19:40:00	Dinner/supper	1	138	Oil sunflower	999			18.48	Gram	18.48	166	0	18.5	0	0	0	0	0	0	0	0	0	0	0	0	0	0	0	0
RW019		2023-08-02	2023-08-02	12:00:00	Lunch	1	69	Leaves amaranth,raw RTboiled	6			34.26	Gram	34.26	14	1.4	0.1	1	1.3	29.3	0	120	2.3	0.22	0	882	0.01	0.06	0.065	0	14	0.2	73
RW019		2023-08-02	2023-08-02	12:40:00	Lunch	1	7	Flour sorghum white, raw RTboiled	2			42.83	Gram	42.83	146	4.6	1.5	25.9	5.1	5.1	0	8	2.7	0.72	0	3	0.08	0.04	0.027	0	0	1.3	0
RW019		2023-08-02	2023-08-02	12:40:00	Lunch	1	4	Flour maize white, raw RTboiled	1			42.83	Gram	42.83	150	2.7	1.2	30.9	2.2	5.6	0	9	0.5	0.66	0	0	0.13	0.02	0.143	0	0	0.3	0
RW019		2023-08-02	2023-08-02	19:40:00	Dinner/supper	1	1006	Beans mixture dry,boiled	4			162.14	Gram	162.14	186	13	1.3	25	11.7	109.1	0	55	3.9	1.51	0	19	0.19	0.06	0.17	0	0	0.8	2
RW019		2023-08-02	2023-08-02	12:00:00	Lunch	1	1006	Beans mixture dry,boiled	4			167.87	Gram	167.87	193	13.4	1.3	25.9	12.1	113	0	57	4	1.56	0	20	0.2	0.07	0.176	0	0	0.8	2
RW019		2023-08-02	2023-08-02	12:00:00	Lunch	1	22	Rice white, raw RTboiled	1			240	Gram	240	847	18.2	2.4	187.4	1.7	29.3	0	48	1.9	3	0	0	0.12	0.24	0.238	0	0	2.4	0
RW019		2023-08-02	2023-08-02	19:40:00	Dinner/supper	1	4	Flour maize white, raw RTboiled	1			240	Gram	240	840	14.9	7	173.3	12.2	31.2	0	48	2.9	3.67	0	0	0.72	0.12	0.799	0	0	1.9	0
RW019		2023-08-02	2023-08-02	19:40:00	Dinner/supper	1	61	Chayote, raw RTboiled	7			329.82	Gram	329.82	59	2.3	0.3	8.6	7.3	310	0	33	1.3	0.3	0	0	0.07	0.07	0.03	0	20	1	0
RW019		2023-08-02	2023-08-02	12:00:00	Lunch	1	24	Banana green, raw RTboiled	3			347.19	Gram	347.19	337	4.9	1.4	69.8	12.5	255.5	0	24	2.8	0.76	0	10	0.17	0.14	0.937	0	62	1	1
RW020		2023-07-14	2023-07-14	13:00:00	Lunch	1	163	salt iodized	999			0.56	Gram	0.56	0	0	0	0	0	0	0	0	0	0	0	0	0	0	0	0	0	0	0
RW020		2023-07-14	2023-07-14	16:00:00	Dinner/supper	1	138	Oil sunflower	999			0.73	Gram	0.73	7	0	0.7	0	0	0	0	0	0	0	0	0	0	0	0	0	0	0	0
RW020		2023-07-14	2023-07-14	16:00:00	Dinner/supper	1	103	Flour groundnut, raw RTboiled	21			1.66	Gram	1.66	10	0.4	0.8	0.2	0.2	0.1	0	1	0.1	0.05	0	0	0.01	0	0.003	0	0	0.1	0
RW020		2023-07-14	2023-07-14	06:30:00	Breakfast	1	138	Oil sunflower	999			1.78	Gram	1.78	16	0	1.8	0	0	0	0	0	0	0	0	0	0	0	0	0	0	0	0
RW020		2023-07-14	2023-07-14	06:30:00	Breakfast	1	119	Fish small indagara dry, raw RTboiled	20			2.42	Gram	2.42	8	1.4	0.3	0	0	0.3	0	68	0.2	0.39	3	0	0.01	0.01	0.015	1.38	0	0.4	3
RW020		2023-07-14	2023-07-14	16:00:00	Dinner/supper	1	119	Fish small indagara dry, raw RTboiled	20			2.55	Gram	2.55	8	1.5	0.3	0	0	0.3	0	71	0.2	0.41	3	0	0.01	0.01	0.016	1.45	0	0.4	3
RW020		2023-07-14	2023-07-14	06:30:00	Breakfast	1	82	Onion, raw RTboiled	999			4.02	Gram	4.02	1	0	0	0.3	0.1	3.6	0	1	0	0.01	0	0	0	0	0.003	0	0	0	0
RW020		2023-07-14	2023-07-14	16:00:00	Dinner/supper	1	82	Onion, raw RTboiled	999			4.23	Gram	4.23	2	0	0	0.3	0.1	3.8	0	1	0	0.01	0	0	0	0	0.003	0	0	0	0
RW020		2023-07-14	2023-07-14	16:00:00	Dinner/supper	1	163	salt iodized	999			4.43	Gram	4.43	0	0	0	0	0	0	0	2	0	0	0	0	0	0	0	0	0	0	0
RW020		2023-07-14	2023-07-14	06:30:00	Breakfast	1	163	salt iodized	999			4.47	Gram	4.47	0	0	0	0	0	0	0	2	0	0	0	0	0	0	0	0	0	0	0
RW020		2023-07-14	2023-07-14	16:00:00	Dinner/supper	1	93	Tomato red ripe, raw RTboiled	7			17.58	Gram	17.58	4	0.2	0	0.6	0.2	16.4	0	2	0.1	0.04	0	88	0.01	0.01	0.012	0	5	0.1	7
RW020		2023-07-14	2023-07-14	16:00:00	Dinner/supper	1	42	Beans Kidney red dry, boiled	4			17.58	Gram	17.58	21	1.4	0.1	2.7	1.4	11.7	0	6	0.4	0.17	0	0	0.02	0.01	0.021	0	0	0.1	0
RW020		2023-07-14	2023-07-14	06:30:00	Breakfast	1	93	Tomato red ripe, raw RTboiled	7			20.9	Gram	20.9	5	0.2	0	0.7	0.3	19.5	0	3	0.1	0.05	0	105	0.01	0.01	0.014	0	6	0.1	9
RW020		2023-07-14	2023-07-14	06:30:00	Breakfast	1	50	Pea green dry, boiled	4			34.56	Gram	34.56	41	2.6	0.2	6.1	2.2	23.1	0	7	0.5	0.37	0	8	0.07	0.02	0.01	0	0	0.2	1
RW020		2023-07-14	2023-07-14	06:30:00	Breakfast	1	42	Beans Kidney red dry, boiled	4			38.71	Gram	38.71	45	3.1	0.3	6	3.1	25.7	0	14	0.8	0.37	0	1	0.03	0.02	0.047	0	0	0.2	0
RW020		2023-07-14	2023-07-14	06:30:00	Breakfast	1	24	Banana green, raw RTboiled	3			39.51	Gram	39.51	38	0.6	0.2	7.9	1.4	29.1	0	3	0.3	0.09	0	1	0.02	0.02	0.107	0	7	0.1	0
RW020		2023-07-14	2023-07-14	13:00:00	Lunch	1	42	Beans Kidney red dry, boiled	4			66.65	Gram	66.65	78	5.3	0.5	10.3	5.4	44.2	0	24	1.4	0.64	0	1	0.06	0.03	0.08	0	0	0.4	0
RW020		2023-07-14	2023-07-14	16:00:00	Dinner/supper	1	57	Cabbage white, raw RTboiled	7			103.74	Gram	103.74	27	1.7	0.1	3.7	2.3	95.1	0	43	1.1	0.16	0	4	0.03	0.04	0.121	0	45	0.3	0
RW020		2023-07-14	2023-07-14	13:00:00	Lunch	1	151	Water	999			110.81	Gram	110.81	0	0	0	0	0	110.8	0	1	0	0	0	0	0	0	0	0	0	0	0
RW020		2023-07-14	2023-07-14	13:00:00	Lunch	1	32	Root cassava white, raw RTboiled	3			134.4	Gram	134.4	191	1.7	0.4	42.5	5	83.5	0	47	1.9	2.62	0	0	0.05	0.04	0.089	0	28	0.8	0
RW020		2023-07-14	2023-07-14	13:00:00	Lunch	1	151	Water	999			140	Gram	140	0	0	0	0	0	140	0	1	0	0	0	0	0	0	0	0	0	0	0
RW020		2023-07-14	2023-07-14	06:30:00	Breakfast	1	151	Water	999			164.43	Gram	164.43	0	0	0	0	0	164.4	0	2	0	0	0	0	0	0	0	0	0	0	0
RW020		2023-07-14	2023-07-14	16:00:00	Dinner/supper	1	151	Water	999			166.72	Gram	166.72	0	0	0	0	0	166.7	0	2	0	0	0	0	0	0	0	0	0	0	0
RW020		2023-07-14	2023-07-14	13:00:00	Lunch	1	61	Chayote, raw RTboiled	7			396.67	Gram	396.67	71	2.8	0.4	10.3	8.7	372.9	0	40	1.6	0.36	0	0	0.08	0.08	0.036	0	24	1.2	0
RW022		2023-07-13	2023-07-13	01:30:00	Lunch	1	163	salt iodized	999			3.28	Gram	3.28	0	0	0	0	0	0	0	1	0	0	0	0	0	0	0	0	0	0	0
RW022		2023-07-13	2023-07-13	19:30:00	Lunch	1	163	salt iodized	999			3.3	Gram	3.3	0	0	0	0	0	0	0	1	0	0	0	0	0	0	0	0	0	0	0
RW022		2023-07-13	2023-07-13	01:30:00	Lunch	1	138	Oil sunflower	999			3.47	Gram	3.47	31	0	3.5	0	0	0	0	0	0	0	0	0	0	0	0	0	0	0	0
RW022		2023-07-13	2023-07-13	19:30:00	Lunch	1	138	Oil sunflower	999			3.5	Gram	3.5	32	0	3.5	0	0	0	0	0	0	0	0	0	0	0	0	0	0	0	0
RW022		2023-07-13	2023-07-13	01:30:00	Lunch	1	82	Onion, raw RTboiled	999			5	Gram	5	2	0.1	0	0.4	0.1	4.5	0	1	0	0.01	0	0	0	0	0.004	0	0	0	0
RW022		2023-07-13	2023-07-13	19:30:00	Lunch	1	82	Onion, raw RTboiled	999			5.04	Gram	5.04	2	0.1	0	0.4	0.1	4.5	0	1	0	0.01	0	0	0	0	0.004	0	0	0	0
RW022		2023-07-13	2023-07-13	01:30:00	Lunch	1	103	Flour groundnut, raw RTboiled	21			5.4	Gram	5.4	31	1.4	2.5	0.5	0.5	0.3	0	3	0.2	0.15	0	1	0.02	0.01	0.011	0	0	0.5	0
RW022		2023-07-13	2023-07-13	19:30:00	Lunch	1	103	Flour groundnut, raw RTboiled	21			5.44	Gram	5.44	31	1.4	2.5	0.5	0.5	0.3	0	3	0.2	0.15	0	1	0.02	0.01	0.011	0	0	0.5	0
RW022		2023-07-13	2023-07-13	01:30:00	Lunch	1	93	Tomato red ripe, raw RTboiled	7			23.14	Gram	23.14	5	0.3	0	0.8	0.3	21.6	0	3	0.2	0.05	0	116	0.01	0.01	0.015	0	6	0.1	10
RW022		2023-07-13	2023-07-13	19:30:00	Lunch	1	93	Tomato red ripe, raw RTboiled	7			23.3	Gram	23.3	5	0.3	0	0.8	0.3	21.8	0	3	0.2	0.05	0	117	0.01	0.01	0.015	0	6	0.1	10
RW022		2023-07-13	2023-07-13	01:30:00	Lunch	1	1006	Beans mixture dry,boiled	4			52.45	Gram	52.45	60	4.2	0.4	8.1	3.8	35.3	0	18	1.3	0.49	0	6	0.06	0.02	0.055	0	0	0.3	1
RW022		2023-07-13	2023-07-13	19:30:00	Lunch	1	1006	Beans mixture dry,boiled	4			52.82	Gram	52.82	61	4.2	0.4	8.1	3.8	35.5	0	18	1.3	0.49	0	6	0.06	0.02	0.056	0	0	0.3	1
RW022		2023-07-13	2023-07-13	19:30:00	Dinner/supper	1	31	Potato sweet white, raw RTboiled	3			62.4	Gram	62.4	60	0.9	0.1	12.8	1.9	46	0	20	0.7	0.32	0	31	0.04	0.03	0.059	0	10	0.4	3
RW022		2023-07-13	2023-07-13	01:30:00	Lunch	1	28	Potato irish, raw RTboiled	3			76.16	Gram	76.16	61	1.1	0.1	13.3	1.3	59.6	0	5	0.8	0.27	0	0	0.05	0.03	0.087	0	8	0.9	0
RW022		2023-07-13	2023-07-13	19:30:00	Lunch	1	28	Potato irish, raw RTboiled	3			76.71	Gram	76.71	61	1.2	0.1	13.3	1.3	60	0	5	0.8	0.27	0	0	0.05	0.03	0.087	0	8	0.9	0
RW022		2023-07-13	2023-07-13	01:30:00	Lunch	1	31	Potato sweet white, raw RTboiled	3			124.8	Gram	124.8	120	1.9	0.2	25.6	3.7	92	0	40	1.5	0.64	0	61	0.09	0.05	0.119	0	20	0.7	5
RW022		2023-07-13	2023-07-13	01:30:00	Lunch	1	24	Banana green, raw RTboiled	3			137.38	Gram	137.38	133	1.9	0.5	27.6	4.9	101.1	0	10	1.1	0.3	0	4	0.07	0.06	0.371	0	25	0.4	0
RW022		2023-07-13	2023-07-13	19:30:00	Lunch	1	24	Banana green, raw RTboiled	3			138.37	Gram	138.37	134	1.9	0.6	27.8	5	101.8	0	10	1.1	0.3	0	4	0.07	0.06	0.374	0	25	0.4	0
RW022		2023-07-13	2023-07-13	19:30:00	Dinner/supper	1	151	Water	999			458	Gram	458	0	0	0	0	0	458	0	5	0	0	0	0	0	0	0	0	0	0	0
RW023		2023-07-13	2023-07-13	07:00:00	Breakfast	1	119	Fish small indagara dry, raw RTboiled	20			6.49	Gram	6.49	22	3.9	0.7	0	0	0.7	0	181	0.4	1.04	9	0	0.02	0.03	0.041	3.7	0	1.1	9
RW023		2023-07-13	2023-07-13	07:00:00	Breakfast	1	163	salt iodized	999			7.05	Gram	7.05	0	0	0	0	0	0	0	3	0	0	0	0	0	0	0	0	0	0	0
RW023		2023-07-13	2023-07-13	07:00:00	Breakfast	1	138	Oil sunflower	999			7.88	Gram	7.88	71	0	7.9	0	0	0	0	0	0	0	0	0	0	0	0	0	0	0	0
RW023		2023-07-13	2023-07-13	07:00:00	Breakfast	1	163	salt iodized	999			9.36	Gram	9.36	0	0	0	0	0	0	0	4	0	0	0	0	0	0	0	0	0	0	0
RW023		2023-07-13	2023-07-13	07:00:00	Breakfast	1	82	Onion, raw RTboiled	999			10.76	Gram	10.76	4	0.1	0	0.8	0.2	9.6	0	3	0.1	0.03	0	0	0	0	0.008	0	1	0	0
RW023		2023-07-13	2023-07-13	18:30:00	Dinner/supper	1	138	Oil sunflower	999			14.7	Gram	14.7	132	0	14.7	0	0	0	0	0	0	0	0	0	0	0	0	0	0	0	0
RW023		2023-07-13	2023-07-13	07:00:00	Breakfast	1	82	Onion, raw RTboiled	999			20.24	Gram	20.24	7	0.2	0	1.4	0.4	18.1	0	5	0.1	0.05	0	0	0	0.01	0.015	0	2	0	0
RW023		2023-07-13	2023-07-13	18:30:00	Dinner/supper	1	163	salt iodized	999			21.14	Gram	21.14	0	0	0	0	0	0.1	0	10	0	0	0	0	0	0	0	0	0	0	0
RW023		2023-07-13	2023-07-13	07:00:00	Breakfast	1	138	Oil sunflower	999			22.23	Gram	22.23	200	0	22.2	0	0	0	0	0	0	0	0	0	0	0	0	0	0	0	0
RW023		2023-07-13	2023-07-13	18:30:00	Dinner/supper	1	82	Onion, raw RTboiled	999			26.94	Gram	26.94	10	0.3	0	1.9	0.5	24.1	0	6	0.2	0.07	0	0	0.01	0.01	0.019	0	2	0.1	0
RW023		2023-07-13	2023-07-13	10:30:00	Mid morning	1	168	Sugarcane, raw	999			79.87	Gram	79.87	30	0.1	0.2	6.8	0.5	72	0	8	0.9	0.11	0	8	0.02	0.03	0	0	6	0.1	1
RW023		2023-07-13	2023-07-13	18:30:00	Dinner/supper	1	1006	Beans mixture dry,boiled	4			115.59	Gram	115.59	133	9.2	0.9	17.8	8.3	77.8	0	39	2.8	1.08	0	14	0.14	0.05	0.121	0	0	0.6	1
RW023		2023-07-13	2023-07-13	07:00:00	Breakfast	1	1006	Beans mixture dry,boiled	4			148.07	Gram	148.07	170	11.8	1.2	22.8	10.7	99.7	0	50	3.6	1.38	0	18	0.18	0.06	0.156	0	0	0.7	1
RW023		2023-07-13	2023-07-13	07:00:00	Breakfast	1	1006	Beans mixture dry,boiled	4			151.32	Gram	151.32	174	12.1	1.2	23.3	10.9	101.8	0	51	3.6	1.41	0	18	0.18	0.06	0.159	0	0	0.8	2
RW023		2023-07-13	2023-07-13	18:30:00	Dinner/supper	1	33	Root taro, raw RTboiled	3			203.48	Gram	203.48	197	3.7	0.4	41.3	7.1	148.5	0	98	1.4	1.16	0	55	0.16	0.06	0.464	0	16	1.4	5
RW023		2023-07-13	2023-07-13	07:00:00	Breakfast	1	24	Banana green, raw RTboiled	3			236.41	Gram	236.41	229	3.3	0.9	47.5	8.5	174	0	17	1.9	0.52	0	7	0.12	0.09	0.638	0	43	0.7	1
RW023		2023-07-13	2023-07-13	18:30:00	Dinner/supper	1	24	Banana green, raw RTboiled	3			322.17	Gram	322.17	313	4.5	1.3	64.8	11.6	237.1	0	23	2.6	0.71	0	10	0.16	0.13	0.87	0	58	1	1
RW023		2023-07-13	2023-07-13	07:00:00	Breakfast	1	31	Potato sweet white, raw RTboiled	3			456.3	Gram	456.3	438	6.8	0.9	93.5	13.7	336.3	0	146	5.5	2.33	0	224	0.32	0.18	0.434	0	73	2.7	19
RW026		2023-07-14	2023-07-14	20:11:00	Dinner/supper	1	163	salt iodized	999			1.31	Gram	1.31	0	0	0	0	0	0	0	1	0	0	0	0	0	0	0	0	0	0	0
RW026		2023-07-14	2023-07-14	14:15:00	Lunch	1	119	Fish small indagara dry, raw RTboiled	20			1.82	Gram	1.82	6	1.1	0.2	0	0	0.2	0	51	0.1	0.29	2	0	0.01	0.01	0.012	1.04	0	0.3	2
RW026		2023-07-14	2023-07-14	14:15:00	Lunch	1	163	salt iodized	999			2.21	Gram	2.21	0	0	0	0	0	0	0	1	0	0	0	0	0	0	0	0	0	0	0
RW026		2023-07-14	2023-07-14	07:30:00	Breakfast	1	46	Flour soya, raw RTboiled	4			3.25	Gram	3.25	14	1.2	0.7	0.7	0.3	0.2	0	7	0.2	0.12	0	2	0.02	0.01	0.014	0	0	0.1	0
RW026		2023-07-14	2023-07-14	14:15:00	Lunch	1	103	Flour groundnut, raw RTboiled	21			3.31	Gram	3.31	19	0.9	1.5	0.3	0.3	0.2	0	2	0.1	0.09	0	1	0.01	0	0.007	0	0	0.3	0
RW026		2023-07-14	2023-07-14	20:11:00	Dinner/supper	1	138	Oil sunflower	999			3.6	Gram	3.6	32	0	3.6	0	0	0	0	0	0	0	0	0	0	0	0	0	0	0	0
RW026		2023-07-14	2023-07-14	14:15:00	Lunch	1	138	Oil sunflower	999			8.13	Gram	8.13	73	0	8.1	0	0	0	0	0	0	0	0	0	0	0	0	0	0	0	0
RW026		2023-07-14	2023-07-14	20:11:00	Dinner/supper	1	73	Leaves chayote, raw RTboiled	6			8.78	Gram	8.78	1	0	0	0.2	0.2	-0.1	0	6	0.1	0.02	0	0	0	0.01	0.009	0	1	0	0
RW026		2023-07-14	2023-07-14	07:30:00	Breakfast	1	1005	Beans mixture dry, raw RTboiled	4			12.5	Gram	12.5	39	2.7	0.3	5.3	2.4	1.4	0	9	0.6	0.24	0	4	0.02	0.01	0.024	0	0	0.2	0
RW026		2023-07-14	2023-07-14	14:15:00	Lunch	1	1005	Beans mixture dry, raw RTboiled	4			12.86	Gram	12.86	40	2.8	0.3	5.4	2.5	1.5	0	9	0.6	0.25	0	4	0.02	0.01	0.025	0	0	0.2	0
RW026		2023-07-14	2023-07-14	07:30:00	Breakfast	1	5	Flour millet white, raw RTboiled	2			21.24	Gram	21.24	75	2.2	1.1	13.1	1.9	2.3	0	7	6.9	0.88	0	0	0.05	0.03	0.061	0	0	0.3	0
RW026		2023-07-14	2023-07-14	20:11:00	Dinner/supper	1	93	Tomato red ripe, raw RTboiled	7			25.65	Gram	25.65	6	0.3	0.1	0.9	0.4	24	0	4	0.2	0.06	0	129	0.02	0.01	0.017	0	7	0.2	11
RW026		2023-07-14	2023-07-14	14:15:00	Lunch	1	93	Tomato red ripe, raw RTboiled	7			27.96	Gram	27.96	6	0.3	0.1	1	0.4	26.1	0	4	0.2	0.06	0	140	0.02	0.01	0.019	0	8	0.2	12
RW026		2023-07-14	2023-07-14	20:11:00	Dinner/supper	1	1005	Beans mixture dry, raw RTboiled	4			36.86	Gram	36.86	115	8	0.7	15.5	7.1	4.2	0	27	1.7	0.7	0	12	0.07	0.03	0.072	0	0	0.4	1
RW026		2023-07-14	2023-07-14	07:30:00	Breakfast	1	7	Flour sorghum white, raw RTboiled	2			42.47	Gram	42.47	144	4.6	1.5	25.7	5.1	5	0	8	2.7	0.72	0	3	0.08	0.04	0.027	0	0	1.3	0
RW026		2023-07-14	2023-07-14	07:30:00	Breakfast	1	4	Flour maize white, raw RTboiled	1			51.69	Gram	51.69	181	3.2	1.5	37.3	2.6	6.7	0	10	0.6	0.79	0	0	0.16	0.03	0.172	0	0	0.4	0
RW026		2023-07-14	2023-07-14	14:15:00	Lunch	1	61	Chayote, raw RTboiled	7			135.24	Gram	135.24	24	0.9	0.1	3.5	3	127.1	0	14	0.5	0.12	0	0	0.03	0.03	0.012	0	8	0.4	0
RW026		2023-07-14	2023-07-14	14:15:00	Lunch	1	28	Potato irish, raw RTboiled	3			246.08	Gram	246.08	197	3.7	0.2	42.8	4.2	192.4	0	15	2.5	0.86	0	0	0.15	0.1	0.281	0	25	3	0
RW026		2023-07-14	2023-07-14	20:11:00	Dinner/supper	1	30	Potato sweet white, boiled	3			278	Gram	278	267	4.2	0.6	57	8.3	204.9	0	89	3.3	1.36	0	153	0.19	0.08	0.195	0	44	1.4	13
RW027		2023-08-06	2023-08-06	12:30:00	Lunch	1	163	salt iodized	999			3.36	Gram	3.36	0	0	0	0	0	0	0	2	0	0	0	0	0	0	0	0	0	0	0
RW027		2023-08-06	2023-08-06	18:30:00	Dinner/supper	1	163	salt iodized	999			4.81	Gram	4.81	0	0	0	0	0	0	0	2	0	0	0	0	0	0	0	0	0	0	0
RW027		2023-08-06	2023-08-06	12:30:00	Lunch	1	163	salt iodized	999			5.7	Gram	5.7	0	0	0	0	0	0	0	3	0	0	0	0	0	0	0	0	0	0	0
RW027		2023-08-06	2023-08-06	12:30:00	Lunch	1	103	Flour groundnut, raw RTboiled	21			6.14	Gram	6.14	36	1.6	2.8	0.6	0.6	0.4	0	4	0.2	0.17	0	1	0.02	0.01	0.013	0	0	0.5	0
RW027		2023-08-06	2023-08-06	18:30:00	Dinner/supper	1	103	Flour groundnut, raw RTboiled	21			6.58	Gram	6.58	38	1.7	3.1	0.6	0.7	0.4	0	4	0.2	0.18	0	1	0.02	0.01	0.014	0	0	0.6	0
RW027		2023-08-06	2023-08-06	18:30:00	Dinner/supper	1	163	salt iodized	999			7.14	Gram	7.14	0	0	0	0	0	0	0	3	0	0	0	0	0	0	0	0	0	0	0
RW027		2023-08-06	2023-08-06	12:30:00	Lunch	1	138	Oil sunflower	999			12.05	Gram	12.05	108	0	12.1	0	0	0	0	0	0	0	0	0	0	0	0	0	0	0	0
RW027		2023-08-06	2023-08-06	18:30:00	Dinner/supper	1	138	Oil sunflower	999			12.92	Gram	12.92	116	0	12.9	0	0	0	0	0	0	0	0	0	0	0	0	0	0	0	0
RW027		2023-08-06	2023-08-06	12:30:00	Lunch	1	82	Onion, raw RTboiled	999			13.36	Gram	13.36	5	0.1	0	0.9	0.2	11.9	0	3	0.1	0.04	0	0	0	0.01	0.01	0	1	0	0
RW027		2023-08-06	2023-08-06	18:30:00	Dinner/supper	1	82	Onion, raw RTboiled	999			14.32	Gram	14.32	5	0.2	0	1	0.3	12.8	0	3	0.1	0.04	0	0	0	0.01	0.01	0	1	0	0
RW027		2023-08-06	2023-08-06	18:30:00	Dinner/supper	1	69	Leaves amaranth,raw RTboiled	6			21.12	Gram	21.12	8	0.9	0.1	0.6	0.8	18.1	0	74	1.4	0.13	0	544	0.01	0.04	0.04	0	8	0.1	45
RW027		2023-08-06	2023-08-06	18:30:00	Dinner/supper	1	93	Tomato red ripe, raw RTboiled	7			35.29	Gram	35.29	8	0.4	0.1	1.2	0.5	33	0	5	0.2	0.08	0	177	0.02	0.01	0.023	0	10	0.2	15
RW027		2023-08-06	2023-08-06	12:30:00	Lunch	1	93	Tomato red ripe, raw RTboiled	7			46.09	Gram	46.09	11	0.5	0.1	1.6	0.6	43	0	6	0.3	0.1	0	231	0.03	0.02	0.03	0	12	0.3	19
RW027		2023-08-06	2023-08-06	18:30:00	Dinner/supper	1	59	Carrots, raw RTboiled	5			50.18	Gram	50.18	16	0.4	0.2	2.4	1.7	45.2	0	16	0.3	0.05	0	3057	0.02	0.01	0.119	0	1	0.1	283
RW027		2023-08-06	2023-08-06	12:30:00	Lunch	1	151	Water	999			157.25	Gram	157.25	0	0	0	0	0	157.3	0	2	0	0	0	0	0	0	0	0	0	0	0
RW027		2023-08-06	2023-08-06	18:30:00	Dinner/supper	1	151	Water	999			168.88	Gram	168.88	0	0	0	0	0	168.9	0	2	0	0	0	0	0	0	0	0	0	0	0
RW027		2023-08-06	2023-08-06	18:00:00	Afternoon	1	16	Maize cob white, raw RTboiled	2			180.16	Gram	180.16	283	7.4	4.5	38.6	29	99.3	0	31	2	3.33	0	159	0.27	0.18	0.568	0	2	2.5	13
RW027		2023-08-06	2023-08-06	18:30:00	Dinner/supper	1	42	Beans Kidney red dry, boiled	4			186.75	Gram	186.75	218	14.8	1.5	28.9	15.1	123.8	0	67	3.9	1.79	0	4	0.17	0.09	0.224	0	0	1.1	0
RW027		2023-08-06	2023-08-06	12:30:00	Lunch	1	42	Beans Kidney red dry, boiled	4			231.81	Gram	231.81	271	18.3	1.9	35.9	18.8	153.7	0	83	4.9	2.23	0	5	0.21	0.12	0.278	0	0	1.4	0
RW027		2023-08-06	2023-08-06	12:30:00	Lunch	1	22	Rice white, raw RTboiled	1			285.02	Gram	285.02	1006	21.7	2.9	222.6	2	34.8	0	57	2.3	3.56	0	0	0.14	0.29	0.282	0	0	2.9	0
RW027		2023-08-06	2023-08-06	18:30:00	Dinner/supper	1	151	Water	999			354.12	Gram	354.12	0	0	0	0	0	354.1	0	4	0	0	0	0	0	0	0	0	0	0	0
RW027		2023-08-06	2023-08-06	18:30:00	Dinner/supper	1	28	Potato irish, raw RTboiled	3			414.82	Gram	414.82	332	6.2	0.4	72.2	7.1	324.4	0	25	4.1	1.45	0	0	0.25	0.17	0.473	0	41	5	0
RW027		2023-08-06	2023-08-06	18:00:00	Afternoon	2	145	Beer sorghum (ca. 3% v/v alcohol)	999			561	Gram	561	180	3.4	0	16.8	0.6	524	14	28	1.1	0.79	0	0	1.12	0.22	0.281	0	0	1.7	0
RW027		2023-08-06	2023-08-06	12:30:00	Lunch	1	151	Water	999			852.77	Gram	852.77	0	0	0	0	0	852.8	0	9	0	0	0	0	0	0	0	0	0	0	0
RW028		2023-07-14	2023-07-14	12:00:00	Lunch	1	163	salt iodized	999			0.64	Gram	0.64	0	0	0	0	0	0	0	0	0	0	0	0	0	0	0	0	0	0	0
RW028		2023-07-14	2023-07-14	12:00:00	Lunch	1	163	salt iodized	999			0.74	Gram	0.74	0	0	0	0	0	0	0	0	0	0	0	0	0	0	0	0	0	0	0
RW028		2023-07-14	2023-07-14	15:51:00	Afternoon	1	46	Flour soya, raw RTboiled	4			2.32	Gram	2.32	10	0.9	0.5	0.5	0.2	0.2	0	5	0.1	0.09	0	1	0.01	0.01	0.01	0	0	0.1	0
RW028		2023-07-14	2023-07-14	18:00:00	Dinner/supper	1	163	salt iodized	999			2.55	Gram	2.55	0	0	0	0	0	0	0	1	0	0	0	0	0	0	0	0	0	0	0
RW028		2023-07-14	2023-07-14	12:00:00	Lunch	1	119	Fish small indagara dry, raw RTboiled	20			3.26	Gram	3.26	11	1.9	0.3	0	0	0.4	0	91	0.2	0.52	4	0	0.01	0.02	0.021	1.86	0	0.6	4
RW028		2023-07-14	2023-07-14	12:00:00	Lunch	1	138	Oil sunflower	999			3.96	Gram	3.96	36	0	4	0	0	0	0	0	0	0	0	0	0	0	0	0	0	0	0
RW028		2023-07-14	2023-07-14	12:00:00	Lunch	1	82	Onion, raw RTboiled	999			6.09	Gram	6.09	2	0.1	0	0.4	0.1	5.4	0	1	0	0.02	0	0	0	0	0.004	0	1	0	0
RW028		2023-07-14	2023-07-14	18:00:00	Dinner/supper	1	138	Oil sunflower	999			8.33	Gram	8.33	75	0	8.3	0	0	0	0	0	0	0	0	0	0	0	0	0	0	0	0
RW028		2023-07-14	2023-07-14	18:00:00	Dinner/supper	1	119	Fish small indagara dry, raw RTboiled	20			8.67	Gram	8.67	29	5.2	0.9	0	0	1	0	242	0.6	1.39	12	0	0.03	0.05	0.055	4.94	0	1.5	12
RW028		2023-07-14	2023-07-14	18:00:00	Dinner/supper	1	103	Flour groundnut, raw RTboiled	21			9.89	Gram	9.89	57	2.6	4.6	0.9	1	0.6	0	6	0.3	0.28	0	2	0.03	0.01	0.021	0	0	0.9	0
RW028		2023-07-14	2023-07-14	15:51:00	Afternoon	1	7	Flour sorghum white, raw RTboiled	2			11.58	Gram	11.58	39	1.3	0.4	7	1.4	1.4	0	2	0.7	0.2	0	1	0.02	0.01	0.007	0	0	0.3	0
RW028		2023-07-14	2023-07-14	15:51:00	Afternoon	1	4	Flour maize white, raw RTboiled	1			11.58	Gram	11.58	41	0.7	0.3	8.4	0.6	1.5	0	2	0.1	0.18	0	0	0.03	0.01	0.039	0	0	0.1	0
RW028		2023-07-14	2023-07-14	12:00:00	Lunch	1	93	Tomato red ripe, raw RTboiled	7			13.81	Gram	13.81	3	0.2	0	0.5	0.2	12.9	0	2	0.1	0.03	0	69	0.01	0.01	0.009	0	4	0.1	6
RW028		2023-07-14	2023-07-14	12:00:00	Lunch	1	69	Leaves amaranth,raw RTboiled	6			15.7	Gram	15.7	6	0.6	0.1	0.5	0.6	13.4	0	55	1.1	0.1	0	404	0.01	0.03	0.03	0	6	0.1	34
RW028		2023-07-14	2023-07-14	18:00:00	Dinner/supper	1	82	Onion, raw RTboiled	999			16.2	Gram	16.2	6	0.2	0	1.2	0.3	14.5	0	4	0.1	0.04	0	0	0	0.01	0.012	0	1	0	0
RW028		2023-07-14	2023-07-14	18:00:00	Dinner/supper	1	59	Carrots, raw RTboiled	5			29.07	Gram	29.07	9	0.2	0.1	1.4	1	26.2	0	9	0.1	0.03	0	1771	0.01	0.01	0.069	0	0	0.1	164
RW028		2023-07-14	2023-07-14	12:00:00	Lunch	1	1005	Beans mixture dry, raw RTboiled	4			39.3	Gram	39.3	122	8.5	0.8	16.5	7.6	4.5	0	28	1.8	0.75	0	13	0.07	0.04	0.076	0	0	0.5	1
RW028		2023-07-14	2023-07-14	18:00:00	Dinner/supper	1	20	Pasta spaghetti plain, raw RTboiled	1			43	Gram	43	152	5.5	0.6	30.5	1.4	4.6	0	7	0.3	0.26	0	0	0.02	0.02	0.045	0	0	0.3	0
RW028		2023-07-14	2023-07-14	18:00:00	Dinner/supper	1	93	Tomato red ripe, raw RTboiled	7			55.06	Gram	55.06	13	0.6	0.1	1.9	0.8	51.4	0	8	0.4	0.12	0	276	0.03	0.02	0.036	0	15	0.3	23
RW028		2023-07-14	2023-07-14	12:00:00	Lunch	1	22	Rice white, raw RTboiled	1			96.37	Gram	96.37	340	7.3	1	75.3	0.7	11.8	0	19	0.8	1.2	0	0	0.05	0.1	0.095	0	0	1	0
RW028		2023-07-14	2023-07-14	18:00:00	Dinner/supper	1	24	Banana green, raw RTboiled	3			96.87	Gram	96.87	94	1.4	0.4	19.5	3.5	71.3	0	7	0.8	0.21	0	3	0.05	0.04	0.262	0	17	0.3	0
RW028		2023-07-14	2023-07-14	18:00:00	Dinner/supper	1	28	Potato irish, raw RTboiled	3			134.25	Gram	134.25	107	2	0.1	23.4	2.3	105	0	8	1.3	0.47	0	0	0.08	0.05	0.153	0	13	1.6	0
RW028		2023-07-14	2023-07-14	11:00:00	Mid morning	2	145	Beer sorghum (ca. 3% v/v alcohol)	999			688	Gram	688	220	4.1	0	20.6	0.7	642.6	17.2	34	1.4	0.96	0	0	1.38	0.28	0.344	0	0	2.1	0
RW029		2023-07-14	2023-07-14	07:00:00	Breakfast	1	163	salt iodized	999			1.19	Gram	1.19	0	0	0	0	0	0	0	1	0	0	0	0	0	0	0	0	0	0	0
RW029		2023-07-14	2023-07-14	20:00:00	Dinner/supper	1	82	Onion, raw RTboiled	999			1.51	Gram	1.51	1	0	0	0.1	0	1.3	0	0	0	0	0	0	0	0	0.001	0	0	0	0
RW029		2023-07-14	2023-07-14	20:00:00	Dinner/supper	1	119	Fish small indagara dry, raw RTboiled	20			1.62	Gram	1.62	5	1	0.2	0	0	0.2	0	45	0.1	0.26	2	0	0.01	0.01	0.01	0.92	0	0.3	2
RW029		2023-07-14	2023-07-14	20:00:00	Dinner/supper	1	163	salt iodized	999			2.4	Gram	2.4	0	0	0	0	0	0	0	1	0	0	0	0	0	0	0	0	0	0	0
RW029		2023-07-14	2023-07-14	20:00:00	Dinner/supper	1	132	Oil palm refined	999			3.18	Gram	3.18	29	0	3.2	0	0	0	0	0	0	0	0	0	0	0	0	0	0	0	0
RW029		2023-07-14	2023-07-14	00:00:00	Lunch	1	163	salt iodized	999			4.76	Gram	4.76	0	0	0	0	0	0	0	2	0	0	0	0	0	0	0	0	0	0	0
RW029		2023-07-14	2023-07-14	20:00:00	Dinner/supper	1	93	Tomato red ripe, raw RTboiled	7			16.67	Gram	16.67	4	0.2	0	0.6	0.2	15.6	0	2	0.1	0.04	0	84	0.01	0.01	0.011	0	5	0.1	7
RW029		2023-07-14	2023-07-14	20:00:00	Dinner/supper	1	69	Leaves amaranth,raw RTboiled	6			16.87	Gram	16.87	7	0.7	0.1	0.5	0.6	14.4	0	59	1.1	0.11	0	434	0.01	0.03	0.032	0	7	0.1	36
RW029		2023-07-14	2023-07-14	20:00:00	Dinner/supper	1	42	Beans Kidney red dry, boiled	4			22.73	Gram	22.73	27	1.8	0.2	3.5	1.8	15.1	0	8	0.5	0.22	0	0	0.02	0.01	0.027	0	0	0.1	0
RW029		2023-07-14	2023-07-14	07:00:00	Breakfast	1	42	Beans Kidney red dry, boiled	4			26.51	Gram	26.51	31	2.1	0.2	4.1	2.1	17.6	0	10	0.6	0.25	0	1	0.02	0.01	0.032	0	0	0.2	0
RW029		2023-07-14	2023-07-14	07:00:00	Breakfast	1	151	Water	999			54.77	Gram	54.77	0	0	0	0	0	54.8	0	1	0	0	0	0	0	0	0	0	0	0	0
RW029		2023-07-14	2023-07-14	07:00:00	Breakfast	1	28	Potato irish, raw RTboiled	3			80.03	Gram	80.03	64	1.2	0.1	13.9	1.4	62.6	0	5	0.8	0.28	0	0	0.05	0.03	0.091	0	8	1	0
RW029		2023-07-14	2023-07-14	20:00:00	Dinner/supper	1	151	Water	999			95.01	Gram	95.01	0	0	0	0	0	95	0	1	0	0	0	0	0	0	0	0	0	0	0
RW029		2023-07-14	2023-07-14	16:00:00	Afternoon	2	2	Bread bun white sweet	1			102.3	Gram	102.3	376	8.5	14.7	51.8	1.5	24	0	82	1.9	0.82	72	44	0.2	0.16	0.061	0.24	0	2.4	75
RW029		2023-07-14	2023-07-14	00:00:00	Lunch	1	42	Beans Kidney red dry, boiled	4			106.05	Gram	106.05	124	8.4	0.8	16.4	8.6	70.3	0	38	2.2	1.02	0	2	0.1	0.05	0.127	0	0	0.6	0
RW029		2023-07-14	2023-07-14	16:00:00	Afternoon	2	97	Banana sweet ripe, raw	10			123.2	Gram	123.2	150	1.6	0.2	34.1	2.3	84	0	10	1.1	0.26	0	44	0.04	0.04	0.444	0	12	0.7	4
RW029		2023-07-14	2023-07-14	20:00:00	Dinner/supper	1	28	Potato irish, raw RTboiled	3			142.15	Gram	142.15	114	2.1	0.1	24.7	2.4	111.2	0	9	1.4	0.5	0	0	0.09	0.06	0.162	0	14	1.7	0
RW029		2023-07-14	2023-07-14	00:00:00	Lunch	1	151	Water	999			219.1	Gram	219.1	0	0	0	0	0	219.1	0	2	0	0	0	0	0	0	0	0	0	0	0
RW029		2023-07-14	2023-07-14	00:00:00	Lunch	1	28	Potato irish, raw RTboiled	3			320.11	Gram	320.11	256	4.8	0.3	55.7	5.4	250.3	0	19	3.2	1.12	0	0	0.19	0.13	0.365	0	32	3.8	0
RW029		2023-07-14	2023-07-14	20:30:00	Before sleep	2	145	Beer sorghum (ca. 3% v/v alcohol)	999			500	Gram	500	160	3	0	15	0.5	467	12.5	25	1	0.7	0	0	1	0.2	0.25	0	0	1.5	0
RW030		2023-07-14	2023-07-14	20:10:00	Dinner/supper	1	119	Fish small indagara dry, raw RTboiled	20			0.03	Gram	0.03	0	0	0	0	0	0	0	1	0	0	0	0	0	0	0	0.02	0	0	0
RW030		2023-07-14	2023-07-14	20:10:00	Dinner/supper	1	154	Bouillon cube	999			0.95	Gram	0.95	3	0.2	0.1	0.2	0	0	0	2	0	0	0	0	0	0	0.001	0	0	0	0
RW030		2023-07-14	2023-07-14	20:10:00	Dinner/supper	1	163	salt iodized	999			3.21	Gram	3.21	0	0	0	0	0	0	0	1	0	0	0	0	0	0	0	0	0	0	0
RW030		2023-07-14	2023-07-14	20:10:00	Dinner/supper	1	64	Eggplant white, raw RTboiled	7			3.49	Gram	3.49	1	0	0	0.1	0.1	3.1	0	0	0	0.01	0	4	0	0	0.002	0	0	0	0
RW030		2023-07-14	2023-07-14	12:20:00	Lunch	1	163	salt iodized	999			3.76	Gram	3.76	0	0	0	0	0	0	0	2	0	0	0	0	0	0	0	0	0	0	0
RW030		2023-07-14	2023-07-14	12:20:00	Lunch	1	138	Oil sunflower	999			5.76	Gram	5.76	52	0	5.8	0	0	0	0	0	0	0	0	0	0	0	0	0	0	0	0
RW030		2023-07-14	2023-07-14	20:10:00	Dinner/supper	1	138	Oil sunflower	999			8.33	Gram	8.33	75	0	8.3	0	0	0	0	0	0	0	0	0	0	0	0	0	0	0	0
RW030		2023-07-14	2023-07-14	20:10:00	Dinner/supper	1	91	Tomato paste	999			8.33	Gram	8.33	7	0.3	0	1.1	0.3	6.3	0	3	0.1	0.06	0	174	0.01	0.01	0.018	0	1	0.2	15
RW030		2023-07-14	2023-07-14	20:10:00	Dinner/supper	1	82	Onion, raw RTboiled	999			11.34	Gram	11.34	4	0.1	0	0.8	0.2	10.1	0	3	0.1	0.03	0	0	0	0	0.008	0	1	0	0
RW030		2023-07-14	2023-07-14	06:30:00	Breakfast	1	167	Sugar	999			11.35	Gram	11.35	45	0	0	11.4	0	0	0	0	0	0	0	0	0	0	0	0	0	0	0
RW030		2023-07-14	2023-07-14	12:20:00	Lunch	1	82	Onion, raw RTboiled	999			12.21	Gram	12.21	5	0.1	0	0.9	0.2	10.9	0	3	0.1	0.03	0	0	0	0	0.009	0	1	0	0
RW030		2023-07-14	2023-07-14	12:20:00	Lunch	1	119	Fish small indagara dry, raw RTboiled	20			14.7	Gram	14.7	49	8.7	1.6	0	0	1.6	0	410	1	2.35	20	0	0.05	0.08	0.093	8.38	0	2.5	20
RW030		2023-07-14	2023-07-14	12:20:00	Lunch	1	69	Leaves amaranth,raw RTboiled	6			19.64	Gram	19.64	8	0.8	0.1	0.6	0.7	16.8	0	69	1.3	0.12	0	506	0.01	0.04	0.037	0	8	0.1	42
RW030		2023-07-14	2023-07-14	16:20:00	Afternoon	2	98	Lemon fresh	999			21.42	Gram	21.42	10	0.1	0	2	0.5	18.6	0	4	0.1	0	0	2	0	0	0.009	0	9	0	0
RW030		2023-07-14	2023-07-14	16:20:00	Afternoon	2	47	Nut groundnut unsalted dry, raw	21			25	Gram	25	148	5	12.1	3.8	2.1	1.5	0	29	1.4	0.56	0	1	0.21	0.04	0.043	0	0	3.8	0
RW030		2023-07-14	2023-07-14	12:20:00	Lunch	1	59	Carrots, raw RTboiled	5			26.82	Gram	26.82	9	0.2	0.1	1.3	0.9	24.1	0	9	0.1	0.03	0	1634	0.01	0.01	0.064	0	0	0.1	151
RW030		2023-07-14	2023-07-14	12:20:00	Lunch	1	93	Tomato red ripe, raw RTboiled	7			33.14	Gram	33.14	8	0.4	0.1	1.1	0.5	31	0	5	0.2	0.07	0	166	0.02	0.01	0.022	0	9	0.2	14
RW030		2023-07-14	2023-07-14	13:30:00	Afternoon	2	115	Egg chicken, raw RTboiled	13			54.81	Gram	54.81	73	7	4.4	1.3	0	41.6	0	30	0.9	0.62	102	0	0.05	0.26	0.063	0.79	0	0	102
RW030		2023-07-14	2023-07-14	13:30:00	Afternoon	2	97	Banana sweet ripe, raw	10			88.51	Gram	88.51	108	1.2	0.2	24.5	1.7	60.4	0	7	0.8	0.19	0	32	0.03	0.03	0.319	0	9	0.5	3
RW030		2023-07-14	2023-07-14	15:10:00	Afternoon	2	112	Meat goat, roasted	17			101	Gram	101	136	27.4	3	0	0	68.9	0	17	3.7	5.32	0	0	0.09	0.62	0	1.21	0	4	0
RW030		2023-07-14	2023-07-14	12:20:00	Lunch	1	1005	Beans mixture dry, raw RTboiled	4			114.05	Gram	114.05	355	24.7	2.3	47.9	22	13	0	82	5.2	2.18	0	36	0.21	0.1	0.221	0	0	1.4	3
RW030		2023-07-14	2023-07-14	20:10:00	Dinner/supper	1	96	Avocado, raw	10			140	Gram	140	218	2.2	20.7	2.9	5.6	106.5	0	20	1.8	0.5	0	28	0.07	0.21	0.308	0	25	2.5	2
RW030		2023-07-14	2023-07-14	20:10:00	Dinner/supper	1	24	Banana green, raw RTboiled	3			203.39	Gram	203.39	197	2.8	0.8	40.9	7.3	149.7	0	14	1.6	0.45	0	6	0.1	0.08	0.549	0	37	0.6	1
RW030		2023-07-14	2023-07-14	12:20:00	Lunch	1	151	Water	999			231.39	Gram	231.39	0	0	0	0	0	231.4	0	2	0	0	0	0	0	0	0	0	0	0	0
RW030		2023-07-14	2023-07-14	20:10:00	Dinner/supper	1	151	Water	999			289.62	Gram	289.62	0	0	0	0	0	289.6	0	3	0	0	0	0	0	0	0	0	0	0	0
RW030		2023-07-14	2023-07-14	16:20:00	Afternoon	2	148	Soft drink cola fanta etc	28			300	Gram	300	120	0	0.3	29.7	0	270	0	6	0.3	0.18	0	0	0	0	0	0	0	0	0
RW030		2023-07-14	2023-07-14	06:30:00	Breakfast	1	124	Milk cow whole fresh, boiled	25			380.6	Gram	380.6	312	14.8	16	27.4	0	318.9	0	533	0.4	2.82	179	0	0	1.14	0.228	3.81	0	0	179
RW030		2023-07-14	2023-07-14	12:20:00	Lunch	1	28	Potato irish, raw RTboiled	3			391.29	Gram	391.29	313	5.9	0.4	68.1	6.7	306	0	23	3.9	1.37	0	0	0.23	0.16	0.446	0	39	4.7	0
RW030		2023-07-14	2023-07-14	13:30:00	Afternoon	2	1015	Ikivugutu recipe	15			514.8	Gram	514.8	386	18.5	19.6	34	0	479.8	0	659	0.5	3.5	221	103	0	1.49	0.165	3.29	0	0	230
RW030		2023-07-14	2023-07-14	15:20:00	Afternoon	2	144	Beer european (ca. 4.6 v/v alcohol)	999			728	Gram	728	298	2.2	0	26.9	0	671.9	26.2	29	0	0.07	0	0	0	0.15	0.182	0	0	3.6	0
RW032		2023-08-06	2023-08-06	20:00:00	Dinner/supper	1	163	salt iodized	999			1.98	Gram	1.98	0	0	0	0	0	0	0	1	0	0	0	0	0	0	0	0	0	0	0
RW032		2023-08-06	2023-08-06	20:00:00	Lunch	1	138	Oil sunflower	999			2.16	Gram	2.16	19	0	2.2	0	0	0	0	0	0	0	0	0	0	0	0	0	0	0	0
RW032		2023-08-06	2023-08-06	20:00:00	Lunch	1	163	salt iodized	999			2.4	Gram	2.4	0	0	0	0	0	0	0	1	0	0	0	0	0	0	0	0	0	0	0
RW032		2023-08-06	2023-08-06	12:00:00	Lunch	1	163	salt iodized	999			4.75	Gram	4.75	0	0	0	0	0	0	0	2	0	0	0	0	0	0	0	0	0	0	0
RW032		2023-08-06	2023-08-06	20:00:00	Lunch	1	103	Flour groundnut, raw RTboiled	21			11.63	Gram	11.63	67	3	5.4	1.1	1.2	0.7	0	7	0.4	0.33	0	2	0.04	0.02	0.024	0	0	1	0
RW032		2023-08-06	2023-08-06	20:00:00	Lunch	1	82	Onion, raw RTboiled	999			21.4	Gram	21.4	8	0.2	0	1.5	0.4	19.1	0	5	0.1	0.06	0	0	0	0.01	0.015	0	2	0	0
RW032		2023-08-06	2023-08-06	20:00:00	Lunch	1	93	Tomato red ripe, raw RTboiled	7			32.37	Gram	32.37	7	0.4	0.1	1.1	0.5	30.2	0	5	0.2	0.07	0	162	0.02	0.01	0.021	0	9	0.2	14
RW032		2023-08-06	2023-08-06	20:00:00	Lunch	1	75	Leaves spinach, raw RTboiled	6			34.19	Gram	34.19	8	1	0.1	0.3	0.9	31.3	0	32	0.9	0.17	0	0	0.02	0.06	0.06	0	6	0.2	0
RW032		2023-08-06	2023-08-06	12:00:00	Lunch	1	69	Leaves amaranth,raw RTboiled	6			46.68	Gram	46.68	19	1.9	0.2	1.4	1.8	40	0	163	3.2	0.29	0	1202	0.02	0.08	0.088	0	19	0.3	100
RW032		2023-08-06	2023-08-06	20:00:00	Lunch	1	1006	Beans mixture dry,boiled	4			95.67	Gram	95.67	110	7.7	0.8	14.7	6.9	64.4	0	33	2.3	0.89	0	11	0.11	0.04	0.101	0	0	0.5	1
RW032		2023-08-06	2023-08-06	12:00:00	Lunch	1	1006	Beans mixture dry,boiled	4			111.92	Gram	111.92	129	9	0.9	17.2	8.1	75.3	0	38	2.7	1.04	0	13	0.13	0.04	0.118	0	0	0.6	1
RW032		2023-08-06	2023-08-06	20:00:00	Dinner/supper	1	22	Rice white, raw RTboiled	1			247.3	Gram	247.3	873	18.8	2.5	193.1	1.7	30.2	0	49	2	3.09	0	0	0.12	0.25	0.245	0	0	2.5	0
RW032		2023-08-06	2023-08-06	12:00:00	Lunch	1	28	Potato irish, raw RTboiled	3			750.55	Gram	750.55	600	11.3	0.8	130.6	12.8	586.9	0	45	7.5	2.63	0	0	0.45	0.3	0.856	0	75	9	0
RW033		2023-07-14	2023-07-14	19:30:00	Dinner/supper	1	138	Oil sunflower	999			3.78	Gram	3.78	34	0	3.8	0	0	0	0	0	0	0	0	0	0	0	0	0	0	0	0
RW033		2023-07-14	2023-07-14	11:30:00	Lunch	1	138	Oil sunflower	999			4.41	Gram	4.41	40	0	4.4	0	0	0	0	0	0	0	0	0	0	0	0	0	0	0	0
RW033		2023-07-14	2023-07-14	19:30:00	Dinner/supper	1	119	Fish small indagara dry, raw RTboiled	20			5.64	Gram	5.64	19	3.4	0.6	0	0	0.6	0	157	0.4	0.9	8	0	0.02	0.03	0.036	3.21	0	1	8
RW033		2023-07-14	2023-07-14	11:30:00	Lunch	1	119	Fish small indagara dry, raw RTboiled	20			6.57	Gram	6.57	22	3.9	0.7	0	0	0.7	0	183	0.5	1.05	9	0	0.02	0.03	0.041	3.74	0	1.1	9
RW033		2023-07-14	2023-07-14	19:30:00	Dinner/supper	1	163	salt iodized	999			12.25	Gram	12.25	0	0	0	0	0	0.1	0	6	0	0	0	0	0	0	0	0	0	0	0
RW033		2023-07-14	2023-07-14	19:30:00	Dinner/supper	1	91	Tomato paste	999			12.61	Gram	12.61	10	0.4	0.1	1.7	0.5	9.6	0	4	0.1	0.09	0	264	0.02	0.02	0.028	0	2	0.4	22
RW033		2023-07-14	2023-07-14	11:30:00	Lunch	1	163	salt iodized	999			14.28	Gram	14.28	0	0	0	0	0	0.1	0	6	0	0	0	0	0	0	0	0	0	0	0
RW033		2023-07-14	2023-07-14	11:30:00	Lunch	1	91	Tomato paste	999			14.7	Gram	14.7	12	0.5	0.1	2	0.6	11.2	0	5	0.1	0.11	0	307	0.02	0.03	0.032	0	2	0.4	26
RW033		2023-07-14	2023-07-14	19:30:00	Dinner/supper	1	69	Leaves amaranth,raw RTboiled	6			25.32	Gram	25.32	10	1	0.1	0.8	1	21.7	0	89	1.7	0.16	0	652	0.01	0.05	0.048	0	10	0.2	54
RW033		2023-07-14	2023-07-14	07:30:00	Breakfast	2	3	Bread white refined	1			27.3	Gram	27.3	68	2.1	0.5	13.3	0.8	10.1	0	10	0.5	0.22	0	0	0.04	0.02	0.022	0.02	0	1	0
RW033		2023-07-14	2023-07-14	11:30:00	Lunch	1	69	Leaves amaranth,raw RTboiled	6			29.52	Gram	29.52	12	1.2	0.1	0.9	1.1	25.3	0	103	2	0.19	0	760	0.01	0.05	0.056	0	12	0.2	63
RW033		2023-07-14	2023-07-14	19:30:00	Dinner/supper	1	82	Onion, raw RTboiled	999			32.15	Gram	32.15	12	0.4	0	2.3	0.6	28.7	0	8	0.2	0.09	0	0	0.01	0.01	0.023	0	3	0.1	0
RW033		2023-07-14	2023-07-14	11:30:00	Lunch	1	82	Onion, raw RTboiled	999			37.48	Gram	37.48	14	0.4	0	2.7	0.7	33.5	0	9	0.3	0.1	0	0	0.01	0.02	0.027	0	3	0.1	0
RW033		2023-07-14	2023-07-14	19:30:00	Dinner/supper	1	93	Tomato red ripe, raw RTboiled	7			50.77	Gram	50.77	12	0.6	0.1	1.7	0.7	47.4	0	7	0.4	0.11	0	254	0.03	0.02	0.034	0	14	0.3	21
RW033		2023-07-14	2023-07-14	11:30:00	Lunch	1	93	Tomato red ripe, raw RTboiled	7			59.19	Gram	59.19	14	0.7	0.1	2	0.8	55.3	0	8	0.4	0.13	0	297	0.04	0.02	0.039	0	16	0.4	25
RW033		2023-07-14	2023-07-14	19:30:00	Dinner/supper	1	1006	Beans mixture dry,boiled	4			61.78	Gram	61.78	71	4.9	0.5	9.5	4.4	41.6	0	21	1.5	0.57	0	7	0.07	0.02	0.065	0	0	0.3	1
RW033		2023-07-14	2023-07-14	11:30:00	Lunch	1	1006	Beans mixture dry,boiled	4			72.02	Gram	72.02	83	5.8	0.6	11.1	5.2	48.5	0	24	1.7	0.67	0	9	0.09	0.03	0.076	0	0	0.4	1
RW033		2023-07-14	2023-07-14	14:00:00	Afternoon	2	113	Meat sheep, boiled	17			104.75	Gram	104.75	360	26.6	28.2	0	0	49.4	0	15	2.6	5.21	0	0	0.07	0.19	0.251	2.1	0	4.8	0
RW033		2023-07-14	2023-07-14	16:30:00	Afternoon	1	146	Energy drink malt	28			363	Gram	363	123	0.7	0.4	29	0	331.1	0	25	0.4	0.07	0	0	0.07	0.18	0.098	0.07	0	4	0
RW033		2023-07-14	2023-07-14	07:30:00	Breakfast	2	1025	Tea african recipe	26			417	Gram	417	325	8.3	8.8	53.4	0	394.1	0	304	0.4	1.63	100	46	0	0.71	0.079	1.5	0	0	104
RW033		2023-07-14	2023-07-14	19:30:00	Dinner/supper	1	28	Potato irish, raw RTboiled	3			670.01	Gram	670.01	536	10.1	0.7	116.6	11.4	523.9	0	40	6.7	2.35	0	0	0.4	0.27	0.764	0	67	8	0
RW033		2023-07-14	2023-07-14	11:30:00	Lunch	1	28	Potato irish, raw RTboiled	3			781.08	Gram	781.08	625	11.7	0.8	135.9	13.3	610.8	0	47	7.8	2.73	0	0	0.47	0.31	0.89	0	78	9.4	0
RW034		2023-08-05	2023-08-05	12:30:00	Lunch	1	78	Onion spring, raw RTboiled	999			0.35	Gram	0.35	0	0	0	0	0	0.3	0	0	0	0	0	2	0	0	0	0	0	0	0
RW034		2023-08-05	2023-08-05	12:30:00	Lunch	1	138	Oil sunflower	999			4.19	Gram	4.19	38	0	4.2	0	0	0	0	0	0	0	0	0	0	0	0	0	0	0	0
RW034		2023-08-05	2023-08-05	20:30:00	Dinner/supper	1	163	salt iodized	999			4.44	Gram	4.44	0	0	0	0	0	0	0	2	0	0	0	0	0	0	0	0	0	0	0
RW034		2023-08-05	2023-08-05	20:30:00	Dinner/supper	1	138	Oil sunflower	999			4.44	Gram	4.44	40	0	4.4	0	0	0	0	0	0	0	0	0	0	0	0	0	0	0	0
RW034		2023-08-05	2023-08-05	12:30:00	Lunch	1	163	salt iodized	999			5.24	Gram	5.24	0	0	0	0	0	0	0	2	0	0	0	0	0	0	0	0	0	0	0
RW034		2023-08-05	2023-08-05	12:30:00	Lunch	1	103	Flour groundnut, raw RTboiled	21			5.24	Gram	5.24	30	1.4	2.4	0.5	0.5	0.3	0	3	0.2	0.15	0	1	0.02	0.01	0.011	0	0	0.5	0
RW034		2023-08-05	2023-08-05	20:30:00	Dinner/supper	1	103	Flour groundnut, raw RTboiled	21			6.66	Gram	6.66	39	1.7	3.1	0.6	0.7	0.4	0	4	0.2	0.19	0	1	0.02	0.01	0.014	0	0	0.6	0
RW034		2023-08-05	2023-08-05	07:00:00	Breakfast	1	115	Egg chicken, raw RTboiled	13			7.83	Gram	7.83	10	1	0.6	0.2	0	5.9	0	4	0.1	0.09	15	0	0.01	0.04	0.009	0.11	0	0	15
RW034		2023-08-05	2023-08-05	12:30:00	Dinner/supper	1	115	Egg chicken, raw RTboiled	13			8.1	Gram	8.1	11	1	0.7	0.2	0	6.1	0	4	0.1	0.09	15	0	0.01	0.04	0.009	0.12	0	0	15
RW034		2023-08-05	2023-08-05	12:30:00	Lunch	1	119	Fish small indagara dry, raw RTboiled	20			10.93	Gram	10.93	36	6.5	1.2	0	0	1.2	0	305	0.8	1.75	15	0	0.03	0.06	0.069	6.23	0	1.9	15
RW034		2023-08-05	2023-08-05	20:30:00	Dinner/supper	1	119	Fish small indagara dry, raw RTboiled	20			11.58	Gram	11.58	39	6.9	1.2	0	0	1.3	0	323	0.8	1.85	16	0	0.04	0.06	0.073	6.6	0	2	16
RW034		2023-08-05	2023-08-05	12:30:00	Lunch	1	73	Leaves chayote, raw RTboiled	6			68.11	Gram	68.11	10	0	0.1	1.4	1.4	-0.7	0	48	0.7	0.13	0	0	0.02	0.04	0.067	0	10	0.3	0
RW034		2023-08-05	2023-08-05	12:30:00	Lunch	1	39	Beans fresh, boiled	4			71.6	Gram	71.6	104	6.2	0.4	16.3	5.3	47.9	0	20	2.1	0.77	0	0	0.11	0.04	0.086	0	1	0.4	0
RW034		2023-08-05	2023-08-05	20:30:00	Dinner/supper	1	39	Beans fresh, boiled	4			77.35	Gram	77.35	112	6.7	0.4	17.6	5.7	51.7	0	22	2.2	0.83	0	0	0.12	0.05	0.093	0	1	0.5	0
RW034		2023-08-05	2023-08-05	20:30:00	Dinner/supper	1	92	Tomato red ripe, boiled	7			79.94	Gram	79.94	23	1.1	0.2	3.5	1.4	73.1	0	14	0.5	0.17	0	486	0.04	0.02	0.048	0	19	0.4	41
RW034		2023-08-05	2023-08-05	20:30:00	Dinner/supper	1	74	Leaves pumpkin, raw RTboiled	6			98.93	Gram	98.93	32	4.1	0.2	2.4	2.3	87.7	0	360	2.1	0.85	0	1268	0.07	0.08	0.151	0	7	0.8	106
RW034		2023-08-05	2023-08-05	07:00:00	Breakfast	1	1016	Imbada recipe	2			104.5	Gram	104.5	346	4.9	21.8	30.8	3.1	29.7	0	11	1.3	0.65	0	0	0.1	0.04	0.192	0	0	1	0
RW034		2023-08-05	2023-08-05	12:30:00	Lunch	1	28	Potato irish, raw RTboiled	3			275.92	Gram	275.92	221	4.1	0.3	48	4.7	215.8	0	17	2.8	0.97	0	0	0.17	0.11	0.315	0	28	3.3	0
RW034		2023-08-05	2023-08-05	20:30:00	Dinner/supper	1	28	Potato irish, raw RTboiled	3			438.56	Gram	438.56	351	6.6	0.4	76.3	7.5	343	0	26	4.4	1.54	0	0	0.26	0.18	0.5	0	44	5.3	0
RW036		2023-08-06	2023-08-06	08:00:00	Breakfast	1	45	Flour beans fortified, RTboiled	4			1.13	Gram	1.13	3	0.2	0	0.5	0.2	0.1	0	1	0.1	0.03	0	0	0	0	0.004	0	0	0	0
RW036		2023-08-06	2023-08-06	08:00:00	Breakfast	1	46	Flour soya, raw RTboiled	4			4.54	Gram	4.54	20	1.7	0.9	1	0.4	0.3	0	9	0.3	0.17	0	3	0.03	0.01	0.019	0	0	0.2	0
RW036		2023-08-06	2023-08-06	08:00:00	Breakfast	1	7	Flour sorghum white, raw RTboiled	2			9.08	Gram	9.08	31	1	0.3	5.5	1.1	1.1	0	2	0.6	0.15	0	1	0.02	0.01	0.006	0	0	0.3	0
RW036		2023-08-06	2023-08-06	08:00:00	Breakfast	1	167	Sugar	999			14.62	Gram	14.62	58	0	0	14.6	0	0	0	0	0	0	0	0	0	0	0	0	0	0	0
RW036		2023-08-06	2023-08-06	08:00:00	Breakfast	1	4	Flour maize white, raw RTboiled	1			18.15	Gram	18.15	64	1.1	0.5	13.1	0.9	2.4	0	4	0.2	0.28	0	0	0.05	0.01	0.06	0	0	0.1	0
RW036		2023-08-06	2023-08-06	08:00:00	Breakfast	1	151	Water	999			508.09	Gram	508.09	0	0	0	0	0	508.1	0	5	0	0	0	0	0	0	0	0	0	0	0
RW036		2023-08-06	2023-08-06	19:00:00	Dinner/supper	1	169	Tea black leaves	999			2.36	Gram	2.36	0	0	0	0	0	0	0	0	0	0	0	0	0	0	0	0	0	0	0
RW036		2023-08-06	2023-08-06	19:00:00	Dinner/supper	1		Tea with sugar	26
RW036		2023-08-06	2023-08-06	19:00:00	Dinner/supper	1	90	Root ginger fresh	999			3.94	Gram	3.94	2	0.1	0	0.5	0.1	3.2	0	1	0	0.01	0	0	0	0	0.004	0	0	0	0
RW036		2023-08-06	2023-08-06	18:30:00	Dinner/supper	1	163	salt iodized	999			7.14	Gram	7.14	0	0	0	0	0	0	0	3	0	0	0	0	0	0	0	0	0	0	0
RW036		2023-08-06	2023-08-06	19:00:00	Dinner/supper	1	167	Sugar	999			27.67	Gram	27.67	111	0	0	27.7	0	0	0	0	0	0.01	0	0	0	0.01	0	0	0	0	0
RW036		2023-08-06	2023-08-06	18:30:00	Dinner/supper	1	32	Root cassava white, raw RTboiled	3			99.27	Gram	99.27	141	1.3	0.3	31.4	3.7	61.6	0	35	1.4	1.94	0	0	0.04	0.03	0.066	0	21	0.6	0
RW036		2023-08-06	2023-08-06	18:30:00	Dinner/supper	1	28	Potato irish, raw RTboiled	3			122.54	Gram	122.54	98	1.8	0.1	21.3	2.1	95.8	0	7	1.2	0.43	0	0	0.07	0.05	0.14	0	12	1.5	0
RW036		2023-08-06	2023-08-06	18:30:00	Dinner/supper	1	42	Beans Kidney red dry, boiled	4			166.9	Gram	166.9	195	13.2	1.3	25.9	13.5	110.7	0	60	3.5	1.6	0	3	0.15	0.08	0.2	0	0	1	0
RW036		2023-08-06	2023-08-06	18:30:00	Dinner/supper	1	151	Water	999			256.87	Gram	256.87	0	0	0	0	0	256.9	0	3	0	0	0	0	0	0	0	0	0	0	0
RW036		2023-08-06	2023-08-06	18:30:00	Dinner/supper	1	61	Chayote, raw RTboiled	7			492.23	Gram	492.23	89	3.4	0.5	12.8	10.8	462.7	0	49	2	0.44	0	0	0.1	0.1	0.044	0	30	1.5	0
RW036		2023-08-06	2023-08-06	19:00:00	Dinner/supper	1	151	Water	999			611.87	Gram	611.87	0	0	0	0	0	611.9	0	6	0	0	0	0	0	0	0	0	0	0	0
RW036		2023-08-06	2023-08-06	10:30:00	Lunch	1	66	Garlic fresh, raw RTboiled	999			0.75	Gram	0.75	1	0	0	0.2	0	0.5	0	0	0	0.01	0	0	0	0	0.005	0	0	0	0
RW036		2023-08-06	2023-08-06	10:30:00	Lunch	1	166	Spices mixture	999			2.2	Gram	2.2	8	0.2	0.4	0.6	0.8	0.2	0	16	0.8	0.08	0	14	0.01	0.01	0.005	0	1	0.1	1
RW036		2023-08-06	2023-08-06	10:30:00	Lunch	1	46	Flour soya, raw RTboiled	4			5.28	Gram	5.28	23	2	1.1	1.2	0.5	0.4	0	11	0.3	0.2	0	3	0.03	0.01	0.022	0	0	0.2	0
RW036		2023-08-06	2023-08-06	10:30:00	Lunch	1	163	salt iodized	999			9.68	Gram	9.68	0	0	0	0	0	0	0	4	0	0	0	0	0	0	0	0	0	0	0
RW036		2023-08-06	2023-08-06	10:30:00	Lunch	1	138	Oil sunflower	999			14.08	Gram	14.08	127	0	14.1	0	0	0	0	0	0	0	0	0	0	0	0	0	0	0	0
RW036		2023-08-06	2023-08-06	10:30:00	Lunch	1	86	Pepper green sweet, raw RTboiled	7			16.58	Gram	16.58	4	0.2	0	0.5	0.3	15.5	0	1	0.1	0.03	0	49	0.01	0.01	0.022	0	15	0.1	4
RW036		2023-08-06	2023-08-06	10:30:00	Lunch	1	82	Onion, raw RTboiled	999			22.84	Gram	22.84	8	0.3	0	1.6	0.4	20.4	0	5	0.2	0.06	0	0	0	0.01	0.016	0	2	0	0
RW036		2023-08-06	2023-08-06	10:30:00	Lunch	1	59	Carrots, raw RTboiled	5			37.64	Gram	37.64	12	0.3	0.1	1.8	1.3	33.9	0	12	0.2	0.04	0	2293	0.01	0.01	0.09	0	0	0.1	212
RW036		2023-08-06	2023-08-06	10:30:00	Lunch	1	93	Tomato red ripe, raw RTboiled	7			116.19	Gram	116.19	27	1.3	0.2	4	1.6	108.5	0	16	0.8	0.26	0	582	0.07	0.05	0.077	0	31	0.7	49
RW036		2023-08-06	2023-08-06	10:30:00	Lunch	1	42	Beans Kidney red dry, boiled	4			142.6	Gram	142.6	167	11.3	1.1	22.1	11.6	94.5	0	51	3	1.37	0	3	0.13	0.07	0.171	0	0	0.9	0
RW036		2023-08-06	2023-08-06	10:30:00	Lunch	1	69	Leaves amaranth,raw RTboiled	6			215.07	Gram	215.07	86	8.8	0.9	6.5	8.2	184.1	0	753	14.6	1.35	0	5536	0.09	0.39	0.407	0	86	1.3	461
RW036		2023-08-06	2023-08-06	10:30:00	Lunch	1	28	Potato irish, raw RTboiled	3			347.69	Gram	347.69	278	5.2	0.3	60.5	5.9	271.9	0	21	3.5	1.22	0	0	0.21	0.14	0.396	0	35	4.2	0
RW036		2023-08-06	2023-08-06	10:30:00	Lunch	1	151	Water	999			775.05	Gram	775.05	0	0	0	0	0	775.1	0	8	0	0	0	0	0	0	0	0	0	0	0
RW037		2023-07-14	2023-07-14	20:00:00	Dinner/supper	1	163	salt iodized	999			3.44	Gram	3.44	0	0	0	0	0	0	0	2	0	0	0	0	0	0	0	0	0	0	0
RW037		2023-07-14	2023-07-14	20:00:00	Dinner/supper	1	138	Oil sunflower	999			3.69	Gram	3.69	33	0	3.7	0	0	0	0	0	0	0	0	0	0	0	0	0	0	0	0
RW037		2023-07-14	2023-07-14	15:00:00	Lunch	1	163	salt iodized	999			7.16	Gram	7.16	0	0	0	0	0	0	0	3	0	0	0	0	0	0	0	0	0	0	0
RW037		2023-07-14	2023-07-14	20:00:00	Dinner/supper	1	163	salt iodized	999			9.38	Gram	9.38	0	0	0	0	0	0	0	4	0	0	0	0	0	0	0	0	0	0	0
RW037		2023-07-14	2023-07-14	10:00:00	Breakfast	1	46	Flour soya, raw RTboiled	4			9.9	Gram	9.9	43	3.7	2	2.2	0.9	0.7	0	20	0.6	0.38	0	6	0.06	0.03	0.041	0	0	0.4	1
RW037		2023-07-14	2023-07-14	10:00:00	Breakfast	1	167	Sugar	999			10.19	Gram	10.19	41	0	0	10.2	0	0	0	0	0	0	0	0	0	0	0	0	0	0	0
RW037		2023-07-14	2023-07-14	15:00:00	Lunch	1	163	salt iodized	999			12.84	Gram	12.84	0	0	0	0	0	0.1	0	6	0	0	0	0	0	0	0	0	0	0	0
RW037		2023-07-14	2023-07-14	15:00:00	Lunch	1	91	Tomato paste	999			14.75	Gram	14.75	12	0.5	0.1	2	0.6	11.2	0	5	0.1	0.11	0	308	0.02	0.03	0.032	0	2	0.4	26
RW037		2023-07-14	2023-07-14	15:00:00	Lunch	1	138	Oil sunflower	999			20.22	Gram	20.22	182	0	20.2	0	0	0	0	0	0	0	0	0	0	0	0	0	0	0	0
RW037		2023-07-14	2023-07-14	20:00:00	Dinner/supper	1	103	Flour groundnut, raw RTboiled	21			22.14	Gram	22.14	128	5.7	10.3	2.1	2.2	1.4	0	14	0.8	0.62	0	5	0.07	0.03	0.046	0	0	2	0
RW037		2023-07-14	2023-07-14	10:00:00	Breakfast	1	7	Flour sorghum white, raw RTboiled	2			22.37	Gram	22.37	76	2.4	0.8	13.5	2.7	2.6	0	4	1.4	0.38	0	2	0.04	0.02	0.014	0	0	0.7	0
RW037		2023-07-14	2023-07-14	10:00:00	Breakfast	1	4	Flour maize white, raw RTboiled	1			27.25	Gram	27.25	95	1.7	0.8	19.7	1.4	3.5	0	5	0.3	0.42	0	0	0.08	0.01	0.091	0	0	0.2	0
RW037		2023-07-14	2023-07-14	20:00:00	Dinner/supper	1	75	Leaves spinach, raw RTboiled	6			28.58	Gram	28.58	7	0.8	0.1	0.2	0.8	26.2	0	27	0.7	0.14	0	0	0.02	0.05	0.05	0	5	0.2	0
RW037		2023-07-14	2023-07-14	15:00:00	Lunch	1	151	Water	999			90.58	Gram	90.58	0	0	0	0	0	90.6	0	1	0	0	0	0	0	0	0	0	0	0	0
RW037		2023-07-14	2023-07-14	20:00:00	Dinner/supper	1	16	Maize cob white, raw RTboiled	2			127.91	Gram	127.91	201	5.2	3.2	27.4	20.6	70.5	0	22	1.4	2.37	0	113	0.19	0.13	0.403	0	1	1.8	9
RW037		2023-07-14	2023-07-14	20:00:00	Dinner/supper	1	22	Rice white, raw RTboiled	1			137.87	Gram	137.87	487	10.5	1.4	107.7	1	16.8	0	28	1.1	1.72	0	0	0.07	0.14	0.137	0	0	1.4	0
RW037		2023-07-14	2023-07-14	15:00:00	Lunch	1	53	Beans red iron fortified, raw RTboiled	4			143.67	Gram	143.67	438	29.5	2.9	58.3	30.5	17.4	0	129	8.8	3.39	0	7	0.3	0.19	0.371	0	0	2.3	1
RW037		2023-07-14	2023-07-14	15:00:00	Lunch	1	22	Rice white, raw RTboiled	1			188.86	Gram	188.86	667	14.4	1.9	147.5	1.3	23	0	38	1.5	2.36	0	0	0.09	0.19	0.187	0	0	1.9	0
RW037		2023-07-14	2023-07-14	20:00:00	Dinner/supper	1	72	Leaves cassava, raw RTboiled	6			246.01	Gram	246.01	226	18.7	2.7	22.4	19.4	177.4	0	696	12.8	3.03	0	8040	0.52	1.08	1.063	0	49	5.4	670
RW037		2023-07-14	2023-07-14	20:00:00	Dinner/supper	1	151	Water	999			290.77	Gram	290.77	0	0	0	0	0	290.8	0	3	0	0	0	0	0	0	0	0	0	0	0
RW037		2023-07-14	2023-07-14	15:00:00	Lunch	1	61	Chayote, raw RTboiled	7			360.99	Gram	360.99	65	2.5	0.4	9.4	7.9	339.3	0	36	1.4	0.32	0	0	0.07	0.07	0.033	0	22	1.1	0
RW037		2023-07-14	2023-07-14	15:00:00	Lunch	1	151	Water	999			398.31	Gram	398.31	0	0	0	0	0	398.3	0	4	0	0	0	0	0	0	0	0	0	0	0
RW037		2023-07-14	2023-07-14	10:00:00	Breakfast	1	151	Water	999			418.41	Gram	418.41	0	0	0	0	0	418.4	0	4	0	0	0	0	0	0	0	0	0	0	0
RW037		2023-07-14	2023-07-14	20:00:00	Dinner/supper	1	151	Water	999			668.05	Gram	668.05	0	0	0	0	0	668.1	0	7	0	0	0	0	0	0	0	0	0	0	0
RW038		2023-08-07	2023-08-07	21:00:00	Dinner/supper	1	91	Tomato paste	999			3.5	Gram	3.5	3	0.1	0	0.5	0.1	2.7	0	1	0	0.03	0	73	0	0.01	0.008	0	0	0.1	6
RW038		2023-08-07	2023-08-07	12:00:00	Lunch	1	163	salt iodized	999			3.52	Gram	3.52	0	0	0	0	0	0	0	2	0	0	0	0	0	0	0	0	0	0	0
RW038		2023-08-07	2023-08-07	21:00:00	Dinner/supper	1	163	salt iodized	999			4.34	Gram	4.34	0	0	0	0	0	0	0	2	0	0	0	0	0	0	0	0	0	0	0
RW038		2023-08-07	2023-08-07	21:00:00	Dinner/supper	1	138	Oil sunflower	999			5.98	Gram	5.98	54	0	6	0	0	0	0	0	0	0	0	0	0	0	0	0	0	0	0
RW038		2023-08-07	2023-08-07	21:00:00	Dinner/supper	1	163	salt iodized	999			7.13	Gram	7.13	0	0	0	0	0	0	0	3	0	0	0	0	0	0	0	0	0	0	0
RW038		2023-08-07	2023-08-07	21:00:00	Dinner/supper	1	138	Oil sunflower	999			8.95	Gram	8.95	81	0	9	0	0	0	0	0	0	0	0	0	0	0	0	0	0	0	0
RW038		2023-08-07	2023-08-07	21:00:00	Dinner/supper	1	69	Leaves amaranth,raw RTboiled	6			9.83	Gram	9.83	4	0.4	0	0.3	0.4	8.4	0	34	0.7	0.06	0	253	0	0.02	0.019	0	4	0.1	21
RW038		2023-08-07	2023-08-07	12:00:00	Lunch	1	69	Leaves amaranth,raw RTboiled	6			11.25	Gram	11.25	5	0.5	0	0.3	0.4	9.6	0	39	0.8	0.07	0	290	0	0.02	0.021	0	5	0.1	24
RW038		2023-08-07	2023-08-07	21:00:00	Dinner/supper	1	78	Onion spring, raw RTboiled	999			13.33	Gram	13.33	4	0.2	0	0.5	0.3	12.1	0	6	0.2	0.04	0	76	0	0.01	0.006	0	3	0.1	6
RW038		2023-08-07	2023-08-07	21:00:00	Dinner/supper	1	92	Tomato red ripe, boiled	7			30.22	Gram	30.22	9	0.4	0.1	1.3	0.5	27.7	0	5	0.2	0.06	0	184	0.02	0.01	0.018	0	7	0.2	15
RW038		2023-08-07	2023-08-07	21:00:00	Dinner/supper	1	28	Potato irish, raw RTboiled	3			110.51	Gram	110.51	88	1.7	0.1	19.2	1.9	86.4	0	7	1.1	0.39	0	0	0.07	0.04	0.126	0	11	1.3	0
RW038		2023-08-07	2023-08-07	21:00:00	Dinner/supper	1	42	Beans Kidney red dry, boiled	4			122.4	Gram	122.4	143	9.7	1	19	9.9	81.2	0	44	2.6	1.18	0	2	0.11	0.06	0.147	0	0	0.7	0
RW038		2023-08-07	2023-08-07	21:00:00	Dinner/supper	1	151	Water	999			153.6	Gram	153.6	0	0	0	0	0	153.6	0	2	0	0	0	0	0	0	0	0	0	0	0
RW038		2023-08-07	2023-08-07	12:00:00	Lunch	1	42	Beans Kidney red dry, boiled	4			192.62	Gram	192.62	225	15.2	1.5	29.9	15.6	127.7	0	69	4	1.85	0	4	0.17	0.1	0.231	0	0	1.2	0
RW038		2023-08-07	2023-08-07	12:00:00	Lunch	1	151	Water	999			235.5	Gram	235.5	0	0	0	0	0	235.5	0	2	0	0	0	0	0	0	0	0	0	0	0
RW038		2023-08-07	2023-08-07	12:00:00	Lunch	1	31	Potato sweet white, raw RTboiled	3			249.57	Gram	249.57	240	3.7	0.5	51.2	7.5	183.9	0	80	3	1.27	0	122	0.17	0.1	0.237	0	40	1.5	10
RW038		2023-08-07	2023-08-07	21:00:00	Dinner/supper	1	21	Rice white, boiled	1			345.05	Gram	345.05	407	9	1	90.4	0.7	243.3	0	31	1	1.52	0	0	0.07	0.14	0.069	0	0	1.4	0
RW038		2023-08-07	2023-08-07	12:00:00	Lunch	1	28	Potato irish, raw RTboiled	3			379.16	Gram	379.16	303	5.7	0.4	66	6.4	296.5	0	23	3.8	1.33	0	0	0.23	0.15	0.432	0	38	4.5	0
RW038		2023-08-07	2023-08-07	21:30:00	Before sleep	2	142	Beer (>6% v/v alcohol), virunga	999			650	Gram	650	397	1.3	0	31.9	0	578.5	37.7	0	0	0.2	0	0	0.07	0.26	0.455	1.3	0	5.9	0
RW038		2023-08-07	2023-08-07	21:00:00	Dinner/supper	1	151	Water	999			1174.1	Gram	1174.1	0	0	0	0	0	1174.1	0	12	0	0	0	0	0	0	0	0	0	0	0
RW040		2023-07-19	2023-07-19	19:30:00	Dinner/supper	1	163	salt iodized	999			1.69	Gram	1.69	0	0	0	0	0	0	0	1	0	0	0	0	0	0	0	0	0	0	0
RW040		2023-07-19	2023-07-19	10:00:00	Lunch	1	163	salt iodized	999			1.82	Gram	1.82	0	0	0	0	0	0	0	1	0	0	0	0	0	0	0	0	0	0	0
RW040		2023-07-19	2023-07-19	19:30:00	Dinner/supper	1	103	Flour groundnut, raw RTboiled	21			2.22	Gram	2.22	13	0.6	1	0.2	0.2	0.1	0	1	0.1	0.06	0	0	0.01	0	0.005	0	0	0.2	0
RW040		2023-07-19	2023-07-19	10:00:00	Lunch	1	163	salt iodized	999			2.55	Gram	2.55	0	0	0	0	0	0	0	1	0	0	0	0	0	0	0	0	0	0	0
RW040		2023-07-19	2023-07-19	19:30:00	Dinner/supper	1	91	Tomato paste	999			5.29	Gram	5.29	4	0.2	0	0.7	0.2	4	0	2	0	0.04	0	111	0.01	0.01	0.012	0	1	0.1	9
RW040		2023-07-19	2023-07-19	19:30:00	Dinner/supper	1	82	Onion, raw RTboiled	999			5.49	Gram	5.49	2	0.1	0	0.4	0.1	4.9	0	1	0	0.01	0	0	0	0	0.004	0	0	0	0
RW040		2023-07-19	2023-07-19	10:00:00	Lunch	1	138	Oil sunflower	999			5.82	Gram	5.82	52	0	5.8	0	0	0	0	0	0	0	0	0	0	0	0	0	0	0	0
RW040		2023-07-19	2023-07-19	10:00:00	Lunch	1	82	Onion, raw RTboiled	999			17.35	Gram	17.35	6	0.2	0	1.2	0.3	15.5	0	4	0.1	0.05	0	0	0	0.01	0.013	0	2	0	0
RW040		2023-07-19	2023-07-19	19:30:00	Dinner/supper	1	151	Water	999			48.2	Gram	48.2	0	0	0	0	0	48.2	0	0	0	0	0	0	0	0	0	0	0	0	0
RW040		2023-07-19	2023-07-19	19:30:00	Dinner/supper	1	1005	Beans mixture dry, raw RTboiled	4			49.64	Gram	49.64	154	10.8	1	20.8	9.6	5.7	0	36	2.3	0.95	0	16	0.09	0.04	0.096	0	0	0.6	1
RW040		2023-07-19	2023-07-19	19:30:00	Dinner/supper	1	57	Cabbage white, raw RTboiled	7			114.49	Gram	114.49	30	1.8	0.1	4.1	2.5	105	0	47	1.3	0.17	0	5	0.03	0.05	0.134	0	49	0.3	0
RW040		2023-07-19	2023-07-19	10:00:00	Lunch	1	1005	Beans mixture dry, raw RTboiled	4			191.26	Gram	191.26	595	41.5	3.8	80.3	36.9	21.8	0	138	8.8	3.65	0	61	0.34	0.17	0.371	0	0	2.3	5
RW040		2023-07-19	2023-07-19	10:00:00	Lunch	1	151	Water	999			289.13	Gram	289.13	0	0	0	0	0	289.1	0	3	0	0	0	0	0	0	0	0	0	0	0
RW040		2023-07-19	2023-07-19	10:00:00	Lunch	1	28	Potato irish, raw RTboiled	3			335.9	Gram	335.9	269	5	0.3	58.4	5.7	262.7	0	20	3.4	1.18	0	0	0.2	0.13	0.383	0	34	4	0
RW040		2023-07-19	2023-07-19	19:30:00	Dinner/supper	1	151	Water	999			478.8	Gram	478.8	0	0	0	0	0	478.8	0	5	0	0	0	0	0	0	0	0	0	0	0
RW040		2023-07-19	2023-07-19	19:30:00	Dinner/supper	1	31	Potato sweet white, raw RTboiled	3			653.57	Gram	653.57	627	9.8	1.3	134	19.6	481.7	0	209	7.8	3.33	0	320	0.46	0.26	0.621	0	105	3.9	27
RW043		2023-07-14	2023-07-14	19:15:00	Dinner/supper	1	163	salt iodized	999			1.15	Gram	1.15	0	0	0	0	0	0	0	1	0	0	0	0	0	0	0	0	0	0	0
RW043		2023-07-14	2023-07-14	11:30:00	Lunch	1	79	Onion spring, raw RTfried	999			1.21	Gram	1.21	0	0	0	0	0	1.1	0	1	0	0	0	7	0	0	0.001	0	0	0	1
RW043		2023-07-14	2023-07-14	19:15:00	Dinner/supper	1	138	Oil sunflower	999			2.09	Gram	2.09	19	0	2.1	0	0	0	0	0	0	0	0	0	0	0	0	0	0	0	0
RW043		2023-07-14	2023-07-14	11:30:00	Lunch	1	138	Oil sunflower	999			2.19	Gram	2.19	20	0	2.2	0	0	0	0	0	0	0	0	0	0	0	0	0	0	0	0
RW043		2023-07-14	2023-07-14	19:15:00	Dinner/supper	1	163	salt iodized	999			2.41	Gram	2.41	0	0	0	0	0	0	0	1	0	0	0	0	0	0	0	0	0	0	0
RW043		2023-07-14	2023-07-14	11:30:00	Lunch	1	163	salt iodized	999			3.64	Gram	3.64	0	0	0	0	0	0	0	2	0	0	0	0	0	0	0	0	0	0	0
RW043		2023-07-14	2023-07-14	11:30:00	Lunch	1	69	Leaves amaranth,raw RTboiled	6			17.08	Gram	17.08	7	0.7	0.1	0.5	0.6	14.6	0	60	1.2	0.11	0	440	0.01	0.03	0.032	0	7	0.1	37
RW043		2023-07-14	2023-07-14	19:15:00	Dinner/supper	1	42	Beans Kidney red dry, boiled	4			56.66	Gram	56.66	66	4.5	0.5	8.8	4.6	37.6	0	20	1.2	0.54	0	1	0.05	0.03	0.068	0	0	0.3	0
RW043		2023-07-14	2023-07-14	19:15:00	Dinner/supper	1	22	Rice white, raw RTboiled	1			64.51	Gram	64.51	228	4.9	0.6	50.4	0.5	7.9	0	13	0.5	0.81	0	0	0.03	0.06	0.064	0	0	0.6	0
RW043		2023-07-14	2023-07-14	11:30:00	Lunch	1	42	Beans Kidney red dry, boiled	4			85.76	Gram	85.76	100	6.8	0.7	13.3	6.9	56.9	0	31	1.8	0.82	0	2	0.08	0.04	0.103	0	0	0.5	0
RW043		2023-07-14	2023-07-14	11:30:00	Lunch	2	96	Avocado, raw	10			87.04	Gram	87.04	136	1.4	12.9	1.8	3.5	66.2	0	12	1.1	0.31	0	17	0.04	0.13	0.192	0	16	1.6	1
RW043		2023-07-14	2023-07-14	19:15:00	Dinner/supper	2	96	Avocado, raw	10			87.04	Gram	87.04	136	1.4	12.9	1.8	3.5	66.2	0	12	1.1	0.31	0	17	0.04	0.13	0.192	0	16	1.6	1
RW043		2023-07-14	2023-07-14	19:00:00	Dinner/supper	1	17	Maize cob white, raw RTgrilled	2			111	Gram	111	174	4.6	2.8	23.8	17.9	61.2	0	20	1.3	2.16	0	103	0.18	0.11	0.369	0	1	1.7	9
RW043		2023-07-14	2023-07-14	11:30:00	Lunch	1	24	Banana green, raw RTboiled	3			183.42	Gram	183.42	178	2.6	0.7	36.9	6.6	135	0	13	1.5	0.4	0	6	0.09	0.07	0.495	0	33	0.6	0
RW043		2023-07-14	2023-07-14	11:30:00	Lunch	1	151	Water	999			219.38	Gram	219.38	0	0	0	0	0	219.4	0	2	0	0	0	0	0	0	0	0	0	0	0
RW043		2023-07-14	2023-07-14	19:15:00	Dinner/supper	1	151	Water	999			284.17	Gram	284.17	0	0	0	0	0	284.2	0	3	0	0	0	0	0	0	0	0	0	0	0
RW043		2023-07-14	2023-07-14	19:15:00	Dinner/supper	1	62	Chayote, raw RTfried	7			303.2	Gram	303.2	55	2.1	0.3	7.9	6.7	285	0	33	1.2	0.27	0	0	0.06	0.06	0.027	0	18	0.9	0
RW043		2023-07-14	2023-07-14	11:30:00	Lunch	1	28	Potato irish, raw RTboiled	3			389.43	Gram	389.43	312	5.8	0.4	67.8	6.6	304.5	0	23	3.9	1.36	0	0	0.23	0.16	0.444	0	39	4.7	0
RW043		2023-07-14	2023-07-14	06:45:00	Breakfast	1	1015	Ikivugutu recipe	15			638.84	Gram	638.84	479	23	24.3	42.2	0	595.4	0	818	0.6	4.34	275	128	0	1.85	0.204	4.09	0	0	285
RW044		2023-07-14	2023-07-14	07:30:00	Dinner/supper	1	164	salt noniodized	999			1.59	Gram	1.59	0	0	0	0	0	0	0	1	0	0	0	0	0	0	0	0	0	0	0
RW044		2023-07-14	2023-07-14	12:00:00	Lunch	1	164	salt noniodized	999			2.57	Gram	2.57	0	0	0	0	0	0	0	1	0	0	0	0	0	0	0	0	0	0	0
RW044		2023-07-14	2023-07-14	12:00:00	Lunch	1	132	Oil palm refined	999			5.14	Gram	5.14	46	0	5.1	0	0	0	0	0	0	0	0	0	0	0	0	0	0	0	0
RW044		2023-07-14	2023-07-14	09:00:00	Breakfast	1	8	Flour wheat white, raw RTboiled	1			12.3	Gram	12.3	43	1.3	0.2	8.9	0.3	1.5	0	2	0.2	0.06	0	0	0.02	0.01	0.05	0	0	0.3	0
RW044		2023-07-14	2023-07-14	09:00:00	Breakfast	1	5	Flour millet white, raw RTboiled	2			12.3	Gram	12.3	44	1.3	0.7	7.6	1.1	1.4	0	4	4	0.51	0	0	0.03	0.02	0.035	0	0	0.2	0
RW044		2023-07-14	2023-07-14	07:30:00	Dinner/supper	1	73	Leaves chayote, raw RTboiled	6			17.05	Gram	17.05	2	0	0	0.4	0.3	-0.2	0	12	0.2	0.03	0	0	0.01	0.01	0.017	0	3	0.1	0
RW044		2023-07-14	2023-07-14	09:00:00	Breakfast	1	7	Flour sorghum white, raw RTboiled	2			24.59	Gram	24.59	84	2.7	0.9	14.9	2.9	2.9	0	4	1.6	0.42	0	2	0.05	0.02	0.016	0	0	0.7	0
RW044		2023-07-14	2023-07-14	09:00:00	Breakfast	1	4	Flour maize white, raw RTboiled	1			24.59	Gram	24.59	86	1.5	0.7	17.8	1.3	3.2	0	5	0.3	0.38	0	0	0.07	0.01	0.082	0	0	0.2	0
RW044		2023-07-14	2023-07-14	12:00:00	Lunch	1	64	Eggplant white, raw RTboiled	7			45.25	Gram	45.25	14	0.6	0.2	1.8	1.8	40.6	0	5	0.5	0.1	0	53	0.03	0.05	0.024	0	1	0.2	4
RW044		2023-07-14	2023-07-14	07:30:00	Dinner/supper	1	39	Beans fresh, boiled	4			60.56	Gram	60.56	88	5.3	0.3	13.8	4.5	40.5	0	17	1.8	0.65	0	0	0.1	0.04	0.073	0	1	0.4	0
RW044		2023-07-14	2023-07-14	12:00:00	Lunch	1	42	Beans Kidney red dry, boiled	4			99.43	Gram	99.43	116	7.9	0.8	15.4	8.1	65.9	0	36	2.1	0.95	0	2	0.09	0.05	0.119	0	0	0.6	0
RW044		2023-07-14	2023-07-14	07:30:00	Dinner/supper	1	28	Potato irish, raw RTboiled	3			235.87	Gram	235.87	189	3.5	0.2	41	4	184.5	0	14	2.4	0.83	0	0	0.14	0.09	0.269	0	24	2.8	0
RW044		2023-07-14	2023-07-14	07:30:00	Dinner/supper	1	151	Water	999			272.34	Gram	272.34	0	0	0	0	0	272.3	0	3	0	0	0	0	0	0	0	0	0	0	0
RW044		2023-07-14	2023-07-14	12:00:00	Lunch	1	151	Water	999			352.86	Gram	352.86	0	0	0	0	0	352.9	0	4	0	0	0	0	0	0	0	0	0	0	0
RW044		2023-07-14	2023-07-14	12:00:00	Lunch	1	28	Potato irish, raw RTboiled	3			380.57	Gram	380.57	304	5.7	0.4	66.2	6.5	297.6	0	23	3.8	1.33	0	0	0.23	0.15	0.434	0	38	4.6	0
RW044		2023-07-14	2023-07-14	09:00:00	Breakfast	1	151	Water	999			442.33	Gram	442.33	0	0	0	0	0	442.3	0	4	0	0	0	0	0	0	0	0	0	0	0
RW049		2023-07-14	2023-07-14	20:00:00	Dinner/supper	1	103	Flour groundnut, raw RTboiled	21			1.21	Gram	1.21	7	0.3	0.6	0.1	0.1	0.1	0	1	0	0.03	0	0	0	0	0.003	0	0	0.1	0
RW049		2023-07-14	2023-07-14	20:00:00	Dinner/supper	1	119	Fish small indagara dry, raw RTboiled	20			1.35	Gram	1.35	4	0.8	0.1	0	0	0.2	0	38	0.1	0.22	2	0	0	0.01	0.009	0.77	0	0.2	2
RW049		2023-07-14	2023-07-14	20:00:00	Dinner/supper	1	82	Onion, raw RTboiled	999			2.24	Gram	2.24	1	0	0	0.2	0	2	0	1	0	0.01	0	0	0	0	0.002	0	0	0	0
RW049		2023-07-14	2023-07-14	13:30:00	Lunch	1	163	salt iodized	999			2.61	Gram	2.61	0	0	0	0	0	0	0	1	0	0	0	0	0	0	0	0	0	0	0
RW049		2023-07-14	2023-07-14	20:00:00	Dinner/supper	1	69	Leaves amaranth,raw RTboiled	6			3.03	Gram	3.03	1	0.1	0	0.1	0.1	2.6	0	11	0.2	0.02	0	78	0	0.01	0.006	0	1	0	6
RW049		2023-07-14	2023-07-14	13:30:00	Lunch	1	69	Leaves amaranth,raw RTboiled	6			3.7	Gram	3.7	1	0.2	0	0.1	0.1	3.2	0	13	0.3	0.02	0	95	0	0.01	0.007	0	1	0	8
RW049		2023-07-14	2023-07-14	20:00:00	Dinner/supper	1	42	Beans Kidney red dry, boiled	4			23.61	Gram	23.61	28	1.9	0.2	3.7	1.9	15.7	0	8	0.5	0.23	0	0	0.02	0.01	0.028	0	0	0.1	0
RW049		2023-07-14	2023-07-14	13:30:00	Lunch	1	42	Beans Kidney red dry, boiled	4			49.29	Gram	49.29	58	3.9	0.4	7.6	4	32.7	0	18	1	0.47	0	1	0.04	0.02	0.059	0	0	0.3	0
RW049		2023-07-14	2023-07-14	17:00:00	Afternoon	1	153	Baking soda	999			562	Gram	562	0	0	0	0	0	1.1	0	0	0	0	0	0	0	0	0	0	0	0	0
RW049		2023-07-14	2023-07-14	20:00:00	Dinner/supper	1	31	Potato sweet white, raw RTboiled	3			604	Gram	604	580	9.1	1.2	123.8	18.1	445.1	0	193	7.2	3.08	0	296	0.42	0.24	0.574	0	97	3.6	25
RW049		2023-07-14	2023-07-14	13:30:00	Lunch	1	31	Potato sweet white, raw RTboiled	3			652	Gram	652	626	9.8	1.3	133.7	19.6	480.5	0	209	7.8	3.33	0	319	0.46	0.26	0.619	0	104	3.9	27
RW050		2023-07-14	2023-07-14	12:00:00	Lunch	1	103	Flour groundnut, raw RTboiled	21			4.1	Gram	4.1	24	1.1	1.9	0.4	0.4	0.3	0	3	0.1	0.11	0	1	0.01	0.01	0.009	0	0	0.4	0
RW050		2023-07-14	2023-07-14	12:00:00	Lunch	1	163	salt iodized	999			4.4	Gram	4.4	0	0	0	0	0	0	0	2	0	0	0	0	0	0	0	0	0	0	0
RW050		2023-07-14	2023-07-14	18:00:00	Dinner/supper	1	163	salt iodized	999			4.65	Gram	4.65	0	0	0	0	0	0	0	2	0	0	0	0	0	0	0	0	0	0	0
RW050		2023-07-14	2023-07-14	06:30:00	Breakfast	1	46	Flour soya, raw RTboiled	4			6.27	Gram	6.27	27	2.3	1.3	1.4	0.6	0.4	0	13	0.4	0.24	0	4	0.04	0.02	0.026	0	0	0.2	0
RW050		2023-07-14	2023-07-14	18:00:00	Lunch	1	103	Flour groundnut, raw RTboiled	21			7.4	Gram	7.4	43	1.9	3.4	0.7	0.7	0.5	0	5	0.3	0.21	0	2	0.02	0.01	0.015	0	0	0.7	0
RW050		2023-07-14	2023-07-14	18:00:00	Lunch	1	164	salt noniodized	999			7.58	Gram	7.58	0	0	0	0	0	0	0	3	0	0	0	0	0	0	0	0	0	0	0
RW050		2023-07-14	2023-07-14	18:00:00	Dinner/supper	1	103	Flour groundnut, raw RTboiled	21			8.68	Gram	8.68	50	2.2	4	0.8	0.9	0.5	0	5	0.3	0.24	0	2	0.03	0.01	0.018	0	0	0.8	0
RW050		2023-07-14	2023-07-14	18:00:00	Lunch	1	82	Onion, raw RTboiled	999			9.15	Gram	9.15	3	0.1	0	0.6	0.2	8.2	0	2	0.1	0.02	0	0	0	0	0.007	0	1	0	0
RW050		2023-07-14	2023-07-14	12:00:00	Lunch	1	82	Onion, raw RTboiled	999			9.32	Gram	9.32	3	0.1	0	0.7	0.2	8.3	0	2	0.1	0.03	0	0	0	0	0.007	0	1	0	0
RW050		2023-07-14	2023-07-14	18:00:00	Dinner/supper	1	82	Onion, raw RTboiled	999			9.85	Gram	9.85	4	0.1	0	0.7	0.2	8.8	0	2	0.1	0.03	0	0	0	0	0.007	0	1	0	0
RW050		2023-07-14	2023-07-14	18:00:00	Lunch	1	119	Fish small indagara dry, raw RTboiled	20			11.03	Gram	11.03	37	6.6	1.2	0	0	1.2	0	308	0.8	1.76	15	0	0.03	0.06	0.07	6.29	0	1.9	15
RW050		2023-07-14	2023-07-14	06:30:00	Breakfast	1	7	Flour sorghum white, raw RTboiled	2			14.18	Gram	14.18	48	1.5	0.5	8.6	1.7	1.7	0	3	0.9	0.24	0	1	0.03	0.01	0.009	0	0	0.4	0
RW050		2023-07-14	2023-07-14	06:30:00	Breakfast	1	4	Flour maize white, raw RTboiled	1			17.28	Gram	17.28	60	1.1	0.5	12.5	0.9	2.2	0	3	0.2	0.26	0	0	0.05	0.01	0.058	0	0	0.1	0
RW050		2023-07-14	2023-07-14	18:00:00	Lunch	1	69	Leaves amaranth,raw RTboiled	6			24.78	Gram	24.78	10	1	0.1	0.7	0.9	21.2	0	87	1.7	0.16	0	638	0.01	0.04	0.047	0	10	0.1	53
RW050		2023-07-14	2023-07-14	12:00:00	Lunch	1	93	Tomato red ripe, raw RTboiled	7			41.33	Gram	41.33	10	0.5	0.1	1.4	0.6	38.6	0	6	0.3	0.09	0	207	0.02	0.02	0.027	0	11	0.2	17
RW050		2023-07-14	2023-07-14	18:00:00	Lunch	1	93	Tomato red ripe, raw RTboiled	7			47.58	Gram	47.58	11	0.5	0.1	1.6	0.7	44.4	0	7	0.3	0.1	0	238	0.03	0.02	0.031	0	13	0.3	20
RW050		2023-07-14	2023-07-14	18:00:00	Dinner/supper	1	93	Tomato red ripe, raw RTboiled	7			50.2	Gram	50.2	12	0.6	0.1	1.7	0.7	46.9	0	7	0.4	0.11	0	252	0.03	0.02	0.033	0	14	0.3	21
RW050		2023-07-14	2023-07-14	18:00:00	Dinner/supper	1	1006	Beans mixture dry,boiled	4			51.65	Gram	51.65	59	4.1	0.4	8	3.7	34.8	0	18	1.2	0.48	0	6	0.06	0.02	0.054	0	0	0.3	1
RW050		2023-07-14	2023-07-14	18:00:00	Lunch	1	1005	Beans mixture dry, raw RTboiled	4			125.23	Gram	125.23	389	27.2	2.5	52.6	24.2	14.3	0	90	5.8	2.39	0	40	0.23	0.11	0.243	0	0	1.5	3
RW050		2023-07-14	2023-07-14	18:00:00	Dinner/supper	1	24	Banana green, raw RTboiled	3			176.63	Gram	176.63	171	2.5	0.7	35.5	6.4	130	0	12	1.4	0.39	0	5	0.09	0.07	0.477	0	32	0.5	0
RW050		2023-07-14	2023-07-14	12:00:00	Lunch	1	24	Banana green, raw RTboiled	3			293.21	Gram	293.21	284	4.1	1.2	58.9	10.6	215.8	0	21	2.3	0.65	0	9	0.15	0.12	0.792	0	53	0.9	1
RW050		2023-07-14	2023-07-14	12:00:00	Lunch	1	31	Potato sweet white, raw RTboiled	3			340	Gram	340	326	5.1	0.7	69.7	10.2	250.6	0	109	4.1	1.73	0	167	0.24	0.14	0.323	0	54	2	14
RW050		2023-07-14	2023-07-14	13:30:00	Afternoon	2	143	Beer banana	999			1490	Gram	1490	954	0	0	55.1	3	-14.9	104.3	75	0	0	0	0	0.15	0.45	0.745	0.3	0	7.5	0
RW051		2023-07-19	2023-07-19	11:50:00	Lunch	1	163	salt iodized	999			0.39	Gram	0.39	0	0	0	0	0	0	0	0	0	0	0	0	0	0	0	0	0	0	0
RW051		2023-07-19	2023-07-19	19:30:00	Dinner/supper	1	163	salt iodized	999			1.01	Gram	1.01	0	0	0	0	0	0	0	0	0	0	0	0	0	0	0	0	0	0	0
RW051		2023-07-19	2023-07-19	11:50:00	Lunch	1	138	Oil sunflower	999			1.84	Gram	1.84	17	0	1.8	0	0	0	0	0	0	0	0	0	0	0	0	0	0	0	0
RW051		2023-07-19	2023-07-19	19:30:00	Dinner/supper	1	163	salt iodized	999			2.1	Gram	2.1	0	0	0	0	0	0	0	1	0	0	0	0	0	0	0	0	0	0	0
RW051		2023-07-19	2023-07-19	11:50:00	Lunch	1	103	Flour groundnut, raw RTboiled	21			2.56	Gram	2.56	15	0.7	1.2	0.2	0.3	0.2	0	2	0.1	0.07	0	1	0.01	0	0.005	0	0	0.2	0
RW051		2023-07-19	2023-07-19	11:50:00	Lunch	1	119	Fish small indagara dry, raw RTboiled	20			3.03	Gram	3.03	10	1.8	0.3	0	0	0.3	0	85	0.2	0.48	4	0	0.01	0.02	0.019	1.73	0	0.5	4
RW051		2023-07-19	2023-07-19	19:30:00	Dinner/supper	1	138	Oil sunflower	999			3.35	Gram	3.35	30	0	3.4	0	0	0	0	0	0	0	0	0	0	0	0	0	0	0	0
RW051		2023-07-19	2023-07-19	19:30:00	Dinner/supper	1	103	Flour groundnut, raw RTboiled	21			4.52	Gram	4.52	26	1.2	2.1	0.4	0.4	0.3	0	3	0.2	0.13	0	1	0.01	0.01	0.009	0	0	0.4	0
RW051		2023-07-19	2023-07-19	19:30:00	Dinner/supper	1	119	Fish small indagara dry, raw RTboiled	20			5.24	Gram	5.24	17	3.1	0.6	0	0	0.6	0	146	0.4	0.84	7	0	0.02	0.03	0.033	2.99	0	0.9	7
RW051		2023-07-19	2023-07-19	11:50:00	Lunch	1	163	salt iodized	999			7.5	Gram	7.5	0	0	0	0	0	0	0	3	0	0	0	0	0	0	0	0	0	0	0
RW051		2023-07-19	2023-07-19	11:50:00	Lunch	1	93	Tomato red ripe, raw RTboiled	7			20.91	Gram	20.91	5	0.2	0	0.7	0.3	19.5	0	3	0.1	0.05	0	105	0.01	0.01	0.014	0	6	0.1	9
RW051		2023-07-19	2023-07-19	11:50:00	Lunch	1	69	Leaves amaranth,raw RTboiled	6			23.79	Gram	23.79	10	1	0.1	0.7	0.9	20.4	0	83	1.6	0.15	0	612	0.01	0.04	0.045	0	10	0.1	51
RW051		2023-07-19	2023-07-19	07:00:00	Breakfast	1	7	Flour sorghum white, raw RTboiled	2			33.47	Gram	33.47	114	3.6	1.2	20.2	4	3.9	0	6	2.1	0.57	0	2	0.06	0.03	0.021	0	0	1	0
RW051		2023-07-19	2023-07-19	19:30:00	Dinner/supper	1	69	Leaves amaranth,raw RTboiled	6			41.16	Gram	41.16	16	1.7	0.2	1.2	1.6	35.2	0	144	2.8	0.26	0	1059	0.02	0.07	0.078	0	16	0.2	88
RW051		2023-07-19	2023-07-19	11:50:00	Lunch	1	54	Beans red iron fortified, boiled	4			42.51	Gram	42.51	50	3.4	0.3	6.6	3.4	28.2	0	15	1.2	0.41	0	1	0.04	0.02	0.051	0	0	0.3	0
RW051		2023-07-19	2023-07-19	19:30:00	Dinner/supper	1	59	Carrots, raw RTboiled	5			47.77	Gram	47.77	15	0.4	0.1	2.3	1.6	43	0	15	0.2	0.05	0	2911	0.01	0.01	0.114	0	0	0.1	269
RW051		2023-07-19	2023-07-19	19:30:00	Dinner/supper	1	54	Beans red iron fortified, boiled	4			79.58	Gram	79.58	93	6.3	0.6	12.3	6.4	52.8	0	29	2.3	0.76	0	2	0.07	0.04	0.096	0	0	0.5	0
RW051		2023-07-19	2023-07-19	19:30:00	Dinner/supper	1	99	Orange, raw	9			115.83	Gram	115.83	52	0.8	0.5	10.1	2	101.9	0	34	0.2	0.09	0	114	0.02	0.03	0.058	0	53	0.2	9
RW051		2023-07-19	2023-07-19	07:00:00	Breakfast	1	4	Flour maize white, raw RTboiled	1			175.71	Gram	175.71	615	10.9	5.1	126.9	9	22.8	0	35	2.1	2.69	0	0	0.53	0.09	0.585	0	0	1.4	0
RW051		2023-07-19	2023-07-19	19:30:00	Dinner/supper	1	28	Potato irish, raw RTboiled	3			237	Gram	237	190	3.6	0.2	41.2	4	185.3	0	14	2.4	0.83	0	0	0.14	0.09	0.27	0	24	2.8	0
RW051		2023-07-19	2023-07-19	11:50:00	Lunch	1	28	Potato irish, raw RTboiled	3			250	Gram	250	200	3.8	0.3	43.5	4.3	195.5	0	15	2.5	0.88	0	0	0.15	0.1	0.285	0	25	3	0
RW053		2023-07-23	2023-07-23	00:00:00	Lunch	1	163	salt iodized	999			0.92	Gram	0.92	0	0	0	0	0	0	0	0	0	0	0	0	0	0	0	0	0	0	0
RW053		2023-07-23	2023-07-23	00:00:00	Lunch	1	138	Oil sunflower	999			6.28	Gram	6.28	57	0	6.3	0	0	0	0	0	0	0	0	0	0	0	0	0	0	0	0
RW053		2023-07-23	2023-07-23	00:00:00	Lunch	1	83	Onion, raw RTfried	999			6.58	Gram	6.58	2	0.1	0	0.5	0.1	5.9	0	2	0	0.02	0	0	0	0	0.005	0	1	0	0
RW053		2023-07-23	2023-07-23	18:30:00	Dinner/supper	1	138	Oil sunflower	999			6.62	Gram	6.62	60	0	6.6	0	0	0	0	0	0	0	0	0	0	0	0	0	0	0	0
RW053		2023-07-23	2023-07-23	18:30:00	Dinner/supper	1	83	Onion, raw RTfried	999			6.93	Gram	6.93	3	0.1	0	0.5	0.1	6.2	0	2	0	0.02	0	0	0	0	0.005	0	1	0	0
RW053		2023-07-23	2023-07-23	18:30:00	Dinner/supper	1	163	salt iodized	999			9.62	Gram	9.62	0	0	0	0	0	0	0	4	0	0	0	0	0	0	0	0	0	0	0
RW053		2023-07-23	2023-07-23	00:00:00	Lunch	1	163	salt iodized	999			14.08	Gram	14.08	0	0	0	0	0	0.1	0	6	0	0	0	0	0	0	0	0	0	0	0
RW053		2023-07-23	2023-07-23	18:30:00	Dinner/supper	1	28	Potato irish, raw RTboiled	3			192.3	Gram	192.3	154	2.9	0.2	33.5	3.3	150.4	0	12	1.9	0.67	0	0	0.12	0.08	0.219	0	19	2.3	0
RW053		2023-07-23	2023-07-23	00:00:00	Lunch	1	1006	Beans mixture dry,boiled	4			205.51	Gram	205.51	236	16.4	1.6	31.6	14.8	138.3	0	70	4.9	1.91	0	25	0.25	0.08	0.216	0	0	1	2
RW053		2023-07-23	2023-07-23	18:30:00	Dinner/supper	1	1006	Beans mixture dry,boiled	4			216.38	Gram	216.38	249	17.3	1.7	33.3	15.6	145.6	0	74	5.2	2.01	0	26	0.26	0.09	0.227	0	0	1.1	2
RW053		2023-07-23	2023-07-23	00:00:00	Lunch	1	28	Potato irish, raw RTboiled	3			281.53	Gram	281.53	225	4.2	0.3	49	4.8	220.2	0	17	2.8	0.99	0	0	0.17	0.11	0.321	0	28	3.4	0
RW053		2023-07-23	2023-07-23	00:00:00	Lunch	1	8	Flour wheat white, raw RTboiled	1			322.26	Gram	322.26	1134	33.5	5.8	232.7	9	39.3	0	55	6.4	1.61	0	0	0.55	0.26	1.305	0	0	7.1	0
RW053		2023-07-23	2023-07-23	13:00:00	Lunch	2	1024	Sorghum drink wo alcohol	999			537	Gram	537	569	17.7	5.9	101	19.9	524.6	0	32	10.7	2.79	0	11	0.32	0.16	0.107	0	0	4.8	1
RW053		2023-07-23	2023-07-23	00:00:00	Lunch	1	151	Water	999			614.34	Gram	614.34	0	0	0	0	0	614.3	0	6	0	0	0	0	0	0	0	0	0	0	0
RW053		2023-07-23	2023-07-23	18:30:00	Dinner/supper	1	151	Water	999			880.1	Gram	880.1	0	0	0	0	0	880.1	0	9	0	0	0	0	0	0	0	0	0	0	0
RW053		2023-07-23	2023-07-23	00:00:00	Lunch	1	151	Water	999			1288.44	Gram	1288.44	0	0	0	0	0	1288.4	0	13	0	0	0	0	0	0	0	0	0	0	0
RW054		2023-07-15	2023-07-15	13:00:00	Lunch	1	163	salt iodized	999			2.07	Gram	2.07	0	0	0	0	0	0	0	1	0	0	0	0	0	0	0	0	0	0	0
RW054		2023-07-15	2023-07-15	19:40:00	Dinner/supper	1	163	salt iodized	999			3.7	Gram	3.7	0	0	0	0	0	0	0	2	0	0	0	0	0	0	0	0	0	0	0
RW054		2023-07-15	2023-07-15	09:20:00	Breakfast	1	46	Flour soya, raw RTboiled	4			4.3	Gram	4.3	19	1.6	0.9	0.9	0.4	0.3	0	9	0.3	0.17	0	3	0.03	0.01	0.018	0	0	0.2	0
RW054		2023-07-15	2023-07-15	13:00:00	Lunch	1	138	Oil sunflower	999			7.56	Gram	7.56	68	0	7.6	0	0	0	0	0	0	0	0	0	0	0	0	0	0	0	0
RW054		2023-07-15	2023-07-15	09:20:00	Breakfast	1	7	Flour sorghum white, raw RTboiled	2			8.6	Gram	8.6	29	0.9	0.3	5.2	1	1	0	2	0.6	0.15	0	1	0.02	0.01	0.005	0	0	0.3	0
RW054		2023-07-15	2023-07-15	09:20:00	Breakfast	1	5	Flour millet white, raw RTboiled	2			9.47	Gram	9.47	34	1	0.5	5.9	0.8	1	0	3	3.1	0.39	0	0	0.02	0.01	0.027	0	0	0.1	0
RW054		2023-07-15	2023-07-15	19:40:00	Dinner/supper	1	138	Oil sunflower	999			11.11	Gram	11.11	100	0	11.1	0	0	0	0	0	0	0	0	0	0	0	0	0	0	0	0
RW054		2023-07-15	2023-07-15	13:00:00	Lunch	1	82	Onion, raw RTboiled	999			12.66	Gram	12.66	5	0.1	0	0.9	0.2	11.3	0	3	0.1	0.03	0	0	0	0.01	0.009	0	1	0	0
RW054		2023-07-15	2023-07-15	19:40:00	Dinner/supper	1	82	Onion, raw RTboiled	999			15.38	Gram	15.38	6	0.2	0	1.1	0.3	13.7	0	4	0.1	0.04	0	0	0	0.01	0.011	0	1	0	0
RW054		2023-07-15	2023-07-15	19:40:00	Dinner/supper	1	59	Carrots, raw RTboiled	5			21.12	Gram	21.12	7	0.2	0.1	1	0.7	19	0	7	0.1	0.02	0	1287	0.01	0	0.05	0	0	0	119
RW054		2023-07-15	2023-07-15	09:20:00	Breakfast	1	4	Flour maize white, raw RTboiled	1			28.41	Gram	28.41	99	1.8	0.8	20.5	1.4	3.7	0	6	0.3	0.43	0	0	0.09	0.01	0.095	0	0	0.2	0
RW054		2023-07-15	2023-07-15	13:00:00	Lunch	1	69	Leaves amaranth,raw RTboiled	6			29.97	Gram	29.97	12	1.2	0.1	0.9	1.1	25.7	0	105	2	0.19	0	771	0.01	0.05	0.057	0	12	0.2	64
RW054		2023-07-15	2023-07-15	13:00:00	Lunch	1	59	Carrots, raw RTboiled	5			34.78	Gram	34.78	11	0.3	0.1	1.7	1.2	31.3	0	11	0.2	0.03	0	2119	0.01	0.01	0.083	0	0	0.1	196
RW054		2023-07-15	2023-07-15	13:00:00	Lunch	1	39	Beans fresh, boiled	4			101.74	Gram	101.74	148	8.9	0.5	23.2	7.5	68.1	0	28	3	1.09	0	0	0.16	0.06	0.122	0	1	0.6	0
RW054		2023-07-15	2023-07-15	19:40:00	Dinner/supper	1	39	Beans fresh, boiled	4			123.29	Gram	123.29	179	10.7	0.6	28.1	9.1	82.5	0	35	3.6	1.32	0	0	0.2	0.07	0.148	0	1	0.7	0
RW054		2023-07-15	2023-07-15	19:40:00	Dinner/supper	1	61	Chayote, raw RTboiled	7			201.54	Gram	201.54	36	1.4	0.2	5.2	4.4	189.4	0	20	0.8	0.18	0	0	0.04	0.04	0.018	0	12	0.6	0
RW054		2023-07-15	2023-07-15	19:40:00	Dinner/supper	1	28	Potato irish, raw RTboiled	3			351.21	Gram	351.21	281	5.3	0.4	61.1	6	274.6	0	21	3.5	1.23	0	0	0.21	0.14	0.4	0	35	4.2	0
RW054		2023-07-15	2023-07-15	13:00:00	Lunch	1	28	Potato irish, raw RTboiled	3			385.51	Gram	385.51	308	5.8	0.4	67.1	6.6	301.5	0	23	3.9	1.35	0	0	0.23	0.15	0.44	0	39	4.6	0
RW058		2023-07-15	2023-07-15	06:39:00	Breakfast	1	164	salt noniodized	999			1.08	Gram	1.08	0	0	0	0	0	0	0	0	0	0	0	0	0	0	0	0	0	0	0
RW058		2023-07-15	2023-07-15	12:39:00	Lunch	1	163	salt iodized	999			3.3	Gram	3.3	0	0	0	0	0	0	0	1	0	0	0	0	0	0	0	0	0	0	0
RW058		2023-07-15	2023-07-15	19:30:00	Dinner/supper	1	138	Oil sunflower	999			3.74	Gram	3.74	34	0	3.7	0	0	0	0	0	0	0	0	0	0	0	0	0	0	0	0
[truncated: 4,384 more rows]

## Sheet: DQQ_In_Person
_submitted_date	starttime_auto	sector	respondent_no	consent_given	agreed_respondent	respondentchange_reason	sex	age_resp	hh_ubudehe	hh_ubudehe_old	participation	q1	q2	q3	q4	q5	q6a	q6b	q7a	q7b	q8	q9	q10	q11	q12	q13	q14	q15	q16	q17	q18	q19	q20	q21	q22	q23	q24	q25	q26	q27	q28	q29
[truncated: 160 more rows]

[truncated: 1 more sheets: DQQ_USSD]
